# Supplementary material for: An LSC epigenetic signature is largely mutation independent and implicates the HOXA cluster in AML pathogenesis
Source: Nat Commun. 2015 Oct 7;6:8489. doi: 10.1038/ncomms9489 (PMC4633733; doi:10.1038/ncomms9489)
Supplement: Supplementary Data 1 — DMR lists for the comparisons in Table1 [file ncomms9489-s2.xlsx]

## Sheet: Blast vs LSC
Supplementary Data 1. DMR lists for the comparisons in Table 1.
DMRs were selected by p.value cutoff of 0.01 for all the comparisons
Columns are chromosome , start, end, diffMethyl(difference of methylation percentage for group2-group1 for group1 vs group2 comparison), p.value, fwer, Gene, annotation, relation to gene, distance to gene
chr	start	end	diffMethyl	p.value	fwer	Gene	annotation	relation2gene	distance2gene
chr7	30028281	30028307	-0.439759	1.63e-07	0.002	SCRN1	NM_001145515	inside intron	1117
chr14	24640947	24641852	-0.346838	3.26e-07	0.004	REC8	NM_001048205	overlaps 5'	0
chr20	4981014	4981089	-0.4076	6.52e-07	0.006	SLC23A2	NM_005116	inside intron	1055
chr12	122018770	122019525	-0.328613	1.47e-06	0.012	KDM2B	NM_032590	overlaps 5'	0
chr4	159442782	159442782	-0.447897	1.3e-06	0.012	RXFP1	NM_021634	promoter	264
chr19	58220080	58220837	-0.318568	1.3e-06	0.014	ZNF154	NM_001085384	overlaps 5'	0
chr5	67583598	67584380	-0.310097	1.96e-06	0.02	PIK3R1	NM_181523	inside intron	61137
chr17	46682308	46682413	0.336587	2.28e-06	0.02	HOXB6	NM_018952	overlaps 5'	0
chr5	137071523	137071799	-0.362503	2.12e-06	0.02	KLHL3	NM_017415	overlaps 5'	0
chr1	38461540	38461896	0.356748	2.61e-06	0.022	FHL3	NM_004468	downstream	9337
chr16	56328421	56328421	-0.431846	2.61e-06	0.026	GNAO1	NM_138736	inside intron	103171
chr7	139333296	139333410	-0.359773	4.89e-06	0.034	HIPK2	NM_001113239	inside intron	144282
chr9	135039836	135039893	-0.37053	5.38e-06	0.034	NTNG2	NM_032536	inside intron	2503
chr1	144930572	144930964	-0.3667	6.19e-06	0.036	PDE4DIP	NM_001002811	overlaps exon downstream	1067
chr6	27783054	27783054	-0.428419	3.75e-06	0.036	HIST1H2BM	NM_003521	inside exon	233
chr17	80159399	80159595	0.356382	5.38e-06	0.038	CCDC57	NM_198082	overlaps exon downstream	11093
chr6	158507753	158508188	0.335762	6.19e-06	0.044	SYNJ2	NM_003898	covers exon(s)	104835
chr6	125284655	125284659	-0.359429	8.15e-06	0.046	STL	NR_026876	promoter	483
chr17	46681111	46681401	0.300073	1.01e-05	0.052	HOXB6	NM_018952	inside intron	932
chr22	38201496	38201848	-0.328478	8.47e-06	0.054	H1F0	NM_005318	inside exon	383
chr6	24910562	24911615	-0.248756	6.52e-06	0.058	FAM65B	NM_014722	overlaps 5'	0
chr5	76115672	76116535	-0.288777	1.27e-05	0.062	F2RL1	NM_005242	inside intron	840
chr6	42928056	42928920	-0.21876	6.52e-06	0.064	GNMT	NM_018960	overlaps 5'	0
chr22	27834439	27834629	-0.339252	1.14e-05	0.066	MN1	NM_002430	downstream	362856
chr5	63257092	63257092	-0.402153	1.12e-05	0.07	HTR1A	NM_000524	inside exon	453
chr12	9141740	9141775	-0.346626	1.47e-05	0.072	KLRG1	NM_005810	promoter	445
chr2	59477066	59477066	0.400987	1.19e-05	0.072	FANCL	NM_018062	upstream	1008552
chr8	56791576	56791798	-0.313026	1.56e-05	0.074	LYN	NM_001111097	promoter	587
chr6	28226885	28227127	-0.275294	1.55e-05	0.076	NKAPL	NM_001007531	overlaps 5'	0
chr10	129789429	129789429	-0.398265	1.27e-05	0.08	PTPRE	NM_006504	inside intron	84105
chr1	24645802	24646205	-0.25168	9.12e-06	0.082	GRHL3	NM_198173	overlaps 5'	0
chr13	76334583	76334866	-0.306606	2.07e-05	0.082	LMO7	NM_005358	inside intron	140014
chr12	12867669	12867753	-0.331747	1.53e-05	0.086	CDKN1B	NM_004064	upstream	2548
chr3	186743989	186743989	-0.39611	1.42e-05	0.086	ST6GAL1	NM_003032	inside intron	4325
chr13	37004536	37005299	-0.211555	9.78e-06	0.088	CCNA1	NM_001111047	promoter	667
chr7	29923339	29924165	-0.275061	2.02e-05	0.098	WIPF3	NM_001080529	overlaps exon upstream	48999
chr5	964196	964654	0.302022	2.57e-05	0.098	NKD2	NM_033120	upstream	44513
chr6	10521452	10521715	-0.301551	2.62e-05	0.098	GCNT2	NM_145649	overlaps 5'	0
chr5	143469185	143469185	-0.390282	1.89e-05	0.102	YIPF5	NM_001024947	downstream	81092
chr7	47619047	47619047	-0.386634	2.1e-05	0.104	TNS3	NM_022748	upstream	39849
chr6	29691981	29692035	-0.277449	2.46e-05	0.11	HLA-F	NM_018950	inside exon	865
chr3	109056349	109056897	-0.298049	3.18e-05	0.11	DPPA4	NM_018189	overlaps 5'	0
chrX	101975281	101975840	-0.298027	3.18e-05	0.11	BHLHB9	NM_001142526	overlaps 5'	0
chr1	108769254	108769254	-0.38391	2.3e-05	0.112	NBPF4	NM_001143989	inside intron	17448
chr14	95826570	95826997	-0.282908	3e-05	0.114	CLMN	NM_024734	upstream	40326
chr17	37321490	37322730	-0.26144	2.51e-05	0.116	ARL5C	NM_001143968	overlaps 5'	0
chr2	225265371	225265371	-0.381829	2.54e-05	0.116	FAM124B	NM_001122779	inside intron	1339
chr6	152011415	152011666	-0.321654	2.38e-05	0.118	ESR1	NM_001122742	overlaps 5'	0
chr6	109557698	109557698	-0.380868	2.66e-05	0.118	C6orf185	NR_028595	upstream	57807
chr1	228075423	228075749	-0.281075	3.23e-05	0.124	WNT9A	NM_003395	downstream	59926
chr10	124638756	124639630	-0.206995	1.52e-05	0.128	LOC399815	NR_027282	overlaps 5'	0
chr14	106329158	106329652	-0.293721	3.7e-05	0.128	KIAA0125	NR_026800	upstream	54185
chr6	157009094	157009149	-0.315696	2.92e-05	0.128	ARID1B	NM_017519	upstream	89936
chr12	2903398	2903563	-0.328279	3.39e-05	0.128	FKBP4	NM_002014	promoter	544
chr13	48478546	48478591	-0.3277	3.49e-05	0.128	SUCLA2	NM_003850	downstream	96870
chr2	8596908	8597923	-0.273201	2.97e-05	0.13	ID2	NM_002166	upstream	224189
chr1	54562040	54562213	-0.314866	2.97e-05	0.13	C1orf83	NM_153035	inside exon	42767
chr2	231865097	231865097	-0.378186	3.05e-05	0.13	SPATA3	NM_139073	inside exon	4259
chr6	31430860	31431573	-0.221809	1.55e-05	0.136	HCP5	NM_006674	overlaps 5'	0
chr5	88182744	88182744	-0.376188	3.39e-05	0.142	MEF2C	NM_001131005	inside intron	17124
chr12	54380956	54381013	-0.324332	4.11e-05	0.146	HOXC10	NM_017409	inside intron	2011
chr6	109615419	109615455	-0.324285	4.11e-05	0.146	C6orf185	NR_028595	promoter	50
chr17	50237742	50237742	-0.375369	3.5e-05	0.146	CA10	NM_001082534	promoter	366
chr5	178487310	178487826	-0.241194	1.99e-05	0.15	ZNF354C	NM_014594	overlaps 5'	0
chrX	20134346	20135311	-0.242803	2.4e-05	0.154	MAP7D2	NM_152780	overlaps 5'	0
chr11	32454748	32455444	-0.248134	2.95e-05	0.154	WT1	NM_000378	inside intron	1642
chr6	87862158	87862264	-0.322518	4.37e-05	0.154	ZNF292	NM_015021	upstream	3004
chr11	43569076	43569076	-0.373676	3.73e-05	0.156	MIR129-2	NR_029697	upstream	33867
chr6	26017619	26018185	-0.249416	3.93e-05	0.158	HIST1H1A	NM_005325	overlaps 5'	0
chr1	44398868	44399894	-0.240817	2.54e-05	0.162	ARTN	NM_001136215	overlaps 5'	0
chr7	26897182	26897714	-0.259221	3.85e-05	0.162	SKAP2	NM_003930	inside intron	6626
chr1	63790044	63790202	-0.320815	4.74e-05	0.162	FOXD3	NM_012183	inside exon	1315
chr2	365531	365559	0.320636	4.81e-05	0.164	FAM150B	NM_001002919	upstream	77224
chr3	168863028	168863028	-0.371515	4.17e-05	0.164	MECOM	NM_005241	inside intron	1064
chr5	43000303	43001138	-0.257185	4.12e-05	0.166	C5orf39	NM_001014279	downstream	39308
chr19	58545001	58545837	-0.236895	2.3e-05	0.168	ZSCAN1	NM_182572	overlaps 5'	0
chr6	29601398	29602034	-0.255541	4.33e-05	0.17	GABBR1	NM_001470	promoter	437
chr2	240302585	240302855	-0.286047	4.95e-05	0.174	HDAC4	NM_006037	inside intron	19787
chr14	59000503	59000503	-0.367237	5e-05	0.176	KIAA0586	NM_014749	inside intron	105794
chr1	117529478	117529772	0.301202	5.34e-05	0.178	PTGFRN	NM_020440	inside exon	76790
chr8	95962084	95962463	-0.262344	4.5e-05	0.186	TP53INP1	NM_033285	promoter	470
chr17	79451985	79451985	-0.364751	5.36e-05	0.186	BAHCC1	NM_001080519	downstream	78446
chr17	6899207	6899758	-0.233688	3.21e-05	0.188	ALOX12	NM_000697	overlaps 5'	0
chr8	126011549	126011784	-0.314576	5.91e-05	0.188	SQLE	NM_003129	inside exon	830
chr18	10588980	10589360	-0.26802	5.54e-05	0.192	NAPG	NM_003826	downstream	63108
chr2	106362547	106362832	-0.298729	6e-05	0.192	NCK2	NM_001004722	inside intron	1194
chr13	51417469	51417929	-0.267152	5.74e-05	0.196	DLEU7	NM_198989	overlaps 5'	0
chr8	81478172	81478334	-0.298334	6.18e-05	0.196	ZBTB10	NM_001105539	downstream	79725
chr12	54385275	54385625	-0.267122	5.75e-05	0.198	MIR196A2	NR_029617	overlaps 5'	0
chr19	58399865	58400574	-0.238783	3.93e-05	0.2	ZNF814	NM_001144989	overlaps 5'	0
chr16	54689221	54689252	-0.312179	6.48e-05	0.2	IRX5	NM_005853	upstream	275858
chr6	30458147	30458730	-0.237407	4.07e-05	0.202	HLA-E	NM_005516	overlaps exon downstream	877
chr2	545599	545645	0.311771	6.57e-05	0.204	TMEM18	NM_152834	downstream	131793
chr6	45631106	45631925	-0.265787	6.01e-05	0.208	RUNX2	NM_004348	downstream	241193
chr3	151985426	151985869	-0.277713	6.84e-05	0.22	LOC401093	NR_027038	inside exon	1545
chr11	96074944	96074944	-0.359122	6.81e-05	0.22	MAML2	NM_032427	inside exon	1399
chr5	481640	481640	0.35743	7.3e-05	0.226	SLC9A3	NM_004174	inside intron	42908
chr14	69095057	69095679	-0.263878	6.65e-05	0.23	RAD51L1	NM_133509	downstream	808549
chr7	143579665	143580147	-0.275856	7.48e-05	0.23	FAM115A	NM_014719	inside intron	19024
chr20	815316	815345	-0.308115	7.76e-05	0.23	FAM110A	NM_001042353	inside intron	961
chr19	12305553	12306497	-0.248134	6.03e-05	0.232	ZNF136	NM_003437	downstream	31635
chr11	320836	320840	-0.307604	7.97e-05	0.234	IFITM3	NM_021034	inside exon	73
chr11	121193898	121193898	-0.356419	7.61e-05	0.234	SC5DL	NM_001024956	downstream	30322
chr6	29943188	29943677	-0.213725	3.62e-05	0.238	HCG9	NR_028032	overlaps exon downstream	297
chr15	85360319	85360691	-0.274794	7.8e-05	0.242	ALPK3	NM_020778	inside exon	409
chr6	28661199	28661310	-0.304233	9.16e-05	0.242	SCAND3	NM_052923	upstream	106088
chr7	20186624	20186624	-0.355273	7.98e-05	0.242	MACC1	NM_182762	inside intron	70388
chr6	32294470	32294577	-0.292732	7.94e-05	0.244	C6orf10	NM_006781	inside intron	45078
chrX	82764385	82764385	-0.352894	8.68e-05	0.254	POU3F4	NM_000307	inside exon	1117
chr12	29303160	29303219	-0.291294	8.38e-05	0.256	FAR2	NM_018099	upstream	73378
chr3	16577542	16577787	-0.271594	8.85e-05	0.262	RFTN1	NM_015150	upstream	22321
chr22	38713874	38714466	-0.220563	5.15e-05	0.264	CSNK1E	NM_001894	overlaps 5'	0
chr5	134736506	134736598	-0.299727	0.000108192	0.266	H2AFY	NM_004893	promoter	930
chr4	190098466	190098466	0.349635	0.000101185	0.276	FRG1	NM_004477	upstream	763507
chr19	58446312	58446898	-0.217872	5.69e-05	0.278	ZNF418	NM_133460	overlaps 5'	0
chr14	103396161	103396379	-0.298134	0.000116013	0.278	AMN	NM_030943	overlaps exon upstream	7169
chr6	133562461	133562494	-0.222299	6.84e-05	0.28	EYA4	NM_172103	overlaps 5'	0
chr2	145278113	145278808	-0.26872	9.66e-05	0.28	ZEB2	NM_014795	promoter	198
chr1	47695408	47695475	-0.298011	0.00011699	0.28	TAL1	NM_003189	overlaps 5'	0
chr5	95590917	95590917	-0.348133	0.000109169	0.282	PCSK1	NM_000439	downstream	178034
chr3	141131189	141131189	-0.347974	0.000110636	0.284	ZBTB38	NM_001080412	inside intron	88135
chr11	504784	504937	-0.254476	9.68e-05	0.288	RNH1	NM_002939	overlaps exon downstream	1883
chr12	110156245	110156459	-0.254263	9.73e-05	0.288	MGC14436	NR_026661	downstream	54829
chr4	141563054	141563054	0.347404	0.000112428	0.288	TBC1D9	NM_015130	inside intron	114416
chr8	65711522	65711916	-0.266438	0.000106236	0.3	CYP7B1	NM_004820	promoter	175
chr11	118097038	118097056	-0.296401	0.000125789	0.3	AMICA1	NM_001098526	promoter	1230
chr8	129196929	129196929	0.34651	0.000118294	0.3	PVT1	NR_003367	downstream	390151
chr2	62797901	62798448	-0.266117	0.000106888	0.302	TMEM17	NM_198276	upstream	64298
chr1	248437204	248437212	-0.296168	0.000126278	0.302	OR2T33	NM_001004695	promoter	89
chr10	134043362	134043897	-0.245127	9.03e-05	0.304	STK32C	NM_173575	inside intron	77579
chr2	241497412	241497599	-0.245029	9.11e-05	0.304	ANKMY1	NM_016552	promoter	8
chr4	7657070	7657708	-0.252873	0.000104444	0.304	SORCS2	NM_020777	inside intron	462697
chr14	74178976	74179101	-0.295867	0.000127581	0.304	PNMA1	NM_006029	inside exon	2026
chr16	57125654	57125836	-0.252754	0.000104933	0.306	CPNE2	NM_152727	promoter	673
chr8	87081654	87082065	-0.225315	9.25e-05	0.308	PSKH2	NM_033126	overlaps 5'	0
chr10	45359611	45359721	-0.284619	0.000105747	0.308	TMEM72	NM_001123376	upstream	47042
chr9	89517863	89517863	-0.345902	0.000121878	0.308	GAS1	NM_002048	downstream	44240
chr16	4560300	4560300	-0.345687	0.000123345	0.308	HMOX2	NM_001127205	inside exon	14442
chr19	3607130	3607608	-0.252265	0.00010754	0.312	TBXA2R	NM_201636	promoter	300
chr1	167090618	167090974	-0.252212	0.000107703	0.312	DUSP27	NM_001080426	inside intron	26532
chr8	65281496	65281496	-0.345306	0.000125789	0.312	MIR124-2	NR_029669	upstream	10209
chr19	41698548	41699364	-0.202117	5.38e-05	0.314	CYP2S1	NM_030622	overlaps 5'	0
chr18	20714217	20714496	-0.243672	9.53e-05	0.314	CABLES1	NR_023359	promoter	31
chr16	157371	157371	-0.344062	0.000131818	0.318	C16orf35	NM_001039476	inside intron	31238
chr4	144833231	144833511	-0.293593	0.000141105	0.32	GYPE	NM_002102	upstream	6516
chr17	14212399	14212636	-0.283197	0.000110799	0.326	HS3ST3B1	NM_006041	inside intron	7894
chr7	157362062	157362094	-0.292759	0.000146645	0.328	PTPRN2	NM_002847	inside intron	1018387
chr7	141250684	141250858	-0.292539	0.000147134	0.328	AGK	NM_018238	promoter	219
chr1	84902639	84902639	-0.341462	0.000145668	0.332	DNASE2B	NM_058248	downstream	28606
chr12	120903935	120903935	0.341423	0.000145668	0.332	SFRS9	NM_003769	inside intron	3622
chr6	155850469	155850469	-0.341045	0.000148275	0.332	NOX3	NM_015718	upstream	73433
chr5	3851581	3851581	-0.340994	0.000148763	0.332	IRX1	NM_024337	downstream	255414
chr6	30653242	30653755	-0.215413	9.06e-05	0.334	KIAA1949	NM_001134870	inside exon	1337
chr2	74729429	74729710	-0.250339	0.000116176	0.334	LBX2	NM_001009812	inside intron	732
chr1	186426136	186426136	-0.339376	0.000157888	0.342	PDC	NM_002597	inside intron	4102
chr9	139715548	139716215	-0.262346	0.000125952	0.344	C9orf86	NM_024718	inside intron	13168
chr19	48076699	48077006	-0.280234	0.000123997	0.344	ZNF541	NM_001101419	upstream	17587
chr4	1148456	1148524	-0.290183	0.000161473	0.348	SPON2	NM_012445	downstream	18116
chr1	36915840	36915864	-0.290006	0.000162124	0.348	OSCP1	NM_206837	overlaps exon downstream	187
chr8	38831148	38832335	-0.213197	9.89e-05	0.35	HTRA4	NM_153692	overlaps 5'	0
chr3	50387780	50387780	-0.338281	0.000166524	0.35	TUSC4	NM_006545	inside intron	705
chr8	42234614	42234975	-0.230654	0.000116176	0.352	DKK4	NM_014420	overlaps 5'	0
chr2	74875227	74875548	-0.219737	0.000115687	0.36	C2orf65	NM_138804	promoter	64
chr5	150536851	150537046	-0.288782	0.000172552	0.36	ANXA6	NM_001155	inside intron	320
chr14	23938418	23938456	-0.28874	0.000173041	0.36	NGDN	NM_015514	promoter	441
chr2	240529742	240529742	-0.337445	0.000172878	0.36	HDAC4	NM_006037	upstream	207100
chr6	31148332	31148666	0.174584	5.3e-05	0.366	PSORS1C3	NR_026816	upstream	2657
chr19	36484913	36485360	-0.259478	0.000141268	0.368	SDHAF1	NM_001042631	promoter	740
chr10	102278918	102279758	-0.211003	0.000106725	0.37	SEC31B	NM_015490	overlaps 5'	0
chr14	54816093	54816172	-0.288166	0.000177441	0.37	CDKN3	NM_005192	upstream	47500
chr11	124747075	124747263	-0.25843	0.000146645	0.372	ROBO3	NM_022370	covers exon(s)	11794
chr1	29213106	29213233	-0.27702	0.00014469	0.372	EPB41	NM_001166005	promoter	369
chr15	65320737	65320737	-0.334567	0.000194223	0.372	MTFMT	NM_139242	inside intron	1239
chr16	84918794	84918851	-0.287738	0.000179885	0.374	CRISPLD2	NM_031476	inside intron	65208
chr14	74179674	74180391	-0.25818	0.000147949	0.376	PNMA1	NM_006029	inside exon	736
chr4	15007205	15007205	-0.334272	0.000196505	0.378	CPEB2	NM_182485	inside intron	1684
chr10	33384895	33384895	-0.33369	0.000201719	0.378	NRP1	NM_003873	downstream	238937
chr15	67417607	67417607	0.333615	0.000202207	0.378	SMAD3	NM_005902	inside intron	59413
chr2	75938223	75938438	-0.245004	0.000144201	0.38	C2orf3	NM_003203	promoter	113
chr17	78800767	78800806	-0.275921	0.000151859	0.38	RPTOR	NM_020761	inside intron	282143
chr11	73371940	73371940	-0.332614	0.000208399	0.384	PLEKHB1	NM_001130036	inside intron	12206
chr6	10529935	10530035	-0.275495	0.000153814	0.386	GCNT2	NM_145649	inside exon	8368
chr14	102394274	102394986	-0.235471	0.000133773	0.388	PPP2R5C	NM_002719	overlaps 3'	118135
chr7	27219224	27219344	-0.286854	0.000186565	0.388	HOXA10	NM_153715	overlaps exon downstream	531
chr7	24614206	24614348	-0.286787	0.000186728	0.388	MPP6	NM_016447	inside intron	1122
chr12	54090464	54090464	-0.331978	0.000212798	0.388	CALCOCO1	NM_020898	downstream	30842
chr6	33401480	33401542	-0.244176	0.000149578	0.39	SYNGAP1	NM_006772	inside intron	13634
chr6	124151453	124151503	-0.286359	0.000190313	0.39	NKAIN2	NM_001040214	inside intron	26385
chr13	97646341	97646765	-0.243058	0.000155281	0.394	OXGR1	NM_080818	overlaps 5'	0
chr5	134824531	134826388	-0.19361	7.1e-05	0.396	TIFAB	NM_001099221	upstream	36443
chr15	23810280	23811369	0.216754	0.000129374	0.396	MKRN3	NM_005664	overlaps 5'	0
chr9	16091885	16091885	-0.330943	0.000223064	0.396	C9orf93	NM_173550	downstream	538789
chr7	80267619	80267943	-0.284766	0.000202044	0.398	CD36	NM_001001547	inside intron	36116
chr16	68269694	68270882	-0.206424	0.000123671	0.4	ESRP2	NM_024939	overlaps 5'	0
chr2	172974014	172974819	-0.234604	0.000140128	0.4	DLX2	NM_004405	upstream	6537
chr11	111385338	111385778	-0.223378	0.000145179	0.404	C11orf88	NM_001100388	overlaps 5'	0
chr10	88295210	88295591	-0.254248	0.000169294	0.404	WAPAL	NM_015045	upstream	13670
chr16	71264545	71264678	-0.253786	0.000171575	0.404	HYDIN	NM_017558	overlaps 5'	0
chr16	84538885	84538889	-0.283673	0.000210191	0.404	KIAA1609	NM_020947	promoter	598
chr7	30029717	30029808	-0.232918	0.000149089	0.406	SCRN1	NM_001145514	overlaps exon downstream	96
chr7	5518392	5518918	-0.271399	0.000182492	0.41	FBXL18	NM_024963	inside exon	34480
chr8	101348456	101348501	-0.271212	0.000182492	0.41	RNF19A	NM_183419	upstream	26130
chr1	46859671	46860511	-0.204829	0.000131003	0.412	FAAH	NM_001441	overlaps 5'	0
chr16	30820353	30820353	-0.329708	0.000233329	0.412	ZNF629	NM_001080417	upstream	21831
chr11	61733997	61733997	-0.329276	0.000236262	0.414	FTH1	NM_002032	inside intron	1134
chr1	227015418	227015727	-0.270397	0.000187543	0.418	PSEN2	NM_000447	upstream	42545
chr15	67359525	67359525	-0.328718	0.00024229	0.418	SMAD3	NM_005902	inside intron	1331
chr12	54396990	54396990	-0.328482	0.000244572	0.42	HOXC9	NM_006897	inside exon	3114
chr2	176948693	176949017	-0.221769	0.000156259	0.422	EVX2	NM_001080458	promoter	4
chr2	109257429	109257429	-0.328179	0.000249134	0.422	LIMS1	NM_004987	inside intron	52663
chr5	155105708	155105708	-0.32814	0.00024946	0.422	SGCD	NM_172244	upstream	648058
chr3	177039618	177039618	-0.328082	0.000249786	0.422	TBL1XR1	NM_024665	upstream	124571
chr5	170735754	170737396	-0.178232	7.09e-05	0.424	TLX3	NM_021025	overlaps 5'	0
chr8	96085270	96085994	-0.240472	0.000174508	0.426	C8orf38	NM_152416	downstream	48050
chr1	3600735	3600879	-0.26938	0.000195201	0.426	TP73	NM_005427	inside intron	31607
chr1	238811442	238811442	-0.327529	0.000255	0.426	LOC339535	NR_015407	upstream	162126
chr20	9486968	9487871	-0.240149	0.000176626	0.428	C20orf103	NM_012261	upstream	7399
chr1	226927663	226927663	-0.32704	0.000259562	0.428	ITPKB	NM_002221	promoter	788
chr2	64976962	64976962	-0.32696	0.000260377	0.43	SERTAD2	NM_014755	upstream	95917
chr4	143768727	143768727	-0.326958	0.000260377	0.43	INPP4B	NM_003866	promoter	1124
chr2	26521372	26521777	-0.267817	0.00020791	0.432	HADHB	NM_000183	downstream	53757
chr9	5831674	5831999	-0.280572	0.000235936	0.432	ERMP1	NM_024896	inside intron	1081
chr10	95197126	95197126	-0.32642	0.000265265	0.434	MYOF	NM_013451	inside intron	44947
chr2	33500889	33500889	-0.326246	0.000266242	0.434	LTBP1	NM_000627	inside exon	141226
chr12	66286141	66286141	-0.326205	0.000266731	0.434	HMGA2	NM_003484	inside intron	67902
chr12	54412269	54413101	-0.228151	0.000175485	0.438	HOXC6	NM_153693	inside intron	1628
chr6	31913323	31913814	-0.239055	0.000185425	0.44	C2	NM_000063	overlaps 3'	18058
chr2	24233923	24234017	0.266808	0.000215894	0.442	MFSD2B	NM_001080473	inside intron	971
chr6	122253935	122253935	-0.324165	0.000290032	0.442	HSF2	NM_001135564	upstream	466760
chr3	52235959	52235959	-0.323804	0.000294594	0.442	ALAS1	NM_000688	inside intron	3816
chr5	83215335	83215335	-0.323016	0.000302904	0.444	EDIL3	NM_005711	downstream	465275
chr1	155880507	155880507	-0.322746	0.000306	0.446	RIT1	NM_006912	inside exon	669
chr9	5450936	5450936	-0.322388	0.000311865	0.446	CD274	NM_014143	inside intron	378
chr1	33593457	33593457	-0.322358	0.000312517	0.446	ADC	NM_052998	downstream	46744
chr2	220375605	220375605	-0.322253	0.000313821	0.446	ACCN4	NM_182847	upstream	3286
chr7	1882997	1883876	-0.211072	0.000160332	0.448	MAD1L1	NM_001013836	inside intron	388706
chr11	1785631	1785804	-0.225424	0.000193246	0.452	HCCA2	NM_053005	promoter	131
chr15	31621629	31621727	-0.278689	0.000255	0.454	KLF13	NM_015995	inside intron	2547
chr4	95334135	95334135	-0.321504	0.000324086	0.454	PDLIM5	NM_001011516	upstream	38902
chr2	38892846	38893519	-0.209562	0.000168805	0.458	GALM	NM_138801	overlaps 5'	0
chr1	231113419	231113419	-0.320625	0.000335492	0.458	TTC13	NM_024525	inside intron	1187
chr7	155603913	155603913	-0.320585	0.000336143	0.458	SHH	NM_000193	inside intron	1053
chr17	67323922	67323953	-0.277489	0.000267546	0.46	ABCA5	NM_172232	promoter	600
chr2	197944718	197944718	-0.319723	0.00034869	0.468	ANKRD44	NM_153697	inside intron	118043
chr3	56835829	56835873	-0.264759	0.000235284	0.47	ARHGEF3	NM_019555	inside exon	121
chr2	171676306	171676306	-0.319401	0.000351948	0.47	GAD1	NM_013445	inside intron	3107
chr2	36668864	36668864	-0.319287	0.000353252	0.47	CRIM1	NM_016441	inside intron	85468
chr5	150534782	150534782	-0.319146	0.000354393	0.47	ANXA6	NM_001155	inside intron	2584
chr3	126006749	126007563	-0.207026	0.000184284	0.474	KLF15	NM_014079	downstream	68672
chr9	132803508	132803508	-0.318916	0.000357977	0.474	FNBP1	NM_015033	inside intron	1964
chr18	76621396	76621396	-0.318784	0.000359769	0.474	SALL3	NM_171999	upstream	118878
chr5	134363562	134364387	-0.223147	0.000210843	0.476	PITX1	NM_002653	inside exon	5576
chr14	24900044	24900044	-0.318301	0.000365961	0.476	KHNYN	NM_015299	inside exon	904
chr10	21801394	21801394	-0.318159	0.000367102	0.478	C10orf140	NM_207371	downstream	13216
chr7	18535072	18535786	-0.206752	0.000185913	0.48	HDAC9	NM_014707	overlaps 5'	0
chr9	114287300	114287383	-0.2753	0.000293127	0.482	ZNF483	NM_133464	promoter	63
chr19	58739734	58739734	-0.317438	0.000374271	0.484	ZNF544	NM_014480	promoter	335
chr3	190971216	190971216	-0.317336	0.000375249	0.484	OSTN	NM_198184	downstream	40895
chr8	49647579	49647907	-0.216033	0.000199763	0.486	EFCAB1	NM_024593	overlaps 5'	0
chr10	81967195	81967666	-0.244985	0.000248971	0.486	ANXA11	NM_145868	promoter	1868
chr12	109250438	109250901	-0.244936	0.000249949	0.486	SSH1	NM_001161330	inside intron	457
chr2	219252533	219252818	-0.24458	0.000252719	0.488	SLC11A1	NM_000578	overlaps exon downstream	5782
chr2	71118823	71118823	-0.316791	0.000383396	0.49	VAX2	NM_012476	upstream	8896
chr10	128993810	128994644	-0.205225	0.000197156	0.494	FAM196A	NM_001039762	overlaps 5'	0
chr1	110254692	110255096	-0.204218	0.000202207	0.494	GSTM5	NM_000851	overlaps 5'	0
chr4	57371589	57372597	-0.204186	0.000202533	0.494	ARL9	NM_206919	overlaps exon downstream	215
chr17	79140481	79140486	-0.274675	0.000300948	0.494	LOC388428	NR_027255	inside exon	1175
chr10	64565642	64565772	-0.243412	0.000263472	0.496	ADO	NM_032804	inside exon	1127
chr17	64940745	64940745	-0.316177	0.000392683	0.496	CACNG4	NM_014405	upstream	20267
chr2	19320928	19320928	0.31605	0.000394638	0.496	OSR1	NM_145260	downstream	237443
chr16	54971598	54974287	-0.146702	7.97e-05	0.5	IRX5	NM_005853	downstream	6488
chr17	65242497	65243119	-0.233552	0.000237565	0.5	HELZ	NM_014877	promoter	1179
chr13	49379791	49379791	-0.315171	0.000406533	0.5	CYSLTR2	NM_020377	downstream	98841
chr4	113091339	113091339	-0.315156	0.000406859	0.5	C4orf32	NM_152400	inside intron	24787
chr19	35068555	35068555	-0.315094	0.000407837	0.5	LOC643719	NR_027620	inside exon	40
chr6	32118204	32118420	-0.185507	0.000130677	0.502	PRRT1	NM_030651	inside exon	1299
chr12	119474768	119474768	-0.314879	0.000410444	0.504	SRRM4	NM_194286	inside intron	55373
chr4	134069236	134070819	-0.145292	8.11e-05	0.506	PCDH10	NM_020815	overlaps 5'	0
chr18	28622474	28623159	-0.174643	9.99e-05	0.506	DSC3	NM_001941	overlaps 5'	0
chr19	50312108	50313003	-0.24157	0.000286447	0.506	FUZ	NM_025129	covers exon(s)	3464
chr11	118402280	118402540	-0.260353	0.000276345	0.508	TMEM25	NM_001144035	overlaps exon upstream	478
chr7	8302191	8302731	-0.212662	0.000229092	0.51	ICA1	NM_004968	promoter	7
chr2	192711243	192711481	-0.272735	0.000325063	0.512	SDPR	NM_004657	inside exon	524
chr14	100016312	100016312	0.313427	0.000434884	0.512	CCDC85C	NM_001144995	inside intron	54414
chr1	19401069	19401069	0.313317	0.00043684	0.514	UBR4	NM_020765	inside exon	135676
chr10	77472147	77472158	-0.271721	0.000339728	0.516	C10orf11	NM_032024	upstream	70360
chr3	10857699	10858003	-0.200122	0.000231373	0.518	SLC6A11	NM_014229	overlaps 5'	0
chr5	153853154	153853154	-0.312973	0.000441728	0.52	HAND1	NM_004821	downstream	4669
chr7	1067302	1067459	-0.259387	0.000287262	0.522	C7orf50	NM_001134396	inside intron	110433
chr4	7203222	7203326	-0.270256	0.000357325	0.524	SORCS2	NM_020777	inside intron	8849
chr6	10881891	10881891	-0.312627	0.000448082	0.524	GCM2	NM_004752	inside intron	206
chr5	3606081	3607134	-0.19949	0.000236425	0.526	IRX1	NM_024337	downstream	9914
chr5	79286648	79287188	-0.219314	0.000251252	0.528	MTX3	NM_001010891	overlaps 5'	0
chr20	33465180	33465180	-0.311903	0.000465517	0.528	ACSS2	NM_018677	inside intron	853
chr17	43221220	43222258	-0.192028	0.00020677	0.53	ACBD4	NM_001135705	overlaps 3'	8207
chr10	90985055	90985062	0.269551	0.000367754	0.53	LIPA	NM_000235	inside intron	26597
chr6	154832667	154832845	-0.269004	0.000377041	0.53	CNKSR3	NM_173515	promoter	915
chr16	85518792	85519308	-0.199074	0.000241476	0.532	KIAA0182	NM_001134473	upstream	125720
chr12	6419509	6419575	-0.258334	0.000300623	0.532	PLEKHG6	NM_018173	promoter	26
chr14	92414300	92414425	-0.26803	0.00039138	0.532	FBLN5	NM_006329	promoter	255
chr5	140762582	140762582	-0.311684	0.000468776	0.532	PCDHGA7	NM_032087	inside exon	116
chr8	8993102	8993102	-0.311619	0.000469916	0.534	PPP1R3B	NM_024607	downstream	15117
chr3	44753946	44754333	-0.191687	0.000209214	0.536	ZNF502	NM_001134442	overlaps 5'	0
chr8	6722002	6722002	-0.311308	0.000476923	0.536	DEFB1	NM_005218	downstream	13526
chr17	7832680	7833237	-0.190944	0.000212961	0.538	KCNAB3	NM_004732	overlaps 5'	0
chr2	24581887	24581887	-0.311164	0.000479367	0.538	ITSN2	NM_147152	inside intron	1509
chr1	27901805	27902739	-0.229256	0.000277648	0.54	AHDC1	NM_001029882	inside intron	27403
chr11	64412079	64412085	-0.267294	0.000405229	0.54	NRXN2	NM_015080	inside intron	78574
chr5	92914036	92914085	-0.267287	0.000405392	0.54	FLJ42709	NR_021490	inside intron	2917
chr19	45252955	45252955	-0.310716	0.000487188	0.54	BCL3	NM_005178	inside intron	978
chr12	80581062	80581062	-0.310584	0.000489469	0.54	PPP1R12A	NM_001143885	upstream	251828
chr5	140723899	140723899	-0.310448	0.000492728	0.54	PCDHGA3	NM_032011	inside exon	299
chr13	100624279	100624293	-0.238286	0.0003293	0.542	ZIC5	NM_033132	promoter	102
chr2	55402999	55402999	-0.310083	0.000502667	0.542	C2orf63	NM_152385	inside exon	56449
chr1	109103731	109103731	-0.310082	0.000502667	0.542	FAM102B	NM_001010883	inside intron	761
chr12	130819699	130819699	-0.310049	0.000503156	0.542	PIWIL1	NM_004764	upstream	2914
chr2	66648797	66648797	-0.310019	0.000503319	0.542	MEIS1	NM_002398	upstream	13734
chr17	68070411	68070411	-0.309876	0.000505274	0.544	KCNJ16	NM_170741	promoter	1014
chr6	136915556	136915556	-0.309739	0.000507881	0.544	MAP3K5	NM_005923	inside intron	198099
chr6	32427751	32427898	-0.256304	0.000326041	0.546	HLA-DRA	NM_019111	downstream	20105
chr5	146256943	146256943	-0.309343	0.000516517	0.548	PPP2R2B	NM_004576	inside intron	1215
chr12	7245030	7245030	-0.30895	0.000527434	0.548	C1R	NM_001733	inside exon	12
chr6	100059961	100059961	-0.308901	0.000528411	0.548	PRDM13	NM_021620	inside intron	5312
chr2	121627212	121627212	-0.308895	0.000528574	0.548	GLI2	NM_005270	inside intron	72346
chr2	66782831	66782831	-0.308733	0.000533788	0.548	MEIS1	NM_002398	inside intron	120300
chr3	13114681	13115168	-0.217564	0.000272597	0.55	IQSEC1	NM_001134382	promoter	65
chr7	91764339	91764605	-0.237877	0.000335817	0.55	CYP51A1	NM_001146152	promoter	281
chr1	87800511	87800511	-0.308663	0.000534929	0.55	LMO4	NM_006769	inside intron	6361
chr19	4654722	4654722	-0.308646	0.000534929	0.55	TNFAIP8L1	NM_152362	downstream	15193
chr16	55362644	55363601	-0.227418	0.000297201	0.552	IRX6	NM_024335	overlaps exon downstream	4174
chr1	87793396	87793607	-0.255256	0.000337936	0.552	LMO4	NM_006769	promoter	543
chr13	20716432	20716728	-0.254585	0.000346734	0.552	GJA3	NM_021954	inside exon	18454
chr17	79792777	79793208	-0.182188	0.0001486	0.554	DYSFIP1	NM_001007533	overlaps 5'	0
chr20	590799	591400	-0.207245	0.000277322	0.554	TCF15	NM_004609	overlaps 5'	0
chr15	99069041	99069100	-0.25432	0.000350156	0.554	FAM169B	NM_182562	upstream	11431
chr4	138435350	138435350	-0.308162	0.000545031	0.554	PCDH18	NM_019035	downstream	18278
chr17	8066669	8066669	-0.307953	0.000550408	0.554	VAMP2	NM_014232	promoter	377
chr17	9479910	9480428	-0.189125	0.000228441	0.556	WDR16	NM_001080556	overlaps 5'	0
chr1	207818003	207818818	-0.188876	0.000231536	0.556	CR1L	NM_175710	overlaps 5'	0
chr5	76249502	76250527	-0.216636	0.000282373	0.556	CRHBP	NM_001882	covers exon(s)	823
chr11	86085366	86085932	-0.216512	0.000283677	0.558	CCDC81	NM_021827	overlaps 5'	0
chr18	74499372	74499584	0.226592	0.000306325	0.56	ZNF236	NM_007345	upstream	36531
chr5	134377058	134377058	-0.307453	0.000562629	0.56	PITX1	NM_002653	upstream	7095
chr17	55828038	55828107	-0.25313	0.000367265	0.562	MSI2	NM_138962	downstream	494108
chr4	76945449	76945459	-0.26542	0.000435536	0.562	ART3	NM_001130017	inside intron	13113
chr1	19276236	19276353	-0.265111	0.000442054	0.566	IFFO2	NM_001136265	inside intron	6472
chr13	31949086	31949086	-0.306928	0.000574686	0.566	B3GALTL	NM_194318	downstream	174975
chr1	23750509	23750579	-0.264744	0.000449386	0.568	TCEA3	NM_003196	inside intron	681
chr4	156681475	156681475	-0.306895	0.000575338	0.568	GUCY1B3	NM_000857	inside intron	1350
chr13	24125993	24125993	-0.306681	0.000581204	0.568	TNFRSF19	NM_148957	upstream	18729
chr11	93270375	93270375	-0.306579	0.000583974	0.568	C11orf75	NM_020179	inside intron	6170
chr5	1594282	1594733	-0.205791	0.000292313	0.57	SDHAP3	NR_003263	overlaps 5'	0
chr4	185926319	185926319	-0.306533	0.00058544	0.57	HELT	NM_001029887	upstream	13763
chr2	84517474	84517950	0.195724	0.000272271	0.572	LOC388965	NR_003663	overlaps 5'	0
chr6	22147182	22147182	0.305753	0.000602223	0.574	FLJ22536	NR_015410	inside intron	480508
chr15	73923634	73923634	-0.305732	0.000602712	0.574	NPTN	NM_012428	inside intron	2118
chr1	32041898	32042161	-0.204209	0.000308281	0.578	TINAGL1	NM_022164	overlaps 5'	0
chrX	114546190	114546538	-0.250403	0.000412399	0.578	LUZP4	NM_016383	downstream	21899
chr7	56297490	56297579	-0.250033	0.000418591	0.578	LOC389493	NM_001145712	upstream	113401
chr14	35182801	35182889	-0.262503	0.000495824	0.58	CFL2	NM_021914	overlaps exon downstream	133
chr7	157648699	157648749	-0.262211	0.000501201	0.582	PTPRN2	NM_002847	inside intron	731732
chr6	32607224	32607509	0.262202	0.000501364	0.582	HLA-DQA1	NM_002122	inside intron	2042
chr2	145280523	145280784	-0.261949	0.000507392	0.582	ZEB2	NM_014795	upstream	2608
chr12	113904506	113904506	-0.305034	0.000617376	0.582	LHX5	NM_022363	inside intron	5370
chr2	60773386	60773386	-0.304827	0.00062259	0.582	BCL11A	NM_022893	inside exon	7246
chr4	159091837	159092553	-0.23439	0.000389424	0.586	FAM198B	NM_016613	inside exon	1164
chr1	23279685	23280477	-0.233618	0.000403437	0.588	EPHB2	NM_017449	downstream	242355
chr6	30652771	30653167	-0.233573	0.000403763	0.588	KIAA1949	NM_001134870	inside exon	1925
chr20	1927546	1927911	-0.233551	0.000404089	0.588	SIRPA	NM_001040023	downstream	51721
chr6	166856056	166856094	-0.24872	0.000441239	0.588	RPS6KA2	NM_021135	inside intron	184631
chr22	46423387	46423604	-0.248503	0.000444824	0.588	LOC100271722	NR_027036	downstream	17143
chr12	101580136	101580136	-0.304133	0.000640514	0.59	SLC5A8	NM_145913	inside intron	23879
chr4	85422453	85422453	-0.304106	0.000641328	0.59	NKX6-1	NM_006168	upstream	3067
chr1	162792092	162792092	-0.303961	0.000645891	0.59	HSD17B7	NM_016371	downstream	31597
chr1	172255540	172255540	-0.303841	0.000648335	0.59	DNM3	NM_015569	inside intron	444920
chr17	26120370	26120370	-0.303833	0.00064866	0.59	NOS2	NM_000625	inside intron	7184
chr19	49891270	49891603	0.232858	0.000414028	0.592	CCDC155	NM_144688	overlaps 5'	0
chr1	109941043	109941201	-0.224223	0.00033598	0.594	SORT1	NM_002959	promoter	481
chr10	94180383	94180753	-0.232652	0.000418102	0.594	IDE	NM_001165946	downstream	76764
chr3	42132870	42132991	0.260746	0.000529389	0.594	TRAK1	NM_001042646	inside exon	125
chr17	33775779	33776683	-0.177649	0.000169457	0.6	SLFN13	NM_144682	overlaps 5'	0
chr1	111323341	111323421	-0.260287	0.000538677	0.6	CD53	NM_001040033	upstream	90399
chr3	49203908	49203910	-0.260221	0.000540143	0.6	CCDC71	NM_022903	promoter	124
chr2	105484508	105484694	-0.260136	0.000541935	0.6	POU3F3	NM_006236	downstream	12540
chr3	187389415	187389415	0.302989	0.000671472	0.6	SST	NM_001048	promoter	1215
chrY	14773536	14773536	-0.302974	0.000671961	0.6	TTTY15	NR_001545	promoter	761
chr17	18825380	18825380	-0.302919	0.000673264	0.6	PRPSAP2	NM_002767	inside intron	63889
chr17	38334161	38334623	-0.201111	0.000343313	0.602	RAPGEFL1	NM_016339	overlaps 5'	0
chr16	51187807	51188129	-0.259761	0.000548779	0.602	SALL1	NM_002968	upstream	2625
chr10	22623213	22624663	-0.183915	0.000271945	0.604	BMI1	NM_005180	downstream	13208
chr15	79164541	79164806	-0.246188	0.000485558	0.604	MORF4L1	NM_206839	promoter	365
chr5	137224213	137224723	-0.246082	0.000488165	0.604	PKD2L2	NM_014386	promoter	401
chr16	392392	392392	0.302778	0.000677827	0.604	AXIN1	NM_003502	inside intron	10071
chr2	232645033	232645033	-0.302699	0.000680108	0.604	PDE6D	NM_002601	inside intron	940
chr5	176797920	176798049	-0.245997	0.000489632	0.606	RGS14	NM_006480	overlaps exon downstream	13077
chr6	90660913	90661052	0.259084	0.000564258	0.606	BACH2	NM_021813	inside exon	345509
chr4	84457956	84457956	-0.302438	0.000687277	0.606	AGPAT9	NM_032717	inside intron	304
chr6	27776566	27776566	-0.302296	0.000692165	0.606	HIST1H2AI	NM_003509	close to 3'	590
chr11	69863098	69863098	-0.302028	0.000699823	0.606	ANO1	NM_018043	upstream	61309
chr19	36247523	36248077	-0.210679	0.000354881	0.608	HSPB6	NM_144617	overlaps 5'	0
chr17	27045043	27045302	-0.210388	0.000359769	0.608	RAB34	NR_024575	overlaps 5'	0
chr6	32159036	32160074	-0.210382	0.000359769	0.608	GPSM3	NM_022107	covers exon(s)	3225
chr4	56023751	56024434	-0.223061	0.000352274	0.608	KDR	NM_002253	upstream	31990
chr3	31803876	31803876	-0.301933	0.000701942	0.608	OSBPL10	NM_017784	inside intron	219361
chr3	122514541	122514814	-0.245352	0.000502667	0.61	DIRC2	NM_032839	inside intron	641
chr17	1009219	1009219	-0.301658	0.000709274	0.61	ABR	NM_001092	inside intron	3104
chr14	32926900	32926900	0.301296	0.000718887	0.61	AKAP6	NM_004274	inside intron	128422
chr13	21036583	21036583	-0.301078	0.000726382	0.61	CRYL1	NM_015974	inside intron	63428
chr2	24553192	24553192	-0.301069	0.000726545	0.61	ITSN2	NM_147152	inside intron	30204
chr1	27709771	27709928	-0.181138	0.000207747	0.612	CD164L2	NM_207397	overlaps 5'	0
chr12	132285352	132285459	0.258689	0.000575338	0.612	SFRS8	NM_004592	downstream	89718
chr2	175532338	175532338	-0.300936	0.000728827	0.612	WIPF1	NM_001077269	inside intron	15288
chr5	68710808	68711640	-0.183059	0.000281885	0.614	MARVELD2	NM_001038603	overlaps 5'	0
chr5	153008721	153008721	-0.300719	0.00073567	0.614	GRIA1	NM_000827	inside intron	138638
chr3	42121737	42121737	-0.300716	0.00073567	0.614	TRAK1	NM_001042646	upstream	11008
chr5	146176618	146176618	-0.300682	0.000736159	0.614	PPP2R2B	NM_004576	inside intron	81540
chr4	160026608	160026608	-0.300624	0.000738114	0.614	C4orf45	NM_152543	upstream	70276
chr3	50402333	50403287	-0.209015	0.000378996	0.618	CACNA2D2	NM_006030	covers exon(s)	137604
chr12	102225335	102225365	-0.258383	0.000582833	0.618	GNPTAB	NM_024312	promoter	704
chr11	31822243	31822526	-0.230575	0.00045069	0.62	PAX6	NM_001604	overlaps exon upstream	10352
chr18	10726260	10726863	-0.230249	0.000455741	0.62	FAM38B	NM_022068	inside intron	421897
chr8	65488069	65488640	-0.230167	0.000456555	0.62	LOC401463	NR_015374	inside exon	1179
chr15	89943431	89943836	-0.230109	0.000457207	0.62	LOC254559	NR_015411	downstream	22159
chr7	4911121	4911224	0.258161	0.00058707	0.62	RADIL	NM_018059	inside intron	12110
chr17	79459563	79459563	0.300181	0.000749357	0.62	ACTG1	NM_001614	downstream	20263
chr3	156966620	156966620	-0.300171	0.000749683	0.62	VEPH1	NM_024621	downstream	250722
chr8	101661533	101662053	-0.182778	0.000285958	0.622	SNX31	NM_152628	overlaps 5'	0
chr3	194903259	194903259	-0.300005	0.000754571	0.622	C3orf21	NM_152531	inside intron	88635
chr13	30421866	30421866	-0.299983	0.00075506	0.622	UBL3	NM_007106	inside intron	2953
chr2	70360150	70360150	-0.299954	0.000755874	0.622	LOC100133985	NR_024444	upstream	7703
chr13	28394966	28394966	-0.299764	0.000762718	0.624	GSX1	NM_145657	downstream	28187
chr7	751331	752456	-0.179807	0.00021622	0.626	PRKAR1B	NM_002735	overlaps 5'	0
chr6	31549563	31550090	-0.208606	0.000385351	0.626	LTB	NM_002341	covers exon(s)	111
chr17	14206886	14207530	-0.208584	0.00038584	0.626	MGC12916	NR_026880	overlaps 5'	0
chr2	172972681	172973241	-0.229779	0.000463888	0.626	DLX2	NM_004405	upstream	5204
chr12	119772354	119772381	-0.244051	0.000528086	0.626	CCDC60	NM_178499	promoter	135
chr5	965717	966019	0.243856	0.00053053	0.626	NKD2	NM_033120	upstream	43148
chr1	202779441	202779497	-0.258063	0.000589839	0.626	KDM5B	NM_006618	promoter	1893
chr1	54304846	54304852	-0.257995	0.000590817	0.626	TMEM48	NM_018087	promoter	672
chr13	50706583	50706663	-0.257906	0.000593587	0.626	DLEU2	NR_002612	upstream	6907
chr6	106042314	106042314	-0.299425	0.000774449	0.626	PREP	NM_002726	upstream	191346
chr6	22071933	22071933	-0.299422	0.000774612	0.626	FLJ22536	NR_015410	inside intron	405259
chr15	35046760	35047203	-0.220671	0.000393661	0.628	GJD2	NM_020660	promoter	72
chr11	61732658	61733475	-0.243436	0.000539491	0.628	FTH1	NM_002032	covers exon(s)	1656
chr16	85253980	85254209	-0.243123	0.000546335	0.628	FAM92B	NM_198491	upstream	107867
chr6	36929838	36930062	-0.242596	0.000558881	0.628	PI16	NM_153370	inside intron	7630
chr10	64396659	64397487	-0.242593	0.000558881	0.628	ZNF365	NM_199452	inside intron	116453
chr3	147125758	147125782	-0.242376	0.000562629	0.628	ZIC4	NM_032153	promoter	1352
chr7	30027454	30027454	-0.299228	0.000781945	0.628	SCRN1	NM_001145515	inside intron	1970
chr14	105113991	105113991	-0.298807	0.000793839	0.628	INF2	NM_022489	upstream	41951
chr1	155267480	155267480	-0.298796	0.000794002	0.628	PKLR	NM_181871	inside intron	3311
chr3	157812018	157812763	-0.229539	0.00046845	0.63	SHOX2	NM_003030	downstream	11188
chr9	114364066	114364066	-0.298757	0.000795306	0.63	PTGR1	NM_001146108	promoter	1932
chr7	39664614	39664614	-0.298736	0.000795794	0.63	RALA	NM_005402	inside intron	1453
chr22	23487104	23487586	-0.197789	0.000389261	0.632	RAB36	NM_004914	overlaps 5'	0
chr7	27231204	27232150	-0.220313	0.000399038	0.632	HOXA11AS	NR_002795	downstream	6178
chr6	31323677	31324024	-0.207482	0.000398875	0.634	HLA-B	NM_005514	overlaps exon downstream	964
chr8	121208577	121209005	-0.242039	0.000571753	0.634	COL14A1	NM_021110	inside intron	71226
chr18	29077698	29077863	-0.256677	0.000622101	0.634	DSG2	NM_001943	promoter	163
chr12	66262214	66262214	-0.298277	0.00080883	0.634	HMGA2	NM_003484	inside intron	43975
chr4	8202280	8202531	-0.241917	0.000575664	0.636	SH3TC1	NM_018986	inside intron	1221
chr10	74498683	74498683	-0.297998	0.000819584	0.636	CCDC109A	NM_138357	inside intron	46795
chr10	44068714	44068714	-0.297952	0.000820887	0.636	ZNF239	NM_001099282	inside intron	1350
chr10	49813265	49813434	-0.207042	0.000405229	0.638	ARHGAP22	NM_021226	promoter	128
chr16	54966471	54967786	-0.207016	0.000405229	0.638	IRX5	NM_005853	overlaps two exons	1361
chr12	62583974	62584454	-0.2418	0.000578434	0.638	FAM19A2	NM_178539	inside intron	2096
chr2	238599734	238599858	-0.2418	0.000578434	0.638	LRRFIP1	NM_001137550	inside intron	63511
chr10	74034644	74034667	-0.241705	0.000580226	0.638	DDIT4	NM_019058	inside exon	968
chr1	88338001	88338001	-0.297822	0.00082382	0.638	LMO4	NM_006769	downstream	543851
chr12	121890163	121890503	-0.228558	0.00048621	0.64	KDM2B	NM_001005366	inside intron	127860
chr6	146755301	146755900	-0.228098	0.000494357	0.64	GRM1	NM_001114329	inside exon	406520
chr9	136149908	136150361	-0.227924	0.000498268	0.64	ABO	NM_020469	inside intron	268
chr19	3369714	3369820	-0.241247	0.000590817	0.64	NFIC	NM_005597	inside intron	3142
chr1	172330400	172330400	-0.29717	0.000841743	0.64	DNM3	NM_015569	inside intron	519780
chr2	176988505	176988505	-0.297137	0.000843047	0.64	HOXD9	NM_014213	inside intron	1093
chr6	100868626	100868626	-0.297039	0.00084598	0.64	SIM1	NM_005068	inside intron	42924
chr17	27346732	27347260	-0.205919	0.000423479	0.642	SEZ6	NM_001098635	upstream	13652
chrX	110039536	110039604	-0.240785	0.000600756	0.642	CHRDL1	NM_001143982	promoter	251
chr2	71131201	71131748	-0.240664	0.000603852	0.642	VAX2	NM_012476	inside intron	3482
chr11	66885240	66885281	-0.240321	0.000612488	0.642	KDM2A	NM_012308	promoter	1458
chr9	124982413	124982834	-0.255854	0.000643609	0.642	LHX6	NM_199160	inside intron	8184
chr7	12444013	12444115	-0.239945	0.000620472	0.644	VWDE	NM_001135924	promoter	162
chr1	65906670	65906670	-0.296908	0.000851357	0.644	LEPR	NM_001003680	inside intron	20423
chr5	50264462	50264462	-0.296729	0.000856571	0.644	PARP8	NM_024615	downstream	301650
chr6	32552246	32552246	0.296709	0.000856897	0.644	HLA-DRB1	NM_002124	inside intron	5315
chr20	44934509	44934509	-0.29664	0.000858852	0.646	SLC35C2	NM_015945	downstream	58554
chr15	42209202	42209202	-0.296536	0.000863088	0.646	EHD4	NM_139265	inside intron	55552
chr7	100465051	100465833	-0.204783	0.000442217	0.648	TRIP6	NM_003302	covers exon(s)	102
chr11	30038615	30038677	-0.219545	0.000413214	0.648	KCNA4	NM_002233	promoter	128
chr19	19221316	19221574	-0.226746	0.00051945	0.648	SLC25A42	NM_178526	overlaps exon upstream	46514
chr17	15820610	15821130	-0.226544	0.000523034	0.648	ADORA2B	NM_000676	upstream	27100
chr2	9144605	9144629	-0.239367	0.000635137	0.648	MBOAT2	NM_138799	promoter	730
chr10	75407823	75407991	-0.254764	0.000673264	0.65	SYNPO2L	NM_024875	inside exon	2795
chr11	112831728	112831728	-0.296137	0.000875961	0.65	NCAM1	NM_001076682	promoter	266
chr16	55364614	55366021	-0.195624	0.000417124	0.652	IRX6	NM_024335	overlaps 3'	6144
chr13	77030645	77030645	-0.295946	0.000882478	0.652	KCTD12	NM_138444	downstream	429894
chr11	117666597	117666889	-0.238764	0.000651756	0.654	DSCAML1	NM_020693	inside intron	1086
chr6	140957775	140957775	-0.295831	0.000886226	0.654	CITED2	NM_006079	upstream	1261991
chr12	57559808	57559808	0.295805	0.000887203	0.654	LRP1	NM_002332	inside intron	37527
chr3	43448041	43448041	-0.2958	0.000887692	0.654	ANO10	NM_018075	inside intron	215518
chr7	134893191	134893191	-0.29577	0.000888344	0.654	WDR91	NM_014149	inside intron	3124
chr16	22204290	22204290	0.295663	0.000891277	0.654	EEF2K	NM_013302	upstream	13301
chr10	104535521	104536121	-0.176238	0.000238217	0.656	C10orf26	NM_001083913	inside intron	31795
chr8	145808436	145808575	0.254147	0.000689069	0.656	KIAA1688	NM_025251	inside intron	30312
chr1	186650441	186650479	-0.254143	0.000689069	0.656	PTGS2	NM_000963	promoter	883
chr4	15415710	15415710	-0.294889	0.000920606	0.656	C1QTNF7	NM_001135171	inside intron	39536
chr11	79124571	79124571	-0.294885	0.000921095	0.656	ODZ4	NM_001098816	inside intron	27123
chr2	198650752	198651303	-0.203158	0.000472197	0.658	BOLL	NM_197970	overlaps 5'	0
chr3	157813327	157813810	-0.203119	0.000472849	0.658	SHOX2	NM_003030	overlaps 3'	10141
chr1	11862907	11863365	-0.253686	0.000698194	0.658	MTHFR	NM_005957	covers exon(s)	2794
chr8	1940413	1940523	-0.253566	0.000703571	0.658	KBTBD11	NM_014867	inside intron	18370
chr4	53526629	53526629	-0.294672	0.000927449	0.658	USP46	NM_022832	promoter	1128
chr10	25210092	25210092	-0.294506	0.000932012	0.658	PRTFDC1	NM_020200	inside intron	31440
chr12	55353521	55353521	-0.294335	0.000937877	0.658	KIAA0748	NM_001098815	inside intron	22100
chr1	229283674	229283674	0.294192	0.000944721	0.658	RAB4A	NM_004578	upstream	123204
chr13	47229927	47229927	-0.294163	0.000946676	0.658	LRCH1	NM_001164211	inside intron	102632
chr8	145925948	145926462	-0.225747	0.00053998	0.66	ZNF251	NM_138367	downstream	54507
chr6	43612627	43613395	-0.183966	0.000417613	0.662	RSPH9	NM_152732	overlaps 5'	0
chr8	53080905	53081140	0.253314	0.000712533	0.662	ST18	NM_014682	inside intron	241298
chr7	24517414	24517414	-0.294071	0.000950261	0.662	MPP6	NM_016447	upstream	95670
chr14	66980127	66980127	-0.293933	0.000957104	0.664	GPHN	NM_001024218	inside intron	6003
chr2	175205821	175205852	-0.252854	0.000728827	0.668	SP9	NM_001145250	downstream	6001
chr3	13008800	13008878	-0.252506	0.000738114	0.668	IQSEC1	NM_014869	inside intron	81
chr8	4853275	4853275	-0.293335	0.000981545	0.668	CSMD1	NM_033225	promoter	948
chr8	328499	328499	0.293239	0.000985619	0.668	FBXO25	NM_183420	upstream	28308
chr5	3103718	3103718	-0.293168	0.000988877	0.668	C5orf38	NM_178569	downstream	351457
chr9	85677016	85677016	-0.292657	0.00100729	0.67	RASEF	NM_152573	inside intron	1026
chr3	16843952	16843952	-0.292524	0.00101218	0.67	PLCL2	NM_001144382	upstream	82499
chr13	78884950	78884950	-0.292521	0.00101218	0.67	POU4F1	NM_006237	downstream	292744
chr1	3132458	3132458	-0.292397	0.0010169	0.67	PRDM16	NM_022114	inside intron	146715
chr3	58860290	58860290	-0.292249	0.00102277	0.67	C3orf67	NM_198463	inside intron	175424
chr2	74357527	74357872	-0.224535	0.000566376	0.672	BOLA3	NM_001035505	downstream	17166
chr12	56109593	56109603	-0.251833	0.000759622	0.672	BLOC1S1	NM_001487	promoter	216
chr1	3163710	3163710	0.291923	0.0010345	0.672	PRDM16	NM_022114	inside intron	177967
chr4	85612912	85612912	-0.291905	0.00103499	0.672	WDFY3	NM_014991	inside exon	274631
chr6	27647843	27647843	-0.291671	0.00104493	0.672	HIST1H2BL	NM_003519	downstream	127865
chr12	124247223	124247223	-0.29162	0.0010464	0.672	DNAH10	NM_207437	inside intron	182
chr8	22223852	22224272	-0.200147	0.000524827	0.674	SLC39A14	NM_001128431	promoter	489
chr8	110987946	110988071	-0.237548	0.000685322	0.674	KCNV1	NM_014379	promoter	988
chr21	38378406	38378634	-0.23748	0.00068744	0.674	DSCR6	NM_018962	promoter	228
chr11	58667960	58668068	-0.237334	0.000690862	0.674	GLYATL1	NM_080661	upstream	42653
chr1	175568216	175568710	-0.223871	0.000582018	0.676	TNR	NM_003285	inside intron	144041
chr1	81929622	81929622	-0.291273	0.00106122	0.676	LPHN2	NM_012302	upstream	336459
chr19	13134817	13134830	-0.250633	0.000797261	0.678	NFIX	NM_002501	inside intron	28234
chrX	38080608	38080608	-0.29126	0.00106171	0.678	SRPX	NM_006307	promoter	478
chr4	129389744	129389744	-0.291076	0.00106904	0.678	PGRMC2	NM_006320	upstream	180797
chr12	104697193	104697631	-0.159774	0.000187543	0.68	TXNRD1	NM_003330	inside intron	16467
chr3	147098450	147098585	-0.236395	0.000716932	0.68	ZIC4	NM_032153	downstream	25821
chr12	2045722	2045810	-0.236383	0.000717258	0.68	DCP1B	NM_152640	downstream	67866
chr9	95820754	95820913	-0.236328	0.000718398	0.68	SUSD3	NM_145006	promoter	75
chr6	52171973	52172083	-0.236325	0.000718398	0.68	MCM3	NM_002388	upstream	22392
chr16	29832180	29832180	-0.290898	0.00107523	0.68	C16orf53	NM_024516	inside exon	4653
chr2	40006891	40007061	-0.249404	0.000835715	0.682	THUMPD2	NM_025264	promoter	476
chr2	75067716	75067716	0.290757	0.00108175	0.682	HK2	NM_000189	inside intron	7935
chr4	110223598	110223980	-0.172492	0.000264287	0.684	COL25A1	NM_032518	overlaps 5'	0
chr13	46425508	46425904	-0.19964	0.000534277	0.684	SIAH3	NM_198849	overlaps 5'	0
chr1	26857284	26857774	-0.249208	0.000841906	0.684	RPS6KA1	NM_002953	inside intron	1036
chr19	13122381	13122449	-0.249161	0.000843862	0.684	NFIX	NM_002501	inside intron	15798
chr11	101454996	101454996	0.290559	0.00109186	0.684	TRPC6	NM_004621	promoter	338
chr20	9141615	9141615	-0.290535	0.00109316	0.684	PLCB4	NM_182797	inside intron	64684
chr10	99393415	99393886	-0.192635	0.000467961	0.686	MORN4	NM_001098831	overlaps exon downstream	26
chr10	11246612	11246763	0.235895	0.000729315	0.686	CUGBP2	NM_001025076	inside intron	39620
chr16	29796373	29796756	-0.222242	0.000625523	0.688	ZG16	NM_152338	downstream	6813
chr3	14853225	14853225	-0.289871	0.00112314	0.688	FGD5	NM_152536	upstream	7243
chr12	66697621	66697621	-0.28976	0.00112852	0.688	HELB	NM_033647	inside intron	1266
chr2	200329670	200329670	-0.28973	0.00112949	0.688	FLJ32063	NR_026830	upstream	3150
chr20	31331814	31331973	-0.222171	0.00062699	0.69	COMMD7	NM_053041	promoter	1
chr17	40996565	40996578	-0.248839	0.000855919	0.69	AOC2	NM_001158	promoter	30
chr13	50706912	50707427	-0.221858	0.000635625	0.692	DLEU2	NR_002612	upstream	7236
chr8	116679763	116680127	-0.221849	0.000635788	0.692	TRPS1	NM_014112	inside intron	1100
chr6	27342941	27343671	-0.221726	0.000639536	0.692	ZNF204	NR_024553	overlaps 5'	0
chr1	174843754	174843971	-0.235571	0.000739418	0.692	RABGAP1L	NM_014857	inside intron	715121
chr1	42801761	42801965	-0.248761	0.000858689	0.692	FOXJ3	NM_014947	promoter	859
chr8	104152588	104152754	-0.235111	0.000751149	0.694	C8orf56	NR_027071	inside intron	815
chr5	174151106	174152033	-0.176373	0.000352926	0.696	MSX2	NM_002449	overlaps 5'	0
chr6	29520752	29521046	-0.198669	0.000556437	0.696	UBD	NM_006398	downstream	6655
chr7	155255310	155255369	-0.247948	0.000885085	0.696	EN2	NM_001427	inside exon	4487
chr4	184718046	184718046	-0.289375	0.00114888	0.696	C4orf41	NM_199053	downstream	137601
chr6	42104596	42104596	-0.289312	0.00115312	0.696	C6orf132	NM_001164446	inside intron	6118
chr5	178960377	178960377	0.289293	0.00115377	0.696	RUFY1	NM_025158	upstream	17193
chr3	123603618	123603618	-0.289288	0.00115442	0.696	MYLK	NM_053025	promoter	470
chr2	74358815	74358815	0.289191	0.00115948	0.696	BOLA3	NM_001035505	downstream	16223
chr17	46695514	46695514	-0.289148	0.00116159	0.696	HOXB9	NM_024017	downstream	8320
chr7	96632460	96633530	-0.191242	0.000493217	0.698	DLX6AS	NR_015448	inside intron	9846
chr17	1633714	1633745	0.247745	0.000892091	0.698	WDR81	NM_001163809	inside exon	5590
chr3	40547217	40547232	-0.247676	0.000894698	0.698	ZNF620	NM_175888	promoter	297
chr16	75045643	75045643	-0.288895	0.00117446	0.698	ZNRF1	NM_032268	inside intron	12729
chr13	28529338	28529338	-0.288855	0.00117577	0.698	CDX2	NM_001265	downstream	13978
chr14	105944942	105945699	-0.213719	0.000526782	0.7	CRIP2	NM_001312	covers exon(s)	3812
chr4	89978251	89978566	-0.234433	0.000774775	0.7	FAM13A	NM_014883	overlaps 5'	0
chr11	64577338	64577338	-0.288831	0.00117756	0.7	MEN1	NM_130800	inside exon	696
chr22	28070120	28070120	-0.288784	0.00118017	0.7	MN1	NM_002430	downstream	127365
chr5	2754753	2754753	-0.28872	0.00118245	0.7	C5orf38	NM_178569	inside intron	2492
chr19	37407889	37407889	-0.288709	0.00118261	0.7	ZNF568	NM_198539	inside intron	656
chr3	52088726	52088726	-0.288652	0.00118603	0.7	DUSP7	NM_001947	inside intron	1734
chr12	19699504	19699504	-0.288554	0.00119092	0.7	AEBP2	NM_153207	downstream	106897
chr12	89721406	89721406	-0.288492	0.00119483	0.7	DUSP6	NM_022652	downstream	24889
chr15	38746048	38746048	-0.288386	0.00119988	0.7	FAM98B	NM_001042429	promoter	279
chr15	78111196	78111196	-0.288322	0.00120298	0.7	LOC645752	NR_027024	downstream	107991
chr5	158612132	158612132	-0.288156	0.00120966	0.702	RNF145	NM_144726	inside intron	22701
chr5	135364970	135365012	-0.234052	0.000787973	0.704	TGFBI	NM_000358	inside intron	387
chr14	38060857	38061458	-0.233613	0.000802149	0.704	FOXA1	NM_004496	inside exon	3030
chr1	117665053	117665186	-0.233601	0.000802638	0.704	TRIM45	NM_001145635	promoter	643
chr13	107143980	107144036	-0.233375	0.000809807	0.704	EFNB2	NM_004093	inside exon	43300
chr12	97300410	97300429	-0.233006	0.000821376	0.704	NEDD1	NM_001135176	promoter	571
chr17	27309113	27309169	-0.232911	0.000823494	0.704	SEZ6	NM_001098635	inside intron	23911
chr11	93064092	93064234	-0.247287	0.000908874	0.704	CCDC67	NM_181645	inside intron	210
chr2	10182878	10183140	-0.212642	0.000549594	0.706	KLF11	NM_003597	promoter	541
chr11	111991342	111991342	-0.287926	0.0012196	0.706	IL18	NM_001562	downstream	43497
chr3	148668231	148668231	-0.287828	0.00122367	0.706	GYG1	NM_004130	upstream	41143
chr8	7332846	7332846	-0.287591	0.00123475	0.706	DEFB104A	NM_080389	promoter	243
chr8	48675647	48675647	-0.287499	0.00123931	0.706	PRKDC	NM_001081640	downstream	197095
chr2	39319447	39319447	0.287468	0.00124029	0.706	SOS1	NM_005633	inside intron	28156
chr2	74669349	74669516	-0.212322	0.000554808	0.708	RTKN	NM_001015055	promoter	290
chr8	145557636	145557639	-0.247055	0.000917347	0.708	SCRT1	NM_031309	inside exon	2303
chr8	330109	330175	0.246995	0.000919954	0.708	FBXO25	NM_183420	upstream	26632
chr7	99222196	99222459	0.246824	0.000925168	0.708	ZNF498	NM_145115	inside intron	7626
chr8	22877275	22877275	-0.287304	0.00124909	0.708	RHOBTB2	NM_015178	inside exon	20184
chr5	148533875	148533875	-0.28728	0.00125056	0.708	ABLIM3	NM_014945	inside intron	12822
chr6	159331893	159331893	-0.287265	0.00125105	0.708	OSTCL	NM_145303	upstream	53230
chr19	12266489	12266489	-0.287176	0.00125561	0.708	ZNF625	NM_145233	inside intron	1039
chr3	194206497	194206497	-0.287062	0.00126099	0.708	ATP13A3	NM_024524	upstream	17530
chr12	102272136	102272136	-0.287035	0.00126213	0.708	DRAM1	NM_018370	inside intron	1032
chr6	27261666	27261666	-0.286927	0.00126864	0.708	POM121L2	NM_033482	downstream	18344
chr16	54227790	54227914	-0.232426	0.000837996	0.71	FTO	NM_001080432	downstream	489916
chr8	22409574	22409684	-0.232418	0.000838322	0.71	SORBS3	NM_005775	inside intron	324
chr16	57023022	57023191	-0.246594	0.000932826	0.71	NLRC5	NM_032206	promoter	218
chr15	68549178	68549178	-0.286581	0.00128315	0.71	FEM1B	NM_015322	upstream	20962
chrX	40029227	40029227	-0.286461	0.00128901	0.71	BCOR	NM_001123384	inside intron	7354
chr16	88534398	88534398	0.286281	0.00129862	0.712	ZFPM1	NM_153813	inside intron	14385
chr4	156464550	156464550	-0.286179	0.00130319	0.712	GUCY1A3	NM_001130686	upstream	123311
chr8	134028958	134028958	-0.28612	0.00130579	0.712	TG	NM_003235	inside intron	149754
chr19	11199851	11199965	-0.197179	0.000589351	0.714	LDLR	NM_000527	promoter	91
chr16	875881	876216	0.219597	0.000703897	0.714	PRR25	NM_001013638	downstream	20439
chr14	99658541	99658630	-0.246158	0.000948957	0.714	BCL11B	NM_022898	inside intron	79191
chr1	38022359	38022586	-0.211411	0.000573871	0.716	DNALI1	NM_003462	overlaps 5'	0
chr10	128593922	128594144	-0.211392	0.000574034	0.716	DOCK1	NM_001380	overlaps 5'	0
chr4	3516065	3516758	0.210223	0.000599616	0.716	LRPAP1	NM_002337	covers exon(s)	17465
chr19	2041905	2041985	-0.219501	0.000706993	0.716	MKNK2	NM_017572	inside exon	9257
chr19	58570419	58570466	-0.219432	0.000708459	0.716	ZNF135	NM_001164527	promoter	140
chr2	65217211	65217623	-0.219385	0.000708948	0.716	SLC1A4	NM_003038	overlaps exon downstream	756
chr19	13951168	13951845	-0.231908	0.000853638	0.716	MIR23A	NR_029495	upstream	3696
chr1	64058523	64058672	-0.231203	0.000879219	0.716	PGM1	NM_002633	promoter	274
chr2	219576383	219576539	-0.245752	0.000964111	0.716	TTLL4	NM_014640	inside intron	816
chr1	26233376	26233565	-0.189	0.000538677	0.718	STMN1	NM_203399	promoter	9
chr15	96876367	96877194	-0.196717	0.000597009	0.718	NR2F2	NM_001145157	overlaps 5'	0
chr1	173638690	173639135	-0.196238	0.000607111	0.718	ANKRD45	NM_198493	overlaps 5'	0
chr7	8476128	8476450	-0.245538	0.000973561	0.718	NXPH1	NM_152745	inside intron	2544
chr14	31494237	31494237	-0.285841	0.00131997	0.718	STRN3	NM_001083893	inside intron	1369
chr5	77139964	77140808	-0.195857	0.000618028	0.72	TBCA	NM_004607	upstream	67780
chr17	79880258	79881066	-0.209462	0.000616399	0.72	MAFG	NM_032711	overlaps two exons	341
chr6	54711227	54711417	-0.20944	0.000616724	0.72	FAM83B	NM_001010872	promoter	151
chr12	31272112	31272119	0.231077	0.00088427	0.72	DDX11	NM_004399	downstream	45334
chr19	2253492	2253854	-0.231022	0.000886063	0.72	JSRP1	NM_144616	covers exon(s)	1489
chr8	110693195	110693289	0.230941	0.000889159	0.72	GOLSYN	NM_001099744	inside intron	10730
chr6	170452864	170453283	-0.230936	0.000889484	0.72	LOC154449	NR_002787	downstream	118373
chr2	39187533	39187759	-0.218517	0.000736648	0.722	LOC100271715	NM_001145451	inside exon	40945
chr2	42068648	42068648	-0.285524	0.00133903	0.722	SGK493	NM_138370	upstream	206512
chr16	21638444	21638444	-0.28545	0.00134278	0.722	METTL9	NM_016025	inside intron	27589
chr6	2682491	2682491	-0.285341	0.00134718	0.722	MYLK4	NM_001012418	inside intron	68662
chr15	99212332	99212404	-0.244955	0.000993114	0.724	IGF1R	NM_000875	inside intron	19572
chr17	38220298	38220694	-0.244796	0.000999957	0.724	THRA	NM_199334	inside intron	1236
chr4	174452133	174452159	-0.244775	0.00100061	0.724	NBLA00301	NR_003679	inside exon	525
chr6	50814011	50814089	-0.244762	0.00100126	0.724	TFAP2B	NM_003221	inside exon	27573
chr1	234039978	234040045	-0.244624	0.00100468	0.724	SLC35F3	NM_173508	promoter	633
chr6	12279872	12279872	-0.285209	0.00135419	0.724	EDN1	NM_001955	upstream	10656
chr15	72565415	72565415	-0.28503	0.00136298	0.724	PARP6	NM_020214	promoter	1788
chr1	1713676	1714140	-0.208031	0.000651756	0.726	GNB1	NM_002074	downstream	108354
chr6	161100242	161100376	-0.243872	0.00103254	0.726	LPA	NM_005577	upstream	12836
chr20	825050	825052	-0.243642	0.00104069	0.726	FAM110A	NM_207121	inside intron	8340
chr17	40995546	40995583	-0.243449	0.00104802	0.726	PSME3	NM_005789	inside exon	10124
chr2	394115	394572	0.207687	0.000660066	0.728	FAM150B	NM_001002919	upstream	105808
chr11	2904951	2905024	-0.243318	0.0010534	0.728	CDKN1C	NM_001122631	inside exon	1970
chr18	43652592	43652594	-0.24281	0.00107491	0.728	PSTPIP2	NM_024430	promoter	343
chr1	47694919	47695138	-0.242699	0.00107947	0.728	TAL1	NM_003189	inside exon	304
chr20	48809539	48809978	-0.242667	0.00108077	0.728	CEBPB	NM_005194	close to 3'	2164
chr15	58782685	58782688	-0.242564	0.00108468	0.728	LIPC	NM_000236	inside intron	58511
chr11	128693961	128694679	-0.186982	0.0005799	0.73	FLI1	NM_002017	downstream	130149
chr17	27917879	27918338	-0.207282	0.000670006	0.73	GIT1	NM_014030	promoter	1270
chr6	114177329	114177535	-0.217817	0.00075783	0.73	MARCKS	NM_002356	promoter	991
chr3	100053070	100053188	-0.230384	0.000905941	0.73	NIT2	NM_020202	promoter	373
chr1	66998806	66999813	-0.172596	0.000394313	0.734	SGIP1	NM_032291	promoter	11
chr11	33890131	33891205	-0.177931	0.00051228	0.734	LMO2	NM_001142316	overlaps exon downstream	165
chr6	31548107	31548437	-0.195025	0.000638069	0.734	LTB	NM_002341	overlaps 3'	1764
chr5	178322737	178322924	-0.194866	0.000642143	0.734	ZFP2	NM_030613	overlaps 5'	0
chr11	87080622	87080622	-0.284637	0.00138254	0.734	TMEM135	NM_022918	downstream	331558
chr11	3181446	3182119	-0.194478	0.000650779	0.736	OSBPL5	NM_001144063	inside intron	4462
chr6	42927940	42927986	-0.2162	0.000804593	0.736	GNMT	NM_018960	promoter	513
chr3	192289245	192289293	-0.229305	0.000943743	0.736	FGF12	NM_004113	inside intron	156094
chr16	12183850	12183938	-0.241153	0.00114595	0.736	SNX29	NM_001080530	inside intron	37796
chr7	1270601	1270925	-0.241112	0.00114888	0.736	UNCX	NM_001080461	promoter	1728
chr7	2756996	2757616	-0.229053	0.000953194	0.738	AMZ1	NM_133463	downstream	37834
chr15	69452320	69452462	-0.240362	0.00118294	0.738	GLCE	NM_015554	promoter	510
chr7	95225520	95225681	-0.239633	0.00121699	0.738	PDK4	NM_002612	inside exon	243
chr12	104350162	104350162	-0.284449	0.00139427	0.738	C12orf73	NM_001135570	inside intron	830
chr5	123121409	123121409	-0.2843	0.00140176	0.738	CSNK1G3	NM_001031812	downstream	273617
chr18	47016218	47016218	-0.284177	0.00140747	0.738	RPL17	NM_000985	inside intron	2687
chr5	154230141	154230438	-0.206302	0.00069575	0.74	C5orf4	NM_032385	overlaps 5'	0
chr10	130339927	130339927	-0.284094	0.00141187	0.74	MKI67	NM_002417	upstream	415460
chr6	155428138	155428138	-0.284078	0.00141236	0.74	TIAM2	NM_012454	inside intron	16716
chr19	18343901	18343901	-0.284068	0.00141301	0.74	PDE4C	NM_000923	inside exon	15108
chr6	26183572	26183684	-0.205797	0.000711229	0.742	HIST1H2BE	NM_003523	promoter	339
chr1	150947832	150948030	-0.205667	0.000716117	0.742	LASS2	NM_022075	promoter	393
chr6	108882119	108882205	-0.228436	0.000975516	0.742	FOXO3	NM_001455	inside exon	51
chr12	109203581	109203758	0.228274	0.000982197	0.742	SSH1	NM_001161331	inside intron	17568
chr7	27205200	27205262	-0.205288	0.000726871	0.744	HOXA9	NM_152739	promoter	52
chr2	179184854	179184866	-0.227972	0.000992462	0.744	OSBPL6	NM_032523	inside intron	125481
chr1	61549542	61549982	-0.239027	0.00124697	0.744	NFIA	NM_001134673	inside intron	1563
chr11	65121660	65121660	-0.283674	0.0014368	0.744	TIGD3	NM_145719	promoter	621
chr5	42949542	42950152	-0.193827	0.000667398	0.746	C5orf39	NM_001014279	downstream	90294
chr6	105404769	105404808	-0.238737	0.00126392	0.746	LIN28B	NM_001004317	promoter	114
chr10	116392933	116393423	-0.238683	0.00126701	0.746	ABLIM1	NM_002313	inside intron	24634
chr2	226029766	226029766	-0.283495	0.0014456	0.746	DOCK10	NM_014689	upstream	122437
chrX	130192160	130192160	-0.283418	0.00144934	0.746	FLJ30058	NM_144967	promoter	55
chr17	60905352	60905352	-0.283208	0.00146059	0.746	2014-03-10	NM_152598	upstream	19648
chr19	56988398	56989543	-0.165691	0.000320827	0.748	ZNF667	NM_022103	overlaps 5'	0
chr5	140261697	140261930	-0.205051	0.000732737	0.748	PCDHA12	NM_018903	inside intron	6767
chr7	150212707	150212873	-0.238615	0.00127125	0.748	GIMAP7	NM_153236	inside intron	763
chr6	108169200	108169200	-0.283003	0.00147411	0.748	SEC63	NM_007214	downstream	110281
chr8	23562918	23564294	-0.141814	0.000196667	0.75	NKX2-6	NM_001136271	overlaps 5'	0
chr2	85810744	85811471	-0.193629	0.000674242	0.75	VAMP5	NM_006634	promoter	59
chr20	44657796	44657948	-0.204595	0.000744957	0.75	SLC12A5	NM_020708	overlaps 5'	0
chr11	128562245	128562908	-0.204452	0.000749846	0.75	FLI1	NM_002017	promoter	904
chr2	173293328	173294093	-0.214424	0.000867162	0.75	ITGA6	NM_000210	inside intron	1015
chr1	58715532	58715553	-0.226917	0.00103336	0.75	DAB1	NM_021080	inside intron	657
chr2	160919147	160919532	-0.165261	0.000325552	0.752	PLA2R1	NM_001007267	promoter	27
chr5	78365255	78365801	-0.193157	0.000687277	0.752	BHMT2	NM_017614	overlaps 5'	0
chr12	53591398	53591766	-0.21357	0.000898772	0.752	ITGB7	NM_000889	covers exon(s)	9233
chr17	56355299	56355331	0.238505	0.00127549	0.752	MPO	NM_000250	inside exon	2964
chr12	120930045	120930045	0.282804	0.00148584	0.752	DYNLL1	NM_001037494	inside intron	22386
chr9	126102244	126102244	-0.282539	0.00150083	0.752	CRB2	NM_173689	upstream	16203
chr6	166078832	166078832	-0.28251	0.00150213	0.752	PDE10A	NM_006661	upstream	3249
chr6	30104295	30104295	0.282353	0.00151126	0.752	TRIM40	NM_138700	promoter	214
chr1	212463238	212463238	-0.282175	0.00152087	0.752	PPP2R5A	NM_006243	inside intron	4360
chr15	101932559	101932559	-0.282004	0.00153081	0.752	PCSK6	NM_138322	inside intron	97627
chr2	121011590	121011590	-0.281919	0.00153489	0.752	RALB	NM_002881	inside intron	1177
chr14	23449582	23449582	-0.281883	0.00153815	0.752	JUB	NM_032876	inside intron	2265
chr4	141170338	141170338	-0.281779	0.00154385	0.752	SCOC	NM_032547	upstream	8101
chr10	112427911	112427911	-0.281716	0.00154711	0.752	RBM20	NM_001134363	inside intron	23757
chr2	158114069	158114424	-0.193028	0.000689884	0.754	GALNT5	NM_014568	overlaps 5'	0
chr12	41583115	41583721	-0.226533	0.00105112	0.754	PDZRN4	NM_001164595	inside intron	866
chr1	54941132	54941170	-0.238264	0.00128999	0.754	SSBP3	NM_001009955	upstream	69041
chr13	28326490	28326490	-0.281699	0.00154808	0.754	GSX1	NM_145657	upstream	40289
chr2	192712530	192712530	-0.281661	0.00155004	0.754	SDPR	NM_004657	promoter	525
chr9	130661175	130661175	-0.28165	0.00155085	0.754	ST6GALNAC6	NM_013443	inside intron	695
chr5	140246626	140246626	-0.281625	0.00155232	0.754	PCDHA10	NM_018901	inside intron	10993
chr13	28501413	28501413	-0.281577	0.00155493	0.754	PDX1	NM_000209	downstream	7246
chr10	3792283	3792283	-0.281565	0.00155574	0.754	KLF6	NM_001300	downstream	35189
chr1	179715055	179715055	-0.281409	0.00156552	0.754	FAM163A	NM_173509	inside intron	2758
chr1	174769548	174769548	-0.281378	0.00156666	0.754	RABGAP1L	NM_014857	inside intron	640915
chr11	58294523	58294523	-0.281366	0.00156731	0.754	LPXN	NM_004811	inside exon	48866
chr12	54086662	54086662	-0.281364	0.00156764	0.754	ATP5G2	NM_001002031	upstream	16151
chr12	96251729	96252105	-0.203854	0.000768095	0.756	SNRPF	NM_003095	promoter	603
chr5	140346199	140346293	-0.203852	0.000768584	0.756	PCDHAC2	NM_018899	inside exon	453
chr12	121735363	121735631	-0.203696	0.000773472	0.756	CAMKK2	NM_172215	inside exon	479
chr10	12999599	12999618	0.238171	0.00129667	0.756	CCDC3	NM_031455	inside intron	44085
chr20	57596113	57596113	-0.28125	0.00157383	0.756	TUBB1	NM_030773	inside intron	1805
chr10	464452	464452	0.281155	0.00157888	0.756	DIP2C	NM_014974	inside intron	271155
chr11	19139411	19139411	-0.281125	0.00158116	0.756	ZDHHC13	NM_019028	inside intron	720
chr2	145269644	145269644	-0.280913	0.00159648	0.756	ZEB2	NM_014795	inside intron	8271
chr6	32295097	32295237	-0.226004	0.0010723	0.758	C6orf10	NM_006781	inside intron	44418
chr13	97646803	97646811	-0.237853	0.00131443	0.758	OXGR1	NM_080818	promoter	200
chr17	21281017	21281032	-0.23737	0.0013392	0.758	KCNJ12	NM_021012	inside intron	1319
chr3	129323778	129323941	-0.237091	0.00135484	0.758	PLXND1	NM_015103	inside intron	1640
chr1	178575267	178575267	-0.280796	0.00160414	0.758	C1orf220	NM_207467	downstream	63337
chr12	101112277	101112277	-0.280773	0.00160528	0.758	ANO4	NM_178826	upstream	76096
chr2	465172	465195	0.236794	0.00136967	0.76	FAM150B	NM_001002919	upstream	176865
chr3	147077616	147077636	0.236793	0.00136967	0.76	ZIC4	NM_032153	downstream	46770
chr2	224325363	224325363	-0.280715	0.00160853	0.76	SCG2	NM_003469	downstream	141757
chr10	49731375	49731375	-0.280681	0.00161049	0.76	ARHGAP22	NM_021226	inside intron	81762
chr10	31610754	31610754	-0.28056	0.00161717	0.762	ZEB1	NM_001128128	inside intron	691
chr16	9326393	9326393	0.28052	0.00161913	0.762	C16orf72	NM_014117	downstream	140857
chr2	232063847	232063847	-0.280368	0.00162874	0.762	ARMC9	NM_025139	inside intron	506
chr12	53273196	53273196	-0.280354	0.00162874	0.762	KRT8	NM_002273	downstream	25671
chrX	43515544	43515575	-0.236426	0.00139085	0.764	MAOA	NM_000240	inside exon	136
chr4	75230391	75230615	-0.236192	0.00140486	0.764	EREG	NM_001432	promoter	244
chr1	47900197	47900265	-0.225225	0.00110489	0.766	MGC12982	NR_026878	inside exon	47
chr7	26192966	26193109	-0.224598	0.00112998	0.768	NFE2L3	NM_004289	inside intron	1120
chr17	40575462	40575582	-0.191896	0.000723287	0.77	PTRF	NM_012232	promoter	189
chr13	43148214	43148684	-0.202446	0.000810296	0.77	TNFSF11	NM_003701	overlaps 5'	0
chr4	100242862	100242957	-0.236036	0.00141333	0.77	ADH1B	NM_000668	promoter	291
chr1	6664103	6664134	-0.235978	0.00141578	0.77	KLHL21	NM_014851	promoter	1175
chr10	131840954	131841008	-0.23597	0.0014161	0.77	EBF3	NM_001005463	upstream	78864
chr9	109623589	109623731	-0.235935	0.00141904	0.77	ZNF462	NM_021224	promoter	1646
chr6	22699463	22699463	-0.280141	0.00164112	0.77	HDGFL1	NM_138574	downstream	129786
chr13	84455651	84455651	-0.280057	0.00164666	0.77	SLITRK1	NM_052910	inside exon	876
chr15	36650033	36650033	-0.279962	0.00165237	0.77	C15orf41	NM_001130010	upstream	221778
chr2	150185860	150185860	-0.279441	0.00169033	0.77	LYPD6	NM_194317	promoter	1252
chr7	97361241	97361759	-0.201407	0.000837507	0.772	TAC1	NM_003182	overlaps 5'	0
chr11	65344355	65344604	-0.235858	0.00142425	0.772	EHBP1L1	NM_001099409	inside intron	847
chr5	37833969	37834102	-0.235741	0.00143142	0.772	GDNF	NM_199234	inside intron	795
chr17	56357994	56358318	0.235604	0.00143892	0.772	MPO	NM_000250	overlaps 5'	0
chr6	136174534	136174534	-0.279284	0.00170092	0.772	PDE7B	NM_018945	inside intron	1701
chr3	9852352	9852352	-0.279213	0.00170565	0.772	TTLL3	NM_001025930	inside exon	449
chr1	170630734	170630734	-0.279194	0.00170646	0.772	PRRX1	NM_006902	upstream	2578
chr2	220173591	220173591	-0.279171	0.00170744	0.772	PTPRN	NM_002846	inside intron	551
chr16	78211809	78211809	-0.279127	0.0017089	0.772	WWOX	NM_130791	inside intron	78259
chr17	1840546	1840546	0.279099	0.00171021	0.772	RTN4RL1	NM_178568	inside exon	87631
chr8	11665843	11666485	-0.201071	0.000847283	0.774	FDFT1	NM_004462	covers exon(s)	5654
chr5	153872958	153873149	-0.22426	0.00114611	0.774	HAND1	NM_004821	upstream	15135
chr13	49672483	49672483	-0.279041	0.00171428	0.774	FNDC3A	NM_001079673	inside intron	122436
chr7	27258802	27258886	-0.234953	0.00147574	0.776	HOXA13	NM_000522	upstream	19078
chr8	107231654	107231654	-0.278923	0.00172178	0.776	OXR1	NM_018002	upstream	50818
chr5	172197278	172197278	-0.278917	0.00172259	0.776	DUSP1	NM_004417	inside exon	924
chr7	95026066	95026181	-0.173568	0.00059098	0.778	PON3	NM_000940	promoter	380
chr7	149112142	149112402	-0.223799	0.00116795	0.778	ZNF777	NM_015694	downstream	45650
chr8	65291513	65291542	-0.223477	0.00118212	0.778	MIR124-2	NR_029669	promoter	163
chr12	48592635	48592818	-0.22334	0.00118962	0.778	OR10AD1	NM_001004134	downstream	4256
chr12	43945892	43946284	-0.223188	0.00119711	0.778	ADAMTS20	NM_025003	promoter	169
chr2	26205865	26205876	-0.234784	0.00148649	0.778	KIF3C	NM_002254	promoter	423
chr5	150618048	150618077	-0.234343	0.00151484	0.778	CCDC69	NM_015621	upstream	14395
chr5	119801643	119802022	-0.234224	0.00152381	0.778	PRR16	NM_016644	inside intron	1625
chr10	77532329	77532329	-0.278873	0.00172553	0.778	C10orf11	NM_032024	upstream	10189
chr12	124911924	124912182	-0.208975	0.00107214	0.78	NCOR2	NM_006312	inside intron	107966
chr2	98703698	98703888	-0.233684	0.00155835	0.78	VWA3B	NM_144992	overlaps exon downstream	104
chr8	145514316	145514383	-0.2334	0.00157937	0.78	BOP1	NM_015201	inside intron	736
chr7	27280585	27280914	-0.233363	0.00158214	0.78	EVX1	NM_001989	promoter	1249
chr14	45579157	45579561	-0.233071	0.00159908	0.78	PRPF39	NM_017922	covers exon(s)	25856
chr14	88788364	88788422	-0.233067	0.00159957	0.78	KCNK10	NM_138317	inside intron	1170
chr12	124155451	124155458	-0.232926	0.00160919	0.78	TCTN2	NM_024809	promoter	201
chr6	34433392	34433392	-0.278578	0.00174329	0.78	PACSIN1	NM_020804	promoter	512
chr17	80725109	80725109	-0.27855	0.00174492	0.78	TBCD	NM_005993	inside intron	15170
chr19	44952725	44952808	-0.208737	0.00108175	0.782	ZNF229	NM_014518	promoter	61
chr3	45636190	45636386	-0.22273	0.00122155	0.782	LIMD1	NM_014240	overlaps 5'	0
chr14	74100860	74100987	-0.23286	0.0016131	0.782	DNAL1	NM_031427	upstream	10590
chr9	139432990	139433088	-0.232835	0.00161456	0.782	NOTCH1	NM_017617	inside intron	7149
chr7	120629404	120629638	-0.232712	0.00162255	0.782	C7orf58	NM_001105533	overlaps 5'	0
chr12	57488112	57488112	-0.278515	0.00174768	0.782	NAB2	NM_005967	inside intron	5436
chr1	239621510	239621510	-0.278484	0.00174915	0.782	CHRM3	NM_000740	upstream	170862
chr4	23890659	23890659	-0.278371	0.00175746	0.782	PPARGC1A	NM_013261	inside intron	1040
chr15	99195143	99195143	-0.278341	0.00176056	0.782	IGF1R	NM_000875	inside intron	2383
chr1	165345040	165345040	-0.278131	0.00177457	0.782	LMX1A	NM_177398	upstream	20024
chr3	141560204	141560204	-0.278088	0.00177636	0.782	GRK7	NM_139209	downstream	63162
chr5	40681444	40681444	-0.278087	0.00177636	0.782	PTGER4	NM_000958	inside exon	1413
chr3	87843755	87843755	-0.277986	0.00178206	0.782	HTR1F	NM_000866	upstream	187970
chr1	62207459	62207459	-0.277945	0.00178467	0.782	INADL	NM_176877	promoter	689
chr1	153230907	153230941	-0.232421	0.00164096	0.784	LOR	NM_000427	promoter	1237
chr10	121300857	121301343	-0.222581	0.00122905	0.786	RGS10	NM_001005339	inside intron	878
chr3	187388148	187388281	-0.222435	0.0012354	0.786	SST	NM_001048	overlaps 5'	0
chr17	80924969	80925103	-0.222215	0.00124763	0.786	B3GNTL1	NM_001009905	inside intron	84582
chr14	59027109	59027109	-0.277793	0.00179396	0.786	KIAA0586	NM_014749	downstream	132400
chr19	10983625	10983625	-0.277736	0.00179852	0.786	CARM1	NM_199141	inside intron	1373
chr11	37525709	37525709	-0.277657	0.00180162	0.786	C11orf74	NM_138787	downstream	909617
chr12	125033803	125033803	-0.277578	0.00180732	0.786	NCOR2	NM_006312	upstream	13655
chr8	63516617	63516617	-0.277533	0.00180976	0.786	NKAIN3	NM_173688	inside intron	355117
chr6	32847702	32847842	-0.16749	0.000461769	0.788	PPP1R2P1	NR_027771	inside exon	3448
chr3	45837898	45838226	-0.172815	0.000606459	0.788	SLC6A20	NM_020208	overlaps 5'	0
chr6	29894005	29894228	-0.172499	0.000612325	0.788	HCG4P6	NR_001317	promoter	578
chr14	85996315	85996873	-0.172444	0.00061314	0.788	FLRT2	NM_013231	overlaps 5'	0
chr3	188664993	188665930	-0.199047	0.000916695	0.788	LPP	NM_005578	downstream	734273
chr11	58694950	58695093	-0.231923	0.00167241	0.788	GLYATL1	NM_080661	upstream	15628
chr5	14870594	14870666	-0.231887	0.00167469	0.788	ANKH	NM_054027	inside intron	1220
chrX	144901807	144901935	-0.23182	0.00167844	0.788	SLITRK2	NM_032539	inside intron	2461
chr16	1537775	1537926	0.231808	0.00168006	0.788	C16orf38	NM_001013658	inside exon	541
chr17	59532564	59532826	-0.231775	0.00168218	0.788	TBX4	NM_018488	promoter	980
chr19	13045039	13045039	-0.277468	0.00181547	0.788	FARSA	NM_004461	promoter	482
chr2	114163184	114163184	-0.277445	0.00181677	0.788	LOC440839	NR_029399	inside intron	42244
chr5	74162602	74162809	-0.198911	0.000921746	0.79	FAM169A	NM_015566	overlaps 5'	0
chr11	6439806	6440065	-0.221582	0.00127972	0.79	APBB1	NM_001164	inside intron	234
chr9	14350791	14350791	-0.277357	0.00182247	0.79	NFIB	NM_005596	upstream	36847
chr7	141250973	141250973	-0.277137	0.00183698	0.79	AGK	NM_018238	promoter	104
chr8	96572523	96572523	-0.277108	0.00183942	0.79	C8orf37	NM_177965	upstream	291087
chr10	134353618	134353618	-0.277107	0.00183942	0.79	INPP5A	NM_005539	inside intron	2266
chr16	22020630	22020630	-0.27708	0.0018417	0.79	C16orf52	NM_001164579	inside intron	1175
chr7	140373596	140373596	-0.277037	0.00184496	0.79	ADCK2	NM_052853	inside exon	644
chr6	28603292	28603292	-0.276856	0.00186158	0.79	SCAND3	NM_052923	upstream	48181
chr11	20181725	20182122	-0.172147	0.000619006	0.792	DBX1	NM_001029865	overlaps 5'	0
chr3	49967517	49967713	-0.198649	0.000930545	0.792	MON1A	NM_001142501	promoter	73
chr6	10415597	10415667	-0.198444	0.00093804	0.792	TFAP2A	NM_001042425	inside intron	4129
chr14	60974039	60974461	-0.208208	0.0011031	0.792	SIX6	NM_007374	promoter	1476
chr7	47611829	47611926	-0.220984	0.0013141	0.792	TNS3	NM_022748	upstream	32631
chr12	114878487	114878570	-0.231058	0.00173367	0.792	TBX5	NM_080717	upstream	32241
chr1	19639438	19639494	-0.231038	0.00173497	0.792	PQLC2	NM_001040125	inside intron	699
chr1	9712988	9713284	-0.230935	0.00174198	0.792	C1orf200	NR_027045	inside exon	1359
chr1	95009677	95010070	-0.230895	0.0017454	0.792	F3	NM_001993	promoter	2307
chr5	89560863	89560863	-0.276735	0.00187103	0.792	CETN3	NM_004365	downstream	144739
chr3	9935346	9935346	-0.27662	0.00187738	0.792	JAGN1	NM_032492	inside exon	3076
chrX	107068901	107068901	-0.276536	0.00188407	0.792	MID2	NM_012216	promoter	182
chr15	74218715	74219307	-0.171831	0.000625197	0.794	LOXL1	NM_005576	overlaps 5'	0
chr7	27137922	27138850	-0.189409	0.000797424	0.794	HOXA2	NM_006735	downstream	3543
chr5	178367621	178368183	-0.189372	0.000798727	0.794	ZNF454	NM_182594	promoter	40
chr6	64151739	64152039	0.220034	0.00136445	0.794	LGSN	NM_016571	upstream	121858
chr10	60411127	60411127	0.276297	0.00190085	0.794	BICC1	NM_001080512	inside intron	138224
chr2	45028802	45028802	-0.27627	0.00190264	0.794	C2orf34	NM_024766	downstream	439760
chr3	58163412	58163412	-0.276211	0.00190688	0.794	FLNB	NM_001164317	downstream	169286
chr16	19117471	19117471	-0.276128	0.00191437	0.794	ITPRIPL2	NM_001034841	upstream	7782
chr16	89831123	89831123	-0.276105	0.00191682	0.794	FANCA	NM_000135	inside intron	51941
chr19	50192625	50194252	-0.158926	0.000387469	0.796	C19orf76	NM_001101340	overlaps 3'	684
chr2	225265963	225266801	-0.165356	0.000490284	0.796	FAM124B	NM_001122779	overlaps 5'	0
chr11	57414626	57414908	-0.230685	0.00175795	0.796	YPEL4	NM_145008	overlaps exon upstream	2508
chr17	21455185	21455185	-0.275972	0.00192431	0.796	C17orf51	NM_001113434	promoter	245
chr6	100015610	100015610	-0.275929	0.0019261	0.796	CCNC	NM_001013399	inside intron	1079
chr14	68943486	68943486	-0.275789	0.00193718	0.796	RAD51L1	NM_133510	inside intron	656978
chr7	117119601	117120064	-0.189168	0.00080606	0.798	CFTR	NM_000492	overlaps 5'	0
chr12	8995808	8995965	0.230633	0.00176202	0.798	A2ML1	NM_144670	overlaps exon downstream	20659
chr2	129080120	129080120	-0.275568	0.00195185	0.798	HS6ST1	NM_004807	upstream	3950
chr14	38061988	38061988	-0.275508	0.00195641	0.798	FOXA1	NM_004496	inside intron	2500
chr19	19651867	19652066	-0.207276	0.00114188	0.8	CILP2	NM_153221	covers exon(s)	2794
chr8	15094107	15094114	-0.230592	0.0017643	0.8	SGCZ	NM_139167	inside intron	1677
chrX	40027582	40027674	-0.230591	0.0017643	0.8	BCOR	NM_001123384	inside intron	8907
chr3	123589179	123589179	-0.275484	0.00195755	0.8	MYLK	NM_053025	inside intron	13969
chr13	95003984	95003984	0.27537	0.00196749	0.8	GPC6	NM_005708	inside intron	1124907
chr12	25099560	25099560	-0.275272	0.00197547	0.8	BCAT1	NM_005504	inside intron	2747
chr17	56352895	56352895	0.275132	0.00198753	0.8	MPO	NM_000250	inside intron	5400
chr10	77043608	77043608	-0.275123	0.00198818	0.8	COMTD1	NM_144589	upstream	47839
chr2	29236134	29236134	-0.274802	0.00201311	0.8	FAM179A	NM_199280	inside intron	31971
chr11	77121864	77121864	-0.274635	0.00202696	0.8	PAK1	NM_002576	inside intron	63243
chr4	174441703	174441703	-0.274599	0.00202973	0.8	HAND2	NM_021973	downstream	9674
chr3	164905498	164905498	-0.274581	0.00203136	0.8	SLITRK3	NM_014926	inside exon	8970
chr17	116648	116648	-0.274536	0.0020356	0.8	RPH3AL	NM_006987	inside intron	85927
chr17	25784714	25784714	-0.274407	0.00204489	0.8	KSR1	NM_014238	upstream	14321
chr15	72809154	72809154	-0.274228	0.00205776	0.8	ARIH1	NM_005744	inside intron	42488
chr8	82395569	82395569	-0.27394	0.00208008	0.8	FABP4	NM_001442	promoter	97
chr5	172970	172970	0.273802	0.00209132	0.8	PLEKHG4B	NM_052909	inside intron	32598
chr8	24772333	24772878	-0.187982	0.000845817	0.802	NEFM	NM_001105541	overlaps 5'	0
chr19	37825320	37825679	-0.19713	0.000986922	0.802	HKR1	NM_181786	overlaps 5'	0
chr1	48937016	48937445	-0.207104	0.00114872	0.802	SPATA6	NM_019073	inside intron	399
chr1	228872121	228872246	-0.219768	0.00138009	0.802	RHOU	NM_021205	inside intron	1253
chr1	8874984	8875053	-0.230206	0.00178907	0.802	RERE	NM_001042681	inside intron	2645
chr7	77045887	77046134	-0.229887	0.00181107	0.802	PION	NM_017439	promoter	171
chr3	136751656	136751795	-0.229804	0.00181759	0.802	IL20RB	NM_144717	downstream	74950
chr6	31629900	31629909	-0.22973	0.00182378	0.802	BAT4	NM_033177	inside exon	3253
chr14	62584565	62584600	-0.229585	0.00183437	0.802	FLJ43390	NR_015358	inside intron	491
chr2	178483956	178484058	-0.229341	0.00185099	0.802	TTC30A	NM_152275	promoter	263
chr4	154680808	154680808	-0.273706	0.00209833	0.802	RNF175	NM_173662	inside intron	578
chr9	138683902	138684093	0.228824	0.00189026	0.804	KCNT1	NM_020822	inside exon	89872
chr22	46932642	46932648	-0.228794	0.00189319	0.804	CELSR1	NM_014246	inside exon	418
chr16	50727221	50727242	-0.228698	0.00190117	0.804	NOD2	NM_022162	upstream	3807
chr21	43186286	43186522	-0.228632	0.00190541	0.804	RIPK4	NM_020639	inside intron	726
chr1	149711854	149712057	-0.228464	0.00191698	0.804	HIST2H2BF	NM_001161334	downstream	71870
chrX	100183764	100183878	-0.228441	0.00191844	0.804	XKRX	NM_212559	inside exon	19
chr19	17599784	17600122	-0.228336	0.00192708	0.804	SLC27A1	NM_198580	covers exon(s)	18485
chr11	57365701	57365948	-0.205965	0.00120086	0.806	SERPING1	NM_001032295	overlaps 5'	0
chr22	43739629	43740003	-0.205863	0.00120559	0.806	SCUBE1	NM_173050	promoter	275
chr1	168356537	168356673	-0.205806	0.0012095	0.806	MIR557	NR_030284	downstream	11776
chr7	4832112	4832359	-0.205064	0.00124632	0.806	KIAA0415	NM_014855	downstream	16849
chr3	105072537	105073077	-0.21862	0.0014412	0.806	ALCAM	NM_001627	upstream	12635
chr6	2903699	2903704	-0.228182	0.00194012	0.806	SERPINB9	NM_004155	promoter	155
chr17	27507667	27507678	-0.228146	0.00194191	0.806	MYO18A	NM_078471	promoter	261
chr2	72371255	72371261	-0.228143	0.00194207	0.806	CYP26B1	NM_019885	inside exon	3701
chr16	880371	880831	0.227625	0.00197955	0.806	PRR25	NM_001013638	downstream	24929
chr6	29856363	29856564	-0.178764	0.000771028	0.808	HLA-H	NR_001434	overlaps exon downstream	835
chr6	32805398	32805692	-0.186629	0.000888833	0.808	TAP2	NM_000544	overlaps two exons	854
chr7	47783603	47783848	-0.204204	0.00128689	0.808	PKD1L1	NM_138295	downstream	204188
chr11	117297288	117297328	-0.227185	0.00201653	0.808	DSCAML1	NM_020693	downstream	370647
chr5	138729245	138729283	-0.227172	0.00201751	0.808	LOC389333	NM_001161546	inside exon	1601
chr12	2452955	2452955	-0.273325	0.00213499	0.808	CACNA1C	NM_199460	inside intron	290540
chr2	157184978	157184978	-0.273316	0.00213564	0.808	NR4A2	NM_006186	inside exon	4308
chr5	110886711	110886711	-0.273251	0.00214134	0.808	STARD4	NM_139164	upstream	38555
chr21	16434067	16434067	-0.273198	0.00214493	0.808	NRIP1	NM_003489	inside intron	3058
chr13	110779117	110779117	-0.273079	0.00215438	0.808	COL4A1	NM_001845	downstream	180378
chr7	55516724	55516724	-0.272991	0.00216188	0.808	LANCL2	NM_018697	downstream	83584
chr8	49293600	49293600	-0.27298	0.00216269	0.808	UBE2V2	NM_003350	downstream	372606
chr22	31686097	31686097	-0.272826	0.00217687	0.808	PIK3IP1	NM_052880	inside intron	2422
chr12	76423956	76423956	-0.272809	0.00217801	0.808	PHLDA1	NM_007350	inside intron	1599
chr12	66312027	66312027	-0.272696	0.00218566	0.808	HMGA2	NM_003483	inside intron	93788
chr2	66735203	66735203	-0.272614	0.00219414	0.808	MEIS1	NM_002398	inside intron	72672
chr18	22006316	22006496	-0.178547	0.000776405	0.81	IMPACT	NM_018439	promoter	112
chr12	109162390	109162641	-0.195762	0.00103646	0.81	SSH1	NM_018984	downstream	88717
chr12	52115238	52115678	-0.203942	0.00129911	0.81	SCN8A	NM_014191	overlaps exon upstream	130219
chr12	103696126	103696381	-0.218099	0.00147101	0.81	C12orf42	NM_198521	overlaps exon upstream	193364
chrX	48592880	48592880	-0.272461	0.00220864	0.81	SUV39H1	NM_003173	downstream	37750
chr12	124521481	124521481	-0.272344	0.00222216	0.81	ZNF664	NM_152437	downstream	63812
chr4	102277629	102277629	-0.272292	0.00222526	0.81	PPP3CA	NM_000944	upstream	9002
chr7	138803256	138803256	-0.272288	0.00222558	0.81	ZC3HAV1	NM_024625	upstream	8792
chr7	116152010	116152010	0.272114	0.00224237	0.81	CAV2	NM_001233	downstream	12567
chr17	63309319	63309319	-0.272108	0.00224269	0.81	RGS9	NM_003835	downstream	175864
chr6	100874816	100874816	-0.272102	0.00224286	0.81	SIM1	NM_005068	inside intron	36734
chr10	94820892	94820892	-0.272087	0.00224383	0.81	CYP26C1	NM_183374	promoter	128
chr4	166533691	166533691	-0.27194	0.00225703	0.81	CPE	NM_001873	downstream	233595
chr4	10117479	10117479	-0.271883	0.00226159	0.81	WDR1	NM_005112	inside intron	1093
chr14	77505182	77505182	-0.271768	0.00227219	0.81	C14orf4	NM_024496	upstream	10149
chr5	14581404	14581404	-0.271683	0.00227968	0.81	FAM105A	NM_019018	promoter	486
chr1	38481765	38481765	-0.271617	0.00228424	0.81	UTP11L	NM_016037	inside intron	3382
chr16	2087932	2087932	0.271576	0.00228962	0.81	SLC9A3R2	NM_001130012	inside exon	11045
chr12	11306136	11306136	-0.271546	0.00229158	0.81	PRH1	NM_006250	inside intron	18073
chr13	102520143	102520143	-0.271529	0.00229386	0.81	FGF14	NM_004115	inside intron	48851
chrX	111325495	111325495	-0.271506	0.00229663	0.81	TRPC5	NM_012471	inside exon	508
chr7	148801711	148802155	0.217912	0.00148128	0.812	ZNF425	NM_001001661	inside exon	21222
chr17	9967417	9967499	-0.217887	0.00148291	0.812	GAS7	NM_201433	inside intron	134368
chr1	44016014	44016049	-0.217766	0.00148975	0.812	PTPRF	NM_130440	inside intron	19468
chr13	30077315	30077489	-0.217694	0.00149269	0.812	MTUS2	NM_015233	inside exon	74539
chr6	35732234	35732268	-0.226853	0.00204554	0.812	C6orf126	NM_207409	upstream	12123
chr15	79725284	79725642	-0.226828	0.00204798	0.812	KIAA1024	NM_015206	inside intron	427
chr8	116678582	116678582	-0.27143	0.00230331	0.812	TRPS1	NM_014112	inside intron	2645
chr12	63543831	63543831	-0.271371	0.00230934	0.812	AVPR1A	NM_000706	inside exon	2758
chr7	36751857	36751857	-0.271224	0.00232335	0.812	AOAH	NM_001637	inside intron	12295
chr7	116200522	116200522	-0.271131	0.00233198	0.812	CAV1	NM_001753	inside exon	35684
chr15	91416118	91416118	-0.271042	0.00233834	0.812	FURIN	NM_002569	inside intron	4234
chr22	24199008	24199125	-0.217132	0.00152853	0.814	SLC2A11	NM_001024938	overlaps 5'	0
chr8	28961315	28961356	-0.216816	0.00154385	0.814	KIF13B	NM_015254	inside intron	159253
chr1	235105604	235105872	-0.216482	0.00156568	0.814	TOMM20	NM_014765	downstream	186383
chr11	31819444	31819678	-0.216193	0.00158409	0.814	PAX6	NM_001604	inside intron	13200
chr18	49865971	49866002	-0.226664	0.00206134	0.814	DCC	NM_005215	promoter	539
chr10	69913749	69914213	-0.22642	0.00208529	0.814	MYPN	NM_032578	inside intron	44500
chr11	69455213	69455217	-0.226401	0.00208725	0.814	CCND1	NM_053056	promoter	655
chr10	63753550	63753550	-0.270886	0.00235268	0.814	ARID5B	NM_032199	inside intron	92108
chr20	4954333	4954333	-0.270823	0.0023592	0.814	SLC23A2	NM_005116	inside intron	27811
chr19	18118298	18119069	-0.177702	0.000799542	0.816	ARRDC2	NM_001025604	inside intron	6355
chr15	52404463	52405026	-0.185212	0.000933967	0.816	BCL2L10	NM_020396	overlaps 5'	0
chr12	7260546	7260776	-0.184679	0.000951727	0.818	C1RL	NM_016546	inside intron	1016
chrX	39864897	39866161	-0.184585	0.000954823	0.818	BCOR	NM_001123385	downstream	90557
chr2	118980919	118981150	-0.226283	0.00209621	0.818	INSIG2	NM_016133	downstream	134870
chr13	95952902	95952937	-0.226174	0.00210452	0.818	ABCC4	NM_001105515	inside intron	749
chr12	122250380	122250518	-0.226159	0.0021055	0.818	SETD1B	NM_015048	inside intron	7743
chr10	71389696	71389896	-0.202543	0.00136885	0.82	C10orf35	NM_145306	promoter	106
chrX	92928508	92928610	-0.215886	0.00160479	0.82	NAP1L3	NM_004538	overlaps 5'	0
chr6	167178233	167178280	0.215881	0.00160479	0.82	RPS6KA2	NM_001006932	inside intron	97490
chr6	31325455	31325817	-0.226029	0.00211642	0.82	HLA-B	NM_005514	promoter	467
chr8	145065385	145065385	-0.270279	0.00240596	0.82	GRINA	NM_000837	inside exon	1160
chr19	46529189	46529189	-0.270185	0.00241574	0.82	PGLYRP1	NM_005091	upstream	2867
chr15	52447793	52447793	-0.270115	0.00242437	0.82	GNB5	NM_006578	inside intron	24368
chrX	113997530	113997530	0.270096	0.00242616	0.82	HTR2C	NM_000868	inside intron	178980
chr7	100895999	100895999	0.26996	0.00244148	0.82	FIS1	NM_016068	upstream	7629
chr15	28054345	28054345	0.269832	0.00245337	0.82	OCA2	NM_000275	inside intron	290112
chr13	28975690	28975690	-0.269831	0.00245337	0.82	FLT1	NM_001160031	inside intron	93574
chr15	49985422	49985422	-0.269734	0.00246299	0.82	DTWD1	NM_020234	downstream	72197
chr1	227747468	227747468	-0.269734	0.00246315	0.82	ZNF678	NM_178549	upstream	3775
chr1	40137089	40137089	-0.269718	0.00246445	0.82	NT5C1A	NM_032526	inside intron	620
chr10	14227415	14227415	-0.269666	0.00246983	0.82	FRMD4A	NM_018027	inside intron	145450
chrX	99839289	99839289	0.269654	0.0024713	0.82	TNMD	NM_022144	promoter	500
chr13	43565901	43565901	-0.269568	0.00247912	0.82	EPSTI1	NM_001002264	inside intron	475
chr19	20607771	20607771	-0.269418	0.00249329	0.82	ZNF826	NM_001039884	promoter	10
chr19	10396158	10396158	-0.26931	0.00250519	0.82	ICAM1	NM_000201	inside exon	14642
chr2	174878113	174878113	-0.269281	0.00250796	0.82	SP3	NM_003111	upstream	48051
chr19	36801408	36801408	0.269247	0.00251268	0.82	LOC100134317	NR_029389	promoter	836
chr9	137268074	137268074	-0.269029	0.00253093	0.82	RXRA	NM_002957	inside intron	49759
chr19	58193071	58193071	-0.269018	0.00253224	0.82	ZNF551	NM_138347	promoter	285
chr5	101425870	101425870	-0.268895	0.00254625	0.82	SLCO4C1	NM_180991	downstream	206382
chr11	105480771	105481322	-0.149761	0.000344942	0.822	GRIA4	NM_001077244	overlaps 5'	0
chr2	123418722	123419027	-0.202316	0.00137863	0.822	TSN	NM_004622	downstream	905602
chr4	39448653	39449130	-0.202246	0.0013814	0.822	KLB	NM_175737	overlaps exon downstream	40181
chr1	156251280	156251456	-0.215633	0.00161978	0.822	SMG5	NM_015327	inside intron	1163
chr7	121945445	121945597	-0.225939	0.00212277	0.822	FEZF1	NM_001024613	promoter	881
chr21	45769977	45770390	-0.201329	0.00142718	0.824	TRPM2	NM_003307	upstream	3093
chr10	1975562	1975631	-0.215367	0.00163803	0.824	ADARB2	NM_018702	upstream	195845
chr2	10444757	10445016	-0.215167	0.00165155	0.824	HPCAL1	NM_134421	inside intron	932
chr1	214161306	214161371	-0.214869	0.00167338	0.824	PROX1	NM_002763	promoter	488
chr7	1793191	1793240	-0.225897	0.00212684	0.824	ELFN1	NM_001128636	downstream	44394
chr6	100897309	100897445	-0.225796	0.00213287	0.824	SIM1	NM_005068	overlaps exon upstream	14105
chr18	33078241	33078285	-0.22569	0.00214102	0.824	INO80C	NM_194281	promoter	287
chr18	5890293	5890496	-0.225669	0.00214428	0.824	TMEM200C	NM_001080209	inside exon	1606
chr2	63276545	63276565	-0.22563	0.00214868	0.824	OTX1	NM_014562	promoter	1399
chrX	53310991	53311012	-0.225493	0.00216236	0.824	IQSEC2	NM_001111125	inside intron	39509
chr14	60761524	60761524	-0.268691	0.00256548	0.824	PPM1A	NM_021003	inside exon	45559
chr14	57272340	57272340	-0.268594	0.00257558	0.824	OTX2	NM_172337	inside exon	4
chr17	37024020	37024760	-0.183127	0.00101234	0.826	LASP1	NM_006148	promoter	1351
chr1	79085250	79086197	-0.194451	0.0010912	0.826	IFI44L	NM_006820	overlaps 5'	0
chr4	89378894	89379156	-0.225389	0.00217247	0.826	HERC5	NM_016323	inside intron	627
chr18	35147826	35147826	-0.268571	0.00257835	0.826	BRUNOL4	NM_020180	promoter	1827
chr4	124180616	124180616	-0.268555	0.00257949	0.826	SPATA5	NM_145207	inside intron	336392
chr8	29606753	29606753	-0.268529	0.00258095	0.826	C8orf75	NR_026765	promoter	1129
chr12	12686957	12686957	-0.268528	0.00258095	0.826	DUSP16	NM_030640	inside intron	28359
chr1	25870981	25870981	-0.268496	0.0025847	0.826	LDLRAP1	NM_015627	inside intron	906
chr12	131057032	131057032	0.268479	0.00258584	0.826	RIMBP2	NM_015347	upstream	54623
chr19	947612	947612	-0.268472	0.00258649	0.826	ARID3A	NM_005224	inside intron	21576
chr7	41732237	41732237	-0.268467	0.00258715	0.826	INHBA	NM_002192	inside intron	10468
chr12	12619103	12619103	0.268352	0.00259855	0.826	LOH12CR1	NM_058169	inside exon	109084
chr6	150217448	150217448	-0.268237	0.00260914	0.826	RAET1E	NM_139165	upstream	5352
chr19	46318439	46319398	-0.160382	0.000567843	0.828	SYMPK	NM_004819	overlaps 3'	47149
chr11	118134801	118135270	-0.160374	0.000568006	0.828	MPZL2	NM_144765	overlaps 5'	0
chr12	45443808	45443875	-0.224826	0.00222102	0.828	DBX2	NM_001004329	inside intron	1006
chr7	72723150	72723152	-0.224818	0.00222151	0.828	NSUN5	NM_148956	promoter	328
chr6	136358918	136359046	-0.224731	0.00222901	0.828	PDE7B	NM_018945	inside intron	186085
chrX	102531985	102532056	-0.224655	0.00223634	0.828	TCEAL5	NM_001012979	promoter	186
chr4	143765657	143765657	-0.268162	0.00261664	0.828	INPP4B	NM_003866	inside intron	1946
chr1	93964821	93964821	-0.268017	0.00262886	0.828	FNBP1L	NM_001024948	inside intron	50983
chr2	216325022	216325022	-0.267975	0.00263473	0.828	FN1	NM_054034	upstream	24232
chr5	140602519	140602519	0.267944	0.00263847	0.828	PCDHB14	NM_018934	promoter	558
chr2	241390486	241390486	0.26794	0.00263863	0.828	PP14571	NR_024014	inside exon	5630
chr15	67439567	67439567	-0.267892	0.00264222	0.828	SMAD3	NM_001145103	inside intron	9209
chr22	37309980	37309980	-0.267852	0.00264694	0.828	CSF2RB	NM_000395	inside intron	306
chr14	89831698	89831698	-0.267842	0.00264857	0.828	FOXN3	NM_005197	inside intron	51755
chr10	118901190	118901190	0.267799	0.00265297	0.828	VAX1	NM_001112704	upstream	3379
chr6	50682710	50682710	-0.267794	0.0026533	0.828	TFAP2D	NM_172238	inside intron	1454
chr14	68089471	68089471	-0.267637	0.00266992	0.828	ARG2	NM_001172	inside intron	2893
chr3	122786895	122786895	-0.267632	0.00267057	0.828	PDIA5	NM_006810	inside intron	1040
chr3	150805388	150805388	-0.26755	0.00268084	0.828	MED12L	NM_053002	inside intron	713
chr22	17600844	17600844	-0.267505	0.00268442	0.828	CECR6	NM_031890	inside exon	1368
chr10	95222867	95222867	-0.267396	0.00269485	0.828	MYOF	NM_013451	inside intron	19206
chr17	77454299	77454299	-0.267388	0.00269583	0.828	HRNBP3	NM_001082575	inside intron	24263
chr12	130589151	130589151	-0.267291	0.00270625	0.828	FZD10	NM_007197	upstream	57880
chr17	78652902	78652902	0.267288	0.00270642	0.828	RPTOR	NM_020761	inside intron	134278
chr10	97624891	97624891	-0.267203	0.00271375	0.828	ENTPD1	NM_001164179	inside intron	109219
chr16	67143304	67143304	-0.267188	0.00271538	0.828	C16orf70	NM_025187	promoter	610
chr5	16179633	16180072	-0.159871	0.000574523	0.83	2014-03-11	NM_001102562	overlaps 5'	0
chrX	10124333	10124977	-0.182579	0.00103303	0.83	CLCN4	NM_001830	promoter	7
chr6	91004430	91004482	-0.214194	0.00171656	0.83	BACH2	NM_021813	inside intron	2079
chr2	73429354	73429539	-0.213934	0.00173237	0.83	NOTO	NM_001134462	overlaps 5'	0
chr2	219187374	219187432	-0.224184	0.00227789	0.83	PNKD	NM_015488	inside intron	52260
chr2	85294457	85294457	-0.267034	0.00273037	0.83	KCMF1	NM_020122	downstream	96227
chr3	55232663	55232663	-0.266992	0.00273526	0.83	CACNA2D3	NM_018398	downstream	1075971
chr4	109387521	109387521	0.266989	0.00273526	0.83	LOC285456	NR_026968	downstream	154091
chr17	17603531	17604184	-0.182328	0.00104232	0.832	RAI1	NM_030665	inside intron	18745
chr14	61748019	61748440	-0.193653	0.00112461	0.832	TMEM30B	NM_001017970	inside exon	89
chr4	165878055	165878219	-0.193275	0.00114188	0.832	C4orf39	NM_153027	overlaps 5'	0
chr2	3828216	3828286	-0.224134	0.00228147	0.832	ALLC	NM_018436	downstream	122431
chr3	52568218	52568323	-0.223927	0.00229972	0.832	NT5DC2	NM_022908	inside intron	769
chr19	48205761	48206119	-0.223765	0.00231488	0.832	GLTSCR1	NM_015711	inside exon	94309
chr3	15107106	15107106	-0.266861	0.00274911	0.832	MRPS25	NM_022497	promoter	291
chrX	76198371	76198371	-0.266822	0.00275383	0.832	MIR384	NR_029909	upstream	58587
chr13	96705123	96705123	-0.266771	0.00275921	0.832	UGGT2	NM_020121	inside intron	612
chr17	76335184	76335184	-0.266731	0.00276524	0.832	SOCS3	NM_003955	downstream	20973
chr8	57069907	57069907	-0.266718	0.00276622	0.832	PLAG1	NM_001114635	downstream	53951
chr8	118714963	118714963	-0.266548	0.00278267	0.832	EXT1	NM_000127	downstream	409094
chr12	12420574	12420574	-0.266547	0.00278267	0.832	LRP6	NM_002336	promoter	764
chr5	2537634	2537834	0.200127	0.00149708	0.834	IRX2	NM_001134222	downstream	213934
chr10	88023052	88023185	-0.213476	0.00176789	0.834	GRID1	NM_017551	inside intron	103064
chr15	63570327	63570580	-0.213476	0.00176789	0.834	APH1B	NM_001145646	inside intron	579
chr20	61447330	61447394	-0.213205	0.00178663	0.834	COL9A3	NM_001853	promoter	1019
chr10	21802824	21802824	-0.266479	0.00278919	0.834	C10orf140	NM_207371	inside exon	11786
chr5	36202853	36202853	-0.266456	0.00279066	0.834	C5orf33	NM_001085411	inside intron	39046
chr5	178451176	178451176	-0.266454	0.00279098	0.834	ZNF879	NM_001136116	inside intron	401
chr8	70378645	70378673	-0.223662	0.00232384	0.836	SULF1	NM_015170	promoter	185
chr4	76944785	76944817	-0.22354	0.00233492	0.836	ART3	NM_001130017	inside intron	12449
chr3	5025570	5025885	-0.223444	0.00234469	0.836	BHLHE40	NM_003670	inside exon	4474
chr11	45376874	45376932	-0.223344	0.00235447	0.836	SYT13	NM_020826	upstream	68991
chr12	132537251	132537251	0.266328	0.00280288	0.836	EP400	NM_015409	inside intron	102744
chr10	101282726	101283847	-0.166963	0.000732248	0.838	NKX2-3	NM_145285	upstream	8842
chr10	125034818	125034818	-0.26625	0.00281168	0.838	BUB3	NM_004725	downstream	121059
chr8	8870185	8870185	-0.266241	0.00281298	0.838	ERI1	NM_153332	inside intron	9872
chr12	56121485	56121485	-0.266132	0.00282276	0.838	CD63	NM_001780	inside intron	1424
chr17	46719276	46719276	-0.266046	0.00283123	0.838	MIR196A1	NR_029582	upstream	9356
chr3	57207651	57207651	-0.266038	0.00283188	0.838	IL17RD	NM_017563	upstream	8249
chr22	23522307	23522474	-0.192555	0.00117463	0.84	BCR	NM_021574	promoter	77
chr5	132386310	132386346	-0.223161	0.00237158	0.84	HSPA4	NM_002154	promoter	1315
chr5	17436715	17436715	-0.265956	0.00284231	0.84	BASP1	NM_006317	downstream	218966
chr12	56139467	56139467	-0.265882	0.00284818	0.84	GDF11	NM_005811	inside intron	2404
chr19	14016603	14016761	-0.199527	0.00153228	0.842	C19orf57	NM_024323	inside intron	147
chr7	96636192	96637152	-0.199185	0.00155248	0.842	DLX6	NM_005222	covers exon(s)	903
chr6	31649619	31649728	-0.19906	0.00156063	0.842	LY6G5C	NM_025262	promoter	1470
chr19	54710867	54711292	-0.198613	0.00158426	0.842	RPS9	NM_001013	overlaps exon upstream	6142
chr12	118453982	118454133	-0.212644	0.00182557	0.842	RFC5	NM_007370	promoter	374
chr20	44035850	44036136	-0.212511	0.00183453	0.842	DBNDD2	NM_001048224	inside intron	614
chr2	66651619	66652111	-0.222963	0.00239113	0.842	MEIS1	NM_002398	upstream	10420
chr12	93966060	93967711	-0.165376	0.000768095	0.844	SOCS2	NM_003877	covers exon(s)	2463
chr19	51774377	51774666	-0.192423	0.00118163	0.844	C19orf75	NM_173635	downstream	13414
chr1	75590912	75591353	-0.198246	0.00160902	0.844	LHX8	NM_001001933	upstream	2765
chr3	57994941	57995180	-0.212249	0.00185131	0.844	FLNB	NM_001164317	inside intron	815
chr8	23830907	23830907	-0.265571	0.00288142	0.844	STC1	NM_003155	upstream	118588
chr20	39314091	39314091	-0.26549	0.00289038	0.844	MAFB	NM_005461	downstream	3784
chr5	129242000	129242000	-0.265398	0.00290243	0.844	CHSY3	NM_175856	inside intron	1478
chr5	90680542	90680542	-0.265397	0.0029026	0.844	LOC100129716	NR_027435	inside intron	4379
chr4	20254519	20254519	-0.265331	0.00290928	0.844	SLIT2	NM_004787	promoter	715
chr2	228231970	228231970	-0.265168	0.00292948	0.844	TM4SF20	NM_024795	inside intron	12051
chr2	3753297	3753297	-0.265111	0.00293453	0.844	ALLC	NM_018436	downstream	47512
chr1	172864347	172864347	-0.264936	0.00295327	0.844	TNFSF18	NM_005092	downstream	155755
chr16	25962136	25962136	-0.264846	0.00296321	0.844	HS3ST4	NM_006040	inside intron	258790
chr4	121991672	121991672	-0.264687	0.00298113	0.844	C4orf31	NM_024574	inside intron	2000
chr9	72435533	72435533	-0.264682	0.00298146	0.844	C9orf135	NM_001010940	promoter	197
chr2	208378475	208378475	-0.264682	0.00298162	0.844	CREB1	NM_134442	upstream	16140
chr1	116915122	116915122	-0.264656	0.00298537	0.844	ATP1A1	NM_000701	promoter	672
chr11	330536	331179	0.192351	0.00118392	0.846	IFITM3	NM_021034	upstream	9623
chr10	43818243	43818695	-0.192231	0.00118946	0.846	FXYD4	NM_173160	upstream	48396
chr5	146832182	146832356	-0.198	0.00162401	0.846	DPYSL3	NM_001387	inside intron	903
chr1	36787356	36787932	-0.211906	0.00187755	0.846	FAM176B	NM_018166	overlaps 3'	1822
chr12	115134886	115134918	-0.211895	0.00187836	0.846	TBX3	NM_005996	upstream	12918
chr10	6557129	6557542	-0.211715	0.00189172	0.846	PRKCQ	NM_006257	inside intron	64695
chr4	3485263	3485393	-0.211228	0.00192724	0.846	DOK7	NM_001164673	inside intron	20231
chr1	217309970	217310383	-0.210984	0.00194386	0.846	ESRRG	NM_001134285	inside intron	713
chr20	25177340	25177389	-0.222405	0.00244979	0.846	ENTPD6	NM_001114089	inside intron	1002
chr5	63802877	63802993	-0.222335	0.00245712	0.846	RGS7BP	NM_001029875	inside intron	426
chr1	179560752	179560754	-0.222309	0.00245875	0.846	TDRD5	NM_173533	promoter	270
chr7	155562188	155562314	0.222096	0.00248221	0.846	RBM33	NM_053043	inside intron	124986
chr7	971027	971130	-0.222075	0.00248433	0.846	ADAP1	NM_006869	inside intron	23158
chr3	157217803	157217842	-0.221985	0.00249427	0.846	VEPH1	NM_024621	promoter	461
chr1	161474970	161474976	0.221776	0.00251594	0.846	FCGR2A	NM_001136219	promoter	228
chr7	18980591	18980591	-0.264471	0.00300704	0.846	HDAC9	NM_058176	inside intron	444707
chr16	15603154	15603154	0.264388	0.00301714	0.846	C16orf45	NM_001142469	inside intron	7032
chr5	75878300	75878300	-0.264374	0.0030191	0.846	IQGAP2	NM_006633	inside intron	179152
chr8	62673444	62673444	-0.264351	0.00302138	0.846	ASPH	NM_001164756	upstream	46246
chr3	128779277	128779601	-0.174203	0.000900401	0.848	GP9	NM_000174	promoter	43
chr1	153762201	153762564	-0.178876	0.00117104	0.848	SLC27A3	NM_024330	downstream	14434
chr22	36806001	36806580	-0.192201	0.00119108	0.848	MYH9	NM_002473	upstream	21939
chrX	134156667	134156809	-0.197703	0.00164536	0.848	FAM127C	NM_001078173	promoter	102
chr1	221064953	221065322	-0.210508	0.00198232	0.848	HLX	NM_021958	downstream	12211
chr3	168866705	168866773	-0.221223	0.00257183	0.848	MECOM	NM_004991	inside intron	514789
chr2	106014950	106015079	-0.220983	0.00259529	0.848	FHL2	NM_001039492	inside intron	495
chr22	29469461	29469490	-0.220702	0.00262593	0.848	KREMEN1	NM_001039570	inside intron	396
chr17	8379050	8379225	0.220573	0.00263815	0.848	MYH10	NM_005964	inside exon	154810
chrX	71364210	71364260	0.220547	0.00264092	0.848	FLJ44635	NM_207422	inside exon	177
chr2	45173499	45173548	-0.220536	0.00264238	0.848	SIX3	NM_005413	downstream	4463
chr8	27144085	27144453	-0.220382	0.00265803	0.848	TRIM35	NM_171982	inside exon	24380
chr6	33151512	33151512	-0.264307	0.00302773	0.848	COL11A2	NM_080679	inside intron	8732
chr6	149190883	149190883	-0.264244	0.00303344	0.848	UST	NM_005715	inside intron	122613
chr13	53850898	53850898	-0.264192	0.00303865	0.848	OLFM4	NM_006418	downstream	247927
chr6	143382498	143382498	-0.263987	0.00306277	0.848	AIG1	NM_016108	inside intron	476
chr2	159824263	159824263	-0.263878	0.00307385	0.848	TANC1	NM_001145909	promoter	882
chr1	108594260	108594260	-0.263787	0.00308297	0.848	SLC25A24	NM_213651	downstream	141102
chr1	150229871	150229871	-0.26373	0.00308867	0.848	CA14	NM_012113	promoter	346
chr6	24583614	24583614	-0.263716	0.0030903	0.848	KIAA0319	NM_014809	inside intron	62768
chr7	26404716	26404716	-0.263656	0.00309731	0.848	SNX10	NM_013322	inside exon	73202
chr6	136825415	136825415	-0.263582	0.00310497	0.848	MAP7	NM_003980	inside intron	46376
chr7	130372167	130372167	-0.263548	0.00310888	0.848	TSGA13	NM_052933	promoter	762
chr1	155165346	155165346	-0.26335	0.00313397	0.848	THBS3	NM_007112	downstream	12343
chr5	66611496	66611496	-0.263222	0.00315026	0.848	CD180	NM_005582	upstream	118880
chr5	138729919	138729919	-0.26305	0.00316786	0.848	LOC389333	NM_001161546	inside exon	965
chr12	96367302	96367302	-0.262956	0.0031791	0.848	HAL	NM_002108	inside exon	22768
chr6	33388083	33388083	-0.262876	0.00318986	0.848	SYNGAP1	NM_006772	inside exon	237
chr12	12502846	12502846	-0.262873	0.00319018	0.848	MANSC1	NM_018050	inside intron	322
chr8	1713012	1713012	-0.262854	0.00319214	0.848	CLN8	NM_018941	inside intron	1143
chr6	72199637	72199637	-0.262782	0.00320094	0.848	C6orf155	NR_026807	upstream	69190
chr5	140305947	140306377	-0.156909	0.000624708	0.85	PCDHA13	NM_018904	inside intron	44094
chr5	34838922	34839189	-0.192118	0.00119516	0.85	TTC23L	NM_144725	promoter	79
chr2	70313163	70313417	-0.210044	0.00201621	0.852	PCBP1	NM_006196	promoter	1167
chr12	54426772	54426903	-0.22025	0.00267318	0.852	HOXC5	NM_018953	overlaps 5'	0
chr2	232878174	232878174	-0.262743	0.0032055	0.852	DIS3L2	NM_152383	inside intron	51882
chr1	223888869	223888869	-0.262726	0.00320746	0.852	CAPN2	NM_001146068	promoter	425
chr8	21905599	21905599	-0.262695	0.00321202	0.852	FGF17	NM_003867	inside exon	5172
chr1	50893226	50893226	-0.262642	0.00321951	0.852	DMRTA2	NM_032110	upstream	4086
chr4	80748660	80748660	-0.262615	0.00322294	0.852	GDEP	NR_026555	inside exon	36
chr6	29974844	29974900	-0.178261	0.00119744	0.854	HLA-J	NR_024240	overlaps exon downstream	1097
chr14	67879101	67879166	-0.210032	0.00201768	0.854	PLEK2	NM_016445	promoter	274
chrX	39948097	39948256	-0.209311	0.00206688	0.854	BCOR	NM_001123385	inside intron	8462
chr16	2094602	2094700	-0.209172	0.00208041	0.854	NTHL1	NM_002528	overlaps exon downstream	3166
chr5	134385984	134386369	-0.209119	0.00208448	0.854	PITX1	NM_002653	upstream	16021
chr7	100886961	100887364	-0.209051	0.00209149	0.854	FIS1	NM_016068	overlaps exon downstream	1006
chr5	149546691	149546946	-0.208927	0.0021024	0.854	CDX1	NM_001804	overlaps exon downstream	348
chr1	207262553	207262706	-0.220096	0.00268898	0.854	C4BPB	NM_001017367	overlaps 5'	0
chr11	94882447	94883919	-0.163972	0.000801986	0.856	ENDOD1	NM_015036	downstream	59431
chr8	1954777	1955196	-0.196657	0.00170565	0.856	KBTBD11	NM_014867	overlaps 3'	32734
chr16	2228828	2228828	-0.262342	0.00325764	0.856	CASKIN1	NM_020764	inside intron	17636
chr17	27917157	27917157	-0.26234	0.00325797	0.856	GIT1	NM_014030	promoter	548
chr22	38092643	38093207	-0.140561	0.000407999	0.858	TRIOBP	NM_001039141	overlaps 5'	0
chr8	24771273	24772270	-0.17802	0.00120803	0.858	NEFM	NM_005382	inside exon	0
chr20	13976093	13976143	-0.177879	0.00121553	0.858	MACROD2	NM_080676	promoter	2
chr11	62314820	62315119	-0.196109	0.0017428	0.858	AHNAK	NM_001620	promoter	489
chr5	3600391	3600572	-0.219909	0.00270984	0.858	IRX1	NM_024337	inside intron	4224
chr4	111540992	111540992	-0.262333	0.00325895	0.858	PITX2	NM_000325	inside intron	3261
chr3	154145868	154146871	-0.17332	0.000930708	0.86	GPR149	NM_001038705	overlaps exon downstream	632
chr10	21798257	21799395	-0.173172	0.0009369	0.86	C10orf140	NM_207371	downstream	15215
chr7	158750244	158751184	-0.177245	0.00123997	0.86	WDR60	NM_018051	downstream	100976
chr5	11904084	11904442	-0.190434	0.00127467	0.86	CTNND2	NM_001332	overlaps 5'	0
chr6	28829764	28830041	-0.190191	0.00128526	0.86	TRIM27	NM_006510	downstream	61726
chr7	27225058	27225127	-0.189777	0.00130807	0.86	HOXA11AS	NR_002795	inside exon	32
chr6	27648004	27648341	-0.195986	0.00175241	0.86	HIST1H2BL	NM_003519	downstream	127367
chr1	172748189	172748189	-0.262308	0.00326188	0.86	FASLG	NM_000639	downstream	120005
chr13	51917676	51917676	-0.262214	0.00327345	0.86	SERPINE3	NM_001101320	inside intron	2509
chr7	25219198	25219198	-0.262197	0.00327556	0.86	C7orf31	NM_138811	inside intron	618
chr19	46181546	46181546	-0.262059	0.00329186	0.86	GIPR	NM_000164	inside intron	10045
chr4	8201560	8201560	-0.261968	0.00330375	0.86	SH3TC1	NM_018986	inside intron	501
chr11	116371330	116371330	-0.261687	0.00334123	0.86	BUD13	NM_032725	downstream	272383
chrX	8696915	8696915	0.261669	0.00334335	0.86	KAL1	NM_000216	inside intron	3311
chr13	96056495	96056495	-0.261546	0.00335899	0.86	CLDN10	NM_182848	upstream	29357
chr7	97880848	97880848	-0.261454	0.00336746	0.86	TECPR1	NM_015395	inside exon	619
chr1	55681841	55681841	-0.261356	0.00338196	0.86	USP24	NM_015306	promoter	803
chr9	71737756	71737756	-0.261302	0.0033893	0.86	FXN	NM_001161706	downstream	87278
chr1	36191660	36191660	-0.261284	0.00339076	0.86	C1orf216	NM_152374	upstream	6871
chr2	74214662	74214662	-0.261168	0.0034082	0.86	DGUOK	NM_080916	downstream	60710
chr12	109248326	109248326	-0.261004	0.00343019	0.86	SSH1	NM_001161330	inside intron	3032
chr20	48789081	48789081	-0.261002	0.00343019	0.86	CEBPB	NM_005194	upstream	18294
chr5	112454695	112454695	0.260958	0.0034372	0.86	MCC	NM_002387	inside intron	175916
chr7	148977647	148977647	0.260947	0.00343818	0.86	ZNF783	NR_015357	inside intron	18386
chr10	23729522	23729522	-0.260938	0.00343916	0.86	OTUD1	NM_001145373	inside exon	1325
chr12	41721310	41721310	-0.260916	0.00344193	0.86	PDZRN4	NM_001164595	inside intron	139061
chr14	101908752	101909021	0.188265	0.00138922	0.862	DIO3OS	NR_002770	downstream	112991
chr5	1103848	1104195	-0.208122	0.00216872	0.862	SLC12A7	NM_006598	inside intron	7976
chr7	27242424	27242424	-0.260748	0.00346262	0.862	HOXA13	NM_000522	upstream	2700
chr10	6620572	6620572	-0.260662	0.00347321	0.862	PRKCQ	NM_006257	inside intron	1665
chr9	20512334	20512334	-0.260628	0.00347826	0.862	MLLT3	NM_004529	inside intron	110179
chrX	8699941	8699941	-0.260506	0.00349472	0.862	KAL1	NM_000216	inside exon	285
chr12	3310097	3310097	-0.260444	0.00350368	0.862	TSPAN9	NM_006675	inside intron	123541
chr3	64251663	64251663	-0.260443	0.00350368	0.862	PRICKLE2	NM_198859	upstream	40533
chr13	48806707	48806707	-0.260365	0.00351264	0.862	ITM2B	NM_021999	promoter	566
chr19	57172404	57172404	-0.260306	0.00352046	0.862	ZNF835	NM_001005850	downstream	11841
chr1	147801103	147801789	-0.187082	0.00145619	0.864	FLJ39739	NR_027468	downstream	130190
chr5	122430277	122430677	-0.186683	0.00147932	0.864	PRDM6	NM_001136239	inside intron	5437
chr22	47081634	47082260	-0.186682	0.00147932	0.864	CERK	NM_022766	inside exon	51891
chr1	50513661	50513927	-0.18663	0.00148144	0.864	ELAVL4	NM_001144777	overlaps 5'	0
chr1	236686564	236686804	-0.186346	0.0014935	0.864	LGALS8	NM_201545	inside intron	5000
chr17	7919407	7919996	-0.195557	0.0017806	0.864	GUCY2D	NM_000180	covers exon(s)	13420
chr2	162093969	162094118	-0.219502	0.00275628	0.864	TANK	NM_004180	downstream	100504
chr7	43151986	43152021	-0.219476	0.00275921	0.864	HECW1	NM_015052	promoter	176
chr10	11206221	11206320	-0.21923	0.00278675	0.864	CUGBP2	NM_006561	inside intron	146329
chr7	2480493	2480535	-0.219204	0.0027905	0.864	CHST12	NM_018641	downstream	37235
chr5	1875548	1875611	-0.218796	0.00283595	0.864	IRX4	NM_016358	downstream	7268
chr11	65325158	65325249	-0.218616	0.0028586	0.864	LTBP3	NM_001164266	inside exon	449
chr17	48545950	48546118	-0.218538	0.00286708	0.864	CHAD	NM_001267	inside exon	108
chr19	20368371	20368371	0.260082	0.00355223	0.864	LOC284441	NR_003128	promoter	85
chr12	76100610	76100610	-0.25994	0.00357244	0.864	KRR1	NM_007043	upstream	195193
chr16	3929351	3929351	-0.259934	0.00357342	0.864	CREBBP	NM_004380	inside intron	769
chr6	24650840	24650840	-0.259856	0.0035858	0.864	TTRAP	NM_016614	inside exon	16274
chr6	116511817	116511817	-0.259816	0.00359118	0.864	NT5DC1	NM_152729	inside intron	89819
chr6	29702053	29702053	-0.259713	0.00360389	0.864	LOC285830	NR_026973	inside intron	14772
chr5	140552369	140552369	-0.259711	0.00360421	0.864	PCDHB7	NM_018940	inside exon	127
chr18	21032446	21032446	-0.259644	0.00361415	0.864	RIOK3	NM_003831	promoter	340
chr6	102295679	102295679	-0.259536	0.00362931	0.864	GRIK2	NM_175768	inside intron	448819
chr18	24234966	24234966	-0.259493	0.0036337	0.864	KCTD1	NM_198991	upstream	14659
chr2	206789816	206789816	-0.259425	0.00363973	0.864	INO80D	NM_017759	downstream	161089
chr6	106317844	106317844	-0.259365	0.00364821	0.864	PRDM1	NM_001198	upstream	216350
chr17	48049952	48050338	-0.176981	0.00125349	0.866	DLX4	NM_001934	overlaps 5'	0
chr1	24514218	24514417	-0.195217	0.00180504	0.866	IL28RA	NM_170743	promoter	468
chr11	44332938	44332972	-0.194938	0.00182704	0.866	ALX4	NM_021926	promoter	1223
chr6	30709670	30709803	-0.218206	0.00290553	0.866	FLOT1	NM_005803	inside intron	649
chr6	151815863	151815985	-0.218029	0.00292687	0.866	C6orf97	NM_025059	inside intron	689
chr11	113158301	113158301	-0.259316	0.00365424	0.866	NCAM1	NM_000615	downstream	326307
chr10	32049926	32049926	-0.259315	0.00365456	0.866	ARHGAP12	NM_018287	downstream	167843
chr2	99132041	99132041	-0.259255	0.00366303	0.866	INPP4A	NM_001566	inside intron	70721
chr22	30184971	30184971	0.259066	0.00368845	0.866	ASCC2	NM_032204	inside exon	49282
chr5	173828840	173828840	-0.259051	0.00369024	0.866	HMP19	NM_015980	downstream	356117
chr12	91332479	91332479	-0.258998	0.00369823	0.866	C12orf12	NM_152638	downstream	16473
chr16	26505221	26505221	0.258921	0.00371159	0.866	HS3ST4	NM_006040	downstream	801875
chr12	34554731	34554731	0.258838	0.003723	0.866	ALG10	NM_032834	downstream	379516
chr2	55347991	55347991	-0.258813	0.00372625	0.866	C2orf63	NM_152385	downstream	111457
chr16	74639988	74639988	-0.258783	0.00373065	0.866	GLG1	NM_012201	inside intron	1053
chr1	172608644	172608644	0.258761	0.0037331	0.866	FASLG	NM_000639	upstream	19540
chr8	142010253	142010253	-0.258756	0.00373375	0.866	PTK2	NM_153831	inside intron	1078
chr16	30907560	30908233	-0.194593	0.0018518	0.868	CTF1	NM_001330	overlaps 5'	0
chr11	71117679	71117840	0.207318	0.00223764	0.868	DHCR7	NM_001360	downstream	41636
chr1	157670220	157670328	0.217798	0.00295441	0.868	FCRL3	NM_052939	overlaps exon downstream	318
chr6	100066698	100067169	-0.217745	0.00295995	0.868	PRDM13	NM_021620	downstream	12049
chr2	24307957	24308246	-0.217251	0.00301975	0.868	TP53I3	NM_004881	promoter	230
chr7	4850260	4850345	-0.217245	0.00301991	0.868	RADIL	NM_018059	inside intron	72989
chr4	124154293	124154293	-0.258744	0.0037344	0.868	SPATA5	NM_145207	inside intron	310069
chr4	670347	670347	-0.258687	0.00374287	0.868	MYL5	NM_002477	promoter	1363
chr15	29037099	29037099	-0.25861	0.00375379	0.868	WHAMML2	NR_026589	downstream	54371
chrX	72782624	72782624	-0.258513	0.00376666	0.868	LOC139201	NR_029423	inside intron	296
chr11	829050	830527	-0.161065	0.000871724	0.87	EFCAB4A	NM_173584	covers exon(s)	1466
chr14	103367306	103367858	-0.185912	0.00152038	0.87	TRAF3	NM_003300	inside intron	123491
chr1	85527430	85527775	-0.18584	0.00152511	0.87	WDR63	NM_145172	promoter	217
chr5	172671526	172671754	-0.206941	0.00226811	0.87	NKX2-5	NM_004387	upstream	9212
chr3	9958613	9958786	-0.206806	0.00228017	0.87	IL17RC	NM_153460	overlaps 5'	0
chr17	42144929	42145043	-0.217221	0.00302366	0.87	LSM12	NM_152344	overlaps 5'	0
chr17	1957919	1957926	-0.217114	0.00303702	0.87	HIC1	NM_006497	promoter	466
chr1	211872162	211872318	-0.216808	0.0030727	0.87	NEK2	NM_002497	upstream	23196
chr1	68215783	68215783	-0.258498	0.00376845	0.87	GNG12	NM_018841	inside intron	83358
chr13	28493913	28493913	-0.258491	0.00376862	0.87	PDX1	NM_000209	promoter	254
chr9	82185137	82185137	-0.258479	0.00376976	0.87	TLE4	NM_007005	promoter	1740
chr10	1981436	1981672	-0.206585	0.00229956	0.872	ADARB2	NM_018702	upstream	201719
chr4	90757139	90757378	-0.206565	0.00230135	0.872	SNCA	NM_001146054	inside intron	748
chrY	15863367	15863901	-0.206515	0.0023064	0.872	TMSB4Y	NM_004202	downstream	47921
chr8	49595535	49595738	-0.206509	0.00230689	0.872	EFCAB1	NM_001142857	downstream	52131
chr9	79629843	79630305	-0.206479	0.00230934	0.872	FOXB2	NM_001013735	upstream	4265
chr16	19124925	19124984	-0.206203	0.00233133	0.872	ITPRIPL2	NM_001034841	promoter	269
chr7	96634660	96634914	-0.206201	0.00233149	0.872	DLX6AS	NR_015448	inside intron	8462
chr9	90113998	90114156	-0.206072	0.00234306	0.872	DAPK1	NM_004938	overlaps exon downstream	1243
chr14	31343283	31343427	-0.205442	0.00240742	0.872	COCH	NM_001135058	promoter	313
chr10	102760724	102760970	-0.205305	0.00241916	0.872	LZTS2	NM_032429	inside intron	3760
chr6	106583161	106583218	-0.2053	0.00241997	0.872	PRDM1	NM_001198	downstream	48967
chr8	11470690	11471085	-0.205295	0.00242046	0.872	BLK	NM_001715	downstream	119170
chr2	10184444	10184457	-0.216719	0.00308607	0.872	KLF11	NM_003597	inside intron	763
chr19	2462518	2462961	-0.216326	0.0031343	0.872	LMNB2	NM_032737	upstream	5561
chr17	78484142	78484216	0.216261	0.00314212	0.872	NPTX1	NM_002522	upstream	33739
chr20	3052345	3052483	-0.216239	0.00314554	0.872	OXT	NM_000915	overlaps exon downstream	80
chr1	228657381	228657536	-0.216197	0.00315206	0.872	HIST3H2BB	NM_175055	downstream	11574
chr15	96890598	96890626	-0.216131	0.00316167	0.872	NR2F2	NM_001145157	downstream	14030
chr20	22558834	22558834	-0.258365	0.00378524	0.872	C20orf56	NR_001558	inside intron	445
chr11	12530155	12530155	0.258357	0.00378638	0.872	PARVA	NM_018222	inside exon	131010
chr5	1879525	1879525	-0.25823	0.00380495	0.872	IRX4	NM_016358	inside intron	3354
chr19	38794554	38794845	-0.175105	0.00134115	0.874	YIF1B	NM_033557	inside exon	5663
chr14	38091470	38091824	-0.205134	0.00243692	0.874	FOXA1	NM_004496	upstream	26982
chr12	21926447	21926524	-0.205077	0.00244197	0.874	KCNJ8	NM_004982	inside exon	1222
chr1	247580074	247580565	-0.204582	0.00248613	0.874	NLRP3	NM_001127461	inside intron	617
chr7	102985504	102985587	-0.204491	0.00249606	0.874	DNAJC2	NM_014377	promoter	185
chr12	65671664	65672052	-0.204383	0.00250665	0.874	MSRB3	NM_198080	promoter	435
chr12	129338841	129338939	-0.203929	0.00255244	0.874	GLT1D1	NM_144669	inside intron	761
chr1	201476557	201476619	-0.203838	0.00256189	0.874	CSRP1	NM_001144773	promoter	171
chr5	1001881	1001881	0.258143	0.00381994	0.874	NKD2	NM_033120	upstream	7286
chr8	100549849	100549849	-0.258103	0.00382467	0.874	VPS13B	NM_152564	inside intron	524356
chr10	23732088	23732088	-0.258053	0.00383086	0.874	OTUD1	NM_001145373	downstream	3891
chr16	55868196	55868196	-0.258003	0.00383575	0.874	CES1	NM_001266	promoter	1122
chr1	46940325	46940325	-0.257767	0.0038641	0.874	DMBX1	NM_147192	upstream	32342
chr10	108273407	108273407	-0.257734	0.00386817	0.874	SORCS1	NM_001013031	downstream	650884
chr8	98000885	98000885	-0.257675	0.00387583	0.874	PGCP	NM_016134	inside intron	343387
chr4	76912348	76912348	-0.257668	0.00387746	0.874	SDAD1	NM_018115	promoter	236
chr3	62356774	62356774	-0.257661	0.00387909	0.874	FEZF2	NM_018008	inside intron	2415
chr8	15397899	15397899	-0.257617	0.00388789	0.874	TUSC3	NM_006765	inside exon	170
chr7	108055705	108055705	0.257599	0.00388968	0.874	NRCAM	NM_005010	inside intron	41120
chr12	53995154	53995154	-0.257478	0.00390777	0.874	ATF7	NM_006856	inside intron	25044
chr11	60809985	60809985	-0.257422	0.0039164	0.874	CD6	NM_006725	downstream	70871
chr1	178025627	178025627	-0.257394	0.00392097	0.874	LOC100302401	NR_027982	downstream	37500
chr10	13046134	13046134	-0.257314	0.00393237	0.874	CCDC3	NM_031455	promoter	2431
chr1	180886483	180886483	0.257299	0.00393482	0.874	KIAA1614	NM_020950	inside intron	4171
chr2	242973721	242973721	0.257254	0.00393922	0.874	LOC728323	NR_024437	upstream	57122
chr3	13060741	13060974	-0.193888	0.00190117	0.876	IQSEC1	NM_001134382	inside intron	53642
chr19	496419	496528	-0.19341	0.00193963	0.876	MADCAM1	NM_130760	overlaps 5'	0
chr14	57278351	57279115	-0.193078	0.00196342	0.876	OTX2OS1	NR_029385	promoter	785
chr2	241140248	241140248	0.257227	0.00394182	0.876	OTOS	NM_148961	upstream	60176
chr2	55239331	55239331	-0.257178	0.00394932	0.876	RTN4	NM_207521	inside intron	36994
chr5	1298644	1298644	0.257112	0.00395975	0.876	TERT	NM_198253	upstream	3483
chr12	114846399	114846399	-0.256998	0.00397783	0.876	TBX5	NM_080717	promoter	153
chr1	35384669	35384669	-0.25697	0.00398158	0.876	DLGAP3	NM_001080418	upstream	13686
chr3	24535365	24535365	-0.256923	0.00398875	0.876	THRB	NM_001128176	inside intron	900
chr2	85640762	85641254	-0.174019	0.00139802	0.878	CAPG	NM_001747	upstream	3087
chr18	21852313	21852436	-0.184295	0.00161782	0.878	OSBPL1A	NM_080597	inside intron	125353
chr20	690693	691098	-0.203274	0.00262055	0.878	SCRT2	NM_033129	upstream	33871
chr14	53618419	53618419	-0.256876	0.0039969	0.878	DDHD1	NM_001160148	inside intron	1626
chr19	22469223	22469223	-0.256874	0.00399722	0.878	ZNF676	NM_001001411	upstream	89471
chr8	37379119	37379119	-0.256813	0.00400618	0.878	ZNF703	NM_025069	upstream	174181
chr3	53162890	53162890	-0.256774	0.00401075	0.878	RFT1	NM_052859	inside intron	1579
chr16	77535527	77535527	-0.256774	0.00401075	0.878	ADAMTS18	NM_199355	upstream	66517
chr5	76932016	76932016	-0.256773	0.00401107	0.878	OTP	NM_032109	inside intron	2505
chr3	55518121	55518441	-0.17379	0.00140844	0.88	WNT5A	NM_003392	inside intron	2889
chr2	115419537	115420215	-0.173672	0.0014161	0.88	DPP10	NM_020868	inside intron	219639
chr20	19866974	19867145	-0.183746	0.00164976	0.88	RIN2	NM_018993	upstream	3064
chr6	21667333	21668049	-0.192868	0.0019802	0.88	FLJ22536	NR_015410	inside intron	659
chr20	36889290	36889389	-0.192747	0.0019916	0.88	KIAA1755	NM_001029864	promoter	117
chr10	24497713	24498095	-0.203033	0.00264189	0.88	KIAA1217	NM_001098501	overlaps 5'	0
chr2	197504013	197504046	-0.215684	0.00321919	0.88	CCDC150	NM_001080539	promoter	309
chr7	2773010	2773072	-0.215588	0.00323206	0.88	GNA12	NM_007353	inside intron	110886
chr17	19483623	19483721	-0.215212	0.00328339	0.88	SLC47A1	NM_018242	downstream	46457
chr16	698072	698230	-0.214852	0.00333259	0.88	FAM195A	NM_138418	overlaps exon upstream	6224
chr11	64411428	64411504	-0.214791	0.00334107	0.88	NRXN2	NM_015080	inside intron	79155
chr2	27301057	27301943	-0.168603	0.00108729	0.882	EMILIN1	NM_007046	overlaps 5'	0
chr16	71659830	71660103	-0.173611	0.00141936	0.882	MARVELD3	NM_052858	overlaps 5'	0
chr1	116371802	116371871	-0.214689	0.00335443	0.882	NHLH2	NM_001111061	downstream	11461
chr21	39871287	39871301	-0.21458	0.00336648	0.882	ERG	NM_001136154	inside intron	162402
chr1	145415412	145415441	-0.214566	0.00336811	0.882	HFE2	NM_213653	inside exon	2222
chr5	957511	957535	0.214522	0.00337431	0.882	TRIP13	NM_004237	downstream	64543
chrX	39864206	39864290	-0.214487	0.00337952	0.882	BCOR	NM_001123385	downstream	92428
chr14	60978161	60978275	-0.214364	0.00339858	0.882	SIX6	NM_007374	inside exon	2224
chrX	67915858	67916187	-0.214192	0.00342156	0.882	STARD8	NM_001142504	inside intron	2366
chr1	36042433	36042438	-0.214147	0.00342612	0.882	TFAP2E	NM_178548	inside intron	3463
chr3	38040073	38040315	-0.214057	0.00343916	0.882	VILL	NM_015873	inside intron	4996
chr12	54332501	54332530	-0.214024	0.00344356	0.882	HOXC13	NM_017410	promoter	45
chr20	2730488	2730488	-0.256362	0.00407429	0.882	EBF4	NM_001110514	inside intron	56965
chr4	153512727	153512727	-0.256349	0.00407641	0.882	TMEM154	NM_152680	downstream	88463
chr17	36813786	36813798	-0.213906	0.00346327	0.884	C17orf96	NM_001130677	downstream	17388
chr18	73627887	73628366	-0.213902	0.00346327	0.884	ZNF516	NM_014643	downstream	546688
chrX	39943369	39943770	-0.213607	0.00350547	0.884	BCOR	NM_001123385	inside intron	12948
chr17	18088359	18088549	-0.213564	0.00351134	0.884	ALKBH5	NM_017758	inside intron	1493
chr14	92790285	92790364	-0.213554	0.00351345	0.884	SLC24A4	NM_153646	overlaps exon downstream	84
chr11	77259596	77259596	-0.256246	0.00409287	0.884	AQP11	NM_173039	upstream	41083
chr12	125002474	125003558	-0.158168	0.000943906	0.886	NCOR2	NM_006312	inside intron	16590
chr20	13200929	13200980	-0.158156	0.000944232	0.886	ISM1	NM_080826	promoter	1437
chr18	905101	905450	-0.158135	0.000944884	0.886	ADCYAP1	NM_001099733	overlaps exon upstream	158
chr11	67895682	67896186	-0.191824	0.00206183	0.886	CHKA	NM_001277	upstream	6825
chr12	49726661	49727110	-0.191547	0.00208497	0.886	C1QL4	NM_001008223	overlaps exon upstream	3860
chr17	27044169	27044685	-0.191399	0.00209735	0.886	RAB34	NM_001144942	overlaps exon downstream	222
chr12	58019807	58019807	-0.256227	0.0040971	0.886	SLC26A10	NM_133489	inside exon	6115
chr5	168728586	168728586	-0.256202	0.00409987	0.886	SLIT3	NM_003062	promoter	454
chr17	63512677	63512677	-0.255972	0.00413393	0.886	AXIN2	NM_004655	downstream	45062
chr7	17316151	17316151	-0.255966	0.00413442	0.886	AHR	NM_001621	upstream	22124
chr1	88231424	88231424	-0.255951	0.00413784	0.886	LMO4	NM_006769	downstream	437274
chr4	187476326	187476703	-0.157758	0.000956127	0.888	MTNR1A	NM_005958	overlaps 5'	0
chr3	49459855	49460177	-0.157437	0.000966555	0.888	AMT	NM_001164712	overlaps 5'	0
chr15	89921898	89922602	-0.181761	0.0017762	0.888	LOC254559	NR_015411	covers exon(s)	626
chr4	111544235	111544299	-0.181476	0.0017951	0.888	PITX2	NM_153427	inside intron	14208
chr16	6068831	6069198	-0.181349	0.00180504	0.888	A2BP1	NM_018723	overlaps 5'	0
chr15	76304531	76304865	-0.180949	0.00182997	0.888	NRG4	NM_138573	overlaps 5'	0
chr15	37402637	37403211	-0.180504	0.00185783	0.888	MEIS2	NM_002399	upstream	9138
chr6	6006398	6006770	-0.202661	0.0026779	0.888	NRN1	NM_016588	inside intron	862
chr2	131594925	131595107	-0.213031	0.00359232	0.888	FAM123C	NM_001105194	downstream	81062
chr4	96445972	96446177	-0.212992	0.00359802	0.888	UNC5C	NM_003728	inside intron	23984
chr14	24398826	24398826	-0.255796	0.00416358	0.888	C14orf165	NR_024081	inside intron	4950
chr8	54791151	54791151	-0.255788	0.0041644	0.888	RGS20	NM_170587	inside intron	26784
chr5	14147618	14147618	-0.25573	0.00417254	0.888	TRIO	NM_007118	inside intron	3790
chr3	193308169	193308169	-0.255694	0.00417776	0.888	OPA1	NM_130834	upstream	2763
chr16	75107666	75107666	-0.255608	0.00419063	0.888	ZNRF1	NM_032268	inside intron	74752
chr3	8613037	8613037	-0.255604	0.00419112	0.888	LOH3CR2A	NR_024065	promoter	430
chr1	203237069	203237069	-0.255291	0.0042413	0.888	BTG2	NM_006763	upstream	37594
chr10	116394557	116394557	-0.255186	0.00425972	0.888	ABLIM1	NM_002313	inside intron	23500
chr2	9898228	9898228	-0.255144	0.00426738	0.888	TAF1B	NM_005680	upstream	85342
chr1	118727834	118728086	-0.167469	0.00112949	0.89	SPAG17	NM_206996	overlaps 5'	0
chr19	57019005	57019373	-0.173337	0.0014324	0.89	ZNF471	NM_020813	overlaps 5'	0
chr11	882636	882687	0.202437	0.00270023	0.89	CHID1	NM_001142674	inside intron	28186
chr12	54427700	54427884	-0.212981	0.00359949	0.89	HOXC5	NM_018953	inside intron	869
chr8	21916824	21916853	-0.212877	0.00361317	0.89	EPB49	NM_001114138	inside exon	139
chr10	93100919	93100919	-0.255059	0.00427992	0.89	LOC100188947	NR_024467	inside intron	270297
chr5	42951711	42952369	-0.180263	0.00187396	0.892	C5orf39	NM_001014279	downstream	88077
chr3	55523099	55523594	-0.201904	0.00275595	0.892	WNT5A	NM_003392	promoter	1769
chrY	8571457	8571846	-0.212562	0.00365554	0.892	TTTY19	NR_001549	promoter	666
chr2	200334402	200334439	-0.212519	0.00366059	0.892	FLJ32063	NR_026830	inside exon	1582
chr11	77301390	77301496	-0.212494	0.00366417	0.892	AQP11	NM_173039	inside exon	711
chr1	231475193	231475345	0.212489	0.0036645	0.892	C1orf124	NM_001010984	inside intron	1512
chr2	210636844	210637094	-0.212269	0.0036935	0.892	UNC80	NM_182587	overlaps exon downstream	128
chr15	96959633	96959977	-0.212113	0.00371631	0.892	NR2F2	NM_001145157	downstream	83065
chr6	39693479	39693479	-0.254956	0.00429817	0.892	KIF6	NM_145027	promoter	299
chr21	47451611	47451611	0.254934	0.00430192	0.892	COL6A1	NM_001848	downstream	49949
chr5	139283100	139283100	-0.254873	0.00431251	0.892	NRG2	NM_004883	inside intron	139778
chr4	124778319	124778319	-0.25486	0.00431495	0.892	LOC285419	NR_027106	inside intron	82901
chr13	88326244	88326244	-0.254836	0.0043187	0.892	SLITRK5	NM_015567	inside intron	1375
chr9	130461544	130461544	-0.25466	0.00434982	0.892	STXBP1	NM_003165	downstream	87059
chr22	37309487	37309487	-0.254617	0.00435715	0.892	CSF2RB	NM_000395	promoter	187
chr4	146601345	146601345	-0.254595	0.00436009	0.892	C4orf51	NM_001080531	promoter	10
chr6	18186411	18186411	-0.254543	0.00436807	0.892	KDM1B	NM_153042	inside intron	30793
chr5	174158195	174158195	-0.254522	0.00437166	0.892	MSX2	NM_002449	downstream	6621
chr6	35153213	35153213	-0.254498	0.00437654	0.892	SCUBE3	NM_152753	upstream	28976
chr1	181616694	181616694	0.254338	0.00440506	0.892	CACNA1E	NM_000721	inside intron	163979
chr13	39262298	39262298	-0.254192	0.00442983	0.892	FREM2	NM_207361	inside exon	1126
chr5	74147080	74147080	-0.254106	0.00444465	0.892	FAM169A	NM_015566	inside intron	15534
chr13	33544014	33544014	-0.254098	0.00444579	0.892	KL	NM_004795	upstream	46556
chr16	23197569	23197569	0.254031	0.00445524	0.892	SCNN1G	NM_001039	inside exon	3530
chr4	128981486	128981486	0.253995	0.00446078	0.892	LARP1B	NM_032239	promoter	1016
chr11	85847072	85847072	0.25398	0.00446404	0.892	PICALM	NM_007166	upstream	66965
chr4	174422191	174422191	-0.253953	0.00446942	0.892	HAND2	NM_021973	downstream	29186
chr15	75019143	75019302	-0.166089	0.00118212	0.894	CYP1A1	NM_000499	promoter	1267
chr1	67772896	67773044	-0.17968	0.00191307	0.894	IL12RB2	NM_001559	promoter	2
chrX	39866758	39867548	-0.179517	0.00192431	0.894	BCOR	NM_001123385	downstream	89170
chr17	75473577	75473969	-0.179269	0.00194289	0.894	2014-09-09	NM_001113495	inside intron	2253
chr12	52995250	52995425	-0.190276	0.0021868	0.894	KRT72	NM_001146225	overlaps 5'	0
chr15	83316223	83316378	-0.211532	0.00380414	0.894	CPEB1	NM_030594	inside intron	349
chr2	119606695	119606746	-0.211464	0.00381538	0.894	EN1	NM_001426	promoter	937
chr2	42275740	42275740	-0.253808	0.00449239	0.894	SGK493	NM_138370	inside exon	580
chr4	119989952	119989952	-0.253749	0.00450298	0.894	SYNPO2	NM_133477	downstream	179957
chr16	85196116	85196116	-0.253742	0.00450461	0.894	FAM92B	NM_198491	upstream	50003
chr8	72650106	72650106	-0.253694	0.00451129	0.894	MSC	NM_005098	downstream	106624
chr15	90319420	90319420	-0.25369	0.00451211	0.894	MESP2	NM_001039958	promoter	168
chr14	33404466	33404466	-0.253617	0.00452775	0.894	NPAS3	NM_173159	upstream	3992
chr7	103087458	103087458	-0.253591	0.00453166	0.894	SLC26A5	NM_198999	promoter	861
chr3	171466200	171466200	-0.253567	0.00453769	0.894	PLD1	NM_002662	inside intron	62072
chr8	106332188	106332188	-0.253534	0.00454421	0.894	ZFPM2	NM_012082	inside intron	1042
chr15	89920824	89921222	-0.154926	0.00103564	0.896	LOC254559	NR_015411	promoter	50
chr12	8025394	8025861	-0.153586	0.00107442	0.896	SLC2A14	NM_153449	overlaps 5'	0
chr2	79739863	79740208	-0.172411	0.00147411	0.896	CTNNA2	NM_004389	overlaps 5'	0
chr5	37835684	37835958	-0.17853	0.00199209	0.896	GDNF	NM_000514	inside intron	3823
chr1	228291486	228291705	-0.17806	0.00202859	0.896	C1orf35	NM_024319	promoter	465
chr4	206442	206877	-0.189728	0.00223699	0.896	ZNF876P	NR_027481	overlaps exon downstream	54
chr3	194868507	194868843	-0.189317	0.00227284	0.896	C3orf21	NM_152531	inside intron	123051
chr11	320929	320956	-0.201233	0.00282211	0.896	IFITM3	NM_021034	promoter	16
chr15	71184614	71184618	-0.211446	0.00381783	0.896	THAP10	NM_020147	inside exon	134
chr9	124854664	124854846	-0.211422	0.00382125	0.896	TTLL11	NM_194252	inside intron	1038
chr6	34482411	34482479	-0.211366	0.00383102	0.896	PACSIN1	NM_020804	inside intron	48507
chrX	119445843	119445864	-0.211249	0.0038496	0.896	FAM70A	NM_001104545	promoter	453
chr17	59473674	59473707	-0.211009	0.0038861	0.896	BCAS3	NM_017679	downstream	718503
chr3	181428046	181428242	-0.210875	0.00390516	0.896	SOX2OT	NR_004053	inside intron	99896
chr2	135041380	135041380	-0.253276	0.00459179	0.896	MGAT5	NM_002410	inside intron	29551
chr11	47639458	47639458	-0.253232	0.00459879	0.896	MTCH2	NM_014342	inside exon	24747
chrX	98999604	98999604	0.253224	0.00460042	0.896	LOC442459	NR_024608	inside intron	195236
chr11	3648013	3648013	-0.253191	0.00460694	0.896	TRPC2	NR_002720	inside exon	300
chr19	4785605	4785605	0.253126	0.00461818	0.896	FEM1A	NM_018708	upstream	6122
chr21	23747055	23747055	-0.253097	0.00462437	0.896	NCAM2	NM_004540	downstream	1376423
chr7	27284348	27284348	-0.253038	0.00463611	0.896	EVX1	NM_001989	inside intron	2185
chr6	16933816	16933816	0.253008	0.00464116	0.896	ATXN1	NM_001128164	upstream	172096
chr9	99382235	99382235	-0.252971	0.0046493	0.896	CDC14B	NM_003671	promoter	124
chr10	44880708	44880730	-0.210779	0.00392097	0.898	CXCL12	NM_199168	promoter	167
chr3	85010677	85011052	-0.210773	0.00392194	0.898	CADM2	NM_153184	upstream	764579
chr1	245028657	245028657	-0.252859	0.0046713	0.898	HNRNPU	NM_031844	promoter	831
chr1	212966209	212966209	-0.252826	0.00467717	0.898	TATDN3	NM_001146169	inside intron	1040
chr6	130017522	130017522	-0.252807	0.00468303	0.898	ARHGAP18	NM_033515	inside intron	13847
chr6	31105744	31105744	0.252797	0.00468499	0.898	PSORS1C2	NM_014069	inside exon	1382
chr17	46618614	46618614	-0.252772	0.00468971	0.898	HOXB2	NM_002145	downstream	3778
chr2	55497012	55497012	-0.252764	0.0046902	0.898	MTIF2	NM_002453	promoter	629
chr7	23719851	23720668	-0.15302	0.00109267	0.9	C7orf46	NM_001127365	overlaps exon downstream	103
chr15	72476680	72477069	-0.177541	0.0020659	0.9	GRAMD2	NM_001012642	inside intron	13066
chr19	13616871	13617366	-0.17754	0.0020659	0.9	CACNA1A	NM_001127222	overlaps 5'	0
chr12	54423549	54424203	-0.177523	0.00206753	0.9	HOXC6	NM_004503	inside exon	1356
chr6	32920220	32920784	-0.177345	0.00208008	0.9	HLA-DMA	NM_006120	overlaps exon downstream	114
chr12	112204756	112205368	-0.177218	0.00208888	0.9	ALDH2	NM_000690	overlaps exon downstream	411
chr2	189157348	189157361	-0.200879	0.00286642	0.9	GULP1	NM_016315	promoter	28
chr19	51228821	51228937	-0.200456	0.00291498	0.9	CLEC11A	NM_002975	inside exon	2217
chr17	56356470	56356963	0.200454	0.00291531	0.9	MPO	NM_000250	covers exon(s)	1332
chr18	49866531	49866548	-0.210586	0.00395144	0.9	DCC	NM_005215	overlaps 5'	0
chr4	169770092	169770092	-0.252695	0.00470095	0.9	PALLD	NM_001166110	inside intron	16937
chr16	2174754	2174754	-0.252683	0.00470242	0.9	PKD1	NM_000296	inside intron	11144
chr5	170734856	170734856	-0.252639	0.00470975	0.9	TLX3	NM_021025	promoter	1431
chr6	42417086	42417086	-0.252628	0.00471252	0.9	TRERF1	NM_033502	inside intron	2696
chr1	18438784	18438784	-0.25251	0.00473208	0.9	IGSF21	NM_032880	inside intron	4545
chr11	9597577	9597577	-0.2525	0.00473436	0.9	WEE1	NM_001143976	inside exon	1344
chr8	30243930	30243930	-0.252406	0.00475375	0.9	RBPMS	NM_001008712	inside intron	1987
chr6	53410182	53410182	-0.252403	0.00475424	0.9	GCLC	NM_001498	promoter	352
chr12	58282506	58282506	-0.252385	0.00475864	0.9	CTDSP2	NM_005730	upstream	41760
chr9	139548425	139548425	-0.252336	0.00476711	0.9	EGFL7	NM_201446	upstream	8951
chr6	54127349	54127349	0.25233	0.00476825	0.9	C6orf142	NM_138569	inside intron	243636
chr6	108444920	108444920	-0.252218	0.00478992	0.9	NR2E1	NM_003269	upstream	42294
chrX	25034688	25034688	-0.251908	0.0048463	0.9	ARX	NM_139058	promoter	624
chr10	62761575	62761575	-0.251867	0.00485298	0.9	RHOBTB1	NR_024555	promoter	378
chr11	20186078	20186078	-0.25184	0.00485884	0.9	DBX1	NM_001029865	upstream	4209
chr13	112986285	112986285	-0.251782	0.00486976	0.9	C13orf28	NM_145248	upstream	44383
chr12	123874707	123874707	-0.251651	0.00489143	0.9	SETD8	NM_020382	inside intron	6004
chr12	96895446	96895446	-0.25165	0.00489143	0.9	PCTK2	NM_002595	upstream	101224
chr6	52170606	52170606	-0.251557	0.00490903	0.9	MCM3	NM_002388	upstream	21025
chr1	50890341	50891750	-0.152894	0.00109528	0.902	DMRTA2	NM_032110	promoter	1201
chr5	66124395	66124603	-0.17168	0.0015111	0.902	MAST4	NM_198828	inside intron	232220
chr20	20433062	20433328	-0.188478	0.00234583	0.902	RALGAPA2	NM_020343	inside intron	259937
chr6	29796402	29796439	-0.188399	0.00235219	0.902	HLA-G	NM_002127	inside exon	1647
chr8	108510286	108510343	-0.18822	0.00236913	0.902	ANGPT1	NM_001146	promoter	33
chr6	137814728	137814971	-0.200171	0.00294643	0.902	OLIG3	NM_175747	inside exon	559
chr3	137483543	137483617	-0.200134	0.00294985	0.902	SOX14	NM_004189	overlaps 5'	0
chr10	8095651	8095697	-0.199893	0.00298162	0.902	FLJ45983	NR_024255	promoter	205
chr9	91605893	91605999	-0.2105	0.00396643	0.902	C9orf47	NM_001001938	inside exon	116
chr7	154002064	154002064	-0.251437	0.00493135	0.902	DPP6	NM_130797	inside intron	252288
chr17	16472670	16472670	-0.251411	0.00493526	0.902	ZNF287	NM_020653	promoter	151
chr4	85878805	85878805	-0.251396	0.00493787	0.902	WDFY3	NM_014991	inside intron	8738
chr1	3567119	3567119	-0.251387	0.00493982	0.902	WDR8	NM_017818	promoter	449
chr7	30951381	30951498	-0.17074	0.0015603	0.904	AQP1	NM_198098	overlaps 5'	0
chr12	39299364	39299726	-0.170516	0.00157497	0.904	CPNE8	NM_153634	overlaps 5'	0
chr2	170624685	170625479	-0.187506	0.00243822	0.904	KLHL23	NM_144711	downstream	73685
chr15	29395685	29396267	-0.187286	0.00245794	0.904	APBA2	NM_005503	inside intron	181846
chr7	12609907	12610078	-0.187203	0.00246527	0.904	SCIN	NM_001112706	promoter	124
chr2	15830021	15830172	0.210426	0.00397832	0.904	DDX1	NM_004939	downstream	98252
chr17	29335910	29336262	-0.210288	0.00399869	0.904	RNF135	NM_197939	downstream	37955
chr17	48041547	48041570	-0.210266	0.00400292	0.904	DLX4	NM_138281	upstream	4991
chr9	6644369	6644603	-0.210244	0.00400635	0.904	GLDC	NM_000170	inside intron	1088
chr1	3347992	3347994	0.210129	0.00402427	0.904	PRDM16	NM_022114	inside intron	362249
chr5	140563213	140563241	-0.209926	0.00405539	0.904	PCDHB16	NM_020957	inside exon	2234
chr6	90928574	90928574	-0.251353	0.00494536	0.904	BACH2	NM_021813	inside intron	77987
chr2	220348312	220348312	-0.251314	0.00495335	0.904	SPEG	NM_005876	inside exon	48613
chr8	139977703	139977703	-0.251293	0.00495758	0.904	COL22A1	NM_152888	upstream	51468
chr2	44659228	44659228	-0.251247	0.00496638	0.904	C2orf34	NM_024766	inside intron	70186
chr3	128429005	128429005	-0.251227	0.00497046	0.904	RAB7A	NM_004637	upstream	15973
chr20	983354	983354	-0.251204	0.0049742	0.904	RSPO4	NM_001029871	promoter	448
chr6	74160206	74160206	-0.251201	0.00497437	0.904	C6orf150	NM_138441	inside intron	1836
chr15	93653310	93653310	-0.251176	0.00498023	0.904	RGMA	NM_020211	upstream	20868
chr9	127021157	127021157	-0.251015	0.00501608	0.904	NEK6	NM_001166168	inside intron	628
chr2	166811308	166811308	-0.250997	0.00502032	0.904	TTC21B	NM_024753	promoter	961
chr20	18393738	18393738	-0.250995	0.00502113	0.904	C20orf12	NM_001099407	inside intron	54090
chr9	19934447	19934447	-0.250935	0.00503237	0.904	SLC24A2	NM_020344	upstream	147522
chr16	84853166	84853166	-0.250929	0.00503384	0.904	CRISPLD2	NM_031476	promoter	420
chr20	39317034	39317034	-0.250883	0.00504345	0.904	MAFB	NM_005461	inside exon	841
chr18	67952086	67952086	-0.250854	0.0050472	0.904	SOCS6	NM_004232	upstream	4050
chr16	51187572	51187572	-0.250632	0.00508631	0.904	SALL1	NM_002968	promoter	2390
chr17	76247467	76247467	-0.250596	0.00509119	0.904	LOC283999	NM_001145529	downstream	20077
chr13	110676648	110676648	-0.250555	0.00510113	0.904	COL4A1	NM_001845	downstream	282847
chr6	3282307	3282307	-0.250527	0.00510667	0.904	SLC22A23	NM_021945	inside intron	162910
chr15	100524428	100524428	-0.250375	0.00513845	0.904	ADAMTS17	NM_139057	inside intron	357754
chr14	35867515	35867515	-0.250263	0.00516175	0.904	NFKBIA	NM_020529	downstream	6444
chr4	141642191	141642191	-0.250196	0.00517706	0.904	TBC1D9	NM_015130	inside intron	35279
chr18	3495888	3495888	-0.25018	0.00518049	0.904	DLGAP1	NM_001003809	downstream	349407
chr5	60921084	60921084	-0.250121	0.00518928	0.904	FLJ37543	NM_173667	upstream	12551
chr19	56880388	56880388	-0.250006	0.00521177	0.904	ZNF542	NR_024056	inside intron	724
chr4	41749443	41749443	-0.250006	0.00521177	0.904	PHOX2B	NM_003924	inside exon	1543
chr1	167423965	167423965	-0.249823	0.0052468	0.904	CD247	NM_198053	inside intron	63881
chr5	140249080	140249080	-0.249821	0.00524713	0.904	PCDHA11	NM_031861	inside exon	1250
chr12	54448913	54448913	-0.249716	0.00526668	0.904	HOXC4	NM_153633	inside exon	1253
chr12	93930699	93930699	-0.249708	0.00526847	0.904	SOCS2	NM_003877	upstream	32898
chr13	80934105	80934105	-0.249624	0.00528525	0.904	SPRY2	NM_005842	upstream	19020
chr8	119750651	119750651	-0.249558	0.00529634	0.904	SAMD12	NM_207506	upstream	116468
chr16	432973	433715	-0.176692	0.00212961	0.906	LOC100134368	NR_024453	covers exon(s)	733
chr4	4860547	4860655	-0.176689	0.00213027	0.906	MSX1	NM_002448	promoter	736
chr5	34043284	34043509	-0.176649	0.00213336	0.906	C1QTNF3	NM_030945	overlaps 5'	0
chr13	47371605	47371987	-0.186921	0.00249541	0.906	ESD	NM_001984	promoter	239
chr1	220922046	220922217	-0.186479	0.00253941	0.906	MOSC2	NM_017898	overlaps exon downstream	371
chr19	21646447	21646781	-0.18633	0.00254869	0.906	ZNF493	NM_001076678	downstream	66527
chr9	110399293	110399894	-0.199567	0.00301926	0.906	KLF4	NM_004235	upstream	147247
chr5	102898648	102898733	-0.199247	0.00305332	0.906	NUDT12	NM_031438	promoter	159
chr20	62681243	62681428	-0.199208	0.0030582	0.906	SOX18	NM_018419	promoter	265
chr5	158526614	158526693	-0.199168	0.00306293	0.906	EBF1	NM_024007	inside exon	94
chr18	70534316	70534767	-0.199045	0.00307922	0.906	NETO1	NM_138966	overlaps exon downstream	42
chr8	77586395	77586439	-0.209745	0.0040826	0.906	LOC100192378	NR_024360	inside intron	9070
chr9	132805979	132806002	-0.20973	0.00408488	0.906	FNBP1	NM_015033	promoter	507
chr17	54655317	54655325	-0.209695	0.00408912	0.906	NOG	NM_005450	upstream	15734
chr2	27038134	27038313	0.209477	0.00412676	0.906	CENPA	NM_001042426	downstream	29252
chr7	127225891	127225891	-0.249528	0.00530318	0.906	GCC1	NM_024523	promoter	238
chr19	13134771	13134771	-0.249506	0.00530774	0.906	NFIX	NM_002501	inside intron	28188
chr4	1366463	1366463	0.249473	0.00531491	0.906	KIAA1530	NM_020894	inside intron	25360
chr7	2444534	2444534	-0.249446	0.00531996	0.906	CHST12	NM_018641	inside intron	1276
chr17	35291560	35292159	-0.176438	0.0021508	0.908	LHX1	NM_005568	promoter	2339
chr19	53758289	53758609	-0.176364	0.00215634	0.908	ZNF677	NM_182609	promoter	179
chrX	134429653	134429972	-0.185502	0.00263668	0.908	ZNF75D	NM_007131	covers exon(s)	47984
chr3	64671764	64672609	-0.185258	0.0026634	0.908	ADAMTS9	NM_182920	overlaps exon downstream	755
chr17	40307567	40307717	-0.209095	0.00419112	0.908	RAB5C	NM_201434	promoter	546
chr1	21763130	21763251	-0.209052	0.00420008	0.908	NBPF3	NM_032264	upstream	3379
chr17	27170041	27170043	-0.209012	0.00420774	0.908	C17orf63	NM_018182	promoter	201
chr1	62660741	62660861	-0.208989	0.00421116	0.908	L1TD1	NM_001164835	inside intron	268
chr12	46005007	46005115	-0.208984	0.00421181	0.908	LOC400027	NR_028408	downstream	116588
chr8	41424982	41425077	-0.208954	0.0042167	0.908	AGPAT6	NM_178819	upstream	10629
chr4	720809	720870	-0.208937	0.0042198	0.908	PCGF3	NM_006315	inside intron	21237
chr2	108602979	108603005	-0.208896	0.00422713	0.908	SLC5A7	NM_021815	overlaps 5'	0
chr6	41752769	41752769	-0.249322	0.00534799	0.908	PRICKLE4	NM_013397	inside exon	4270
chr15	73285234	73285234	-0.24926	0.00535972	0.908	NEO1	NM_002499	upstream	59640
chr6	1321767	1321767	-0.249248	0.00536167	0.908	FOXQ1	NM_033260	downstream	9093
chr17	27939900	27939900	-0.249155	0.00538302	0.908	ANKRD13B	NM_152345	inside intron	19374
chr10	21788134	21788134	-0.24907	0.0053998	0.908	C10orf114	NM_001010911	promoter	1922
chr17	42579652	42579652	-0.249048	0.00540469	0.908	GPATCH8	NM_001002909	inside intron	1149
chr16	50285254	50285254	-0.248998	0.00541398	0.908	PAPD5	NM_001040284	downstream	98426
chr15	91074149	91074149	-0.248974	0.00541821	0.908	CRTC3	NM_001042574	inside intron	952
chr7	22481962	22481962	0.248929	0.00542538	0.908	MGC87042	NM_001164460	inside intron	57938
chr3	197806891	197806891	-0.248892	0.00543402	0.908	LOC348840	NR_003291	inside intron	650
chr16	12996889	12996889	-0.24878	0.00545618	0.908	SHISA9	NM_001145205	inside intron	1413
chr6	114650610	114650610	0.248602	0.00549463	0.908	HS3ST5	NM_153612	upstream	266570
chr5	140579046	140579046	0.248513	0.00551777	0.908	PCDHB11	NM_018931	promoter	301
chr10	119292262	119292262	-0.248506	0.00551956	0.908	EMX2OS	NR_002791	inside intron	12316
chr12	31744695	31744695	-0.248366	0.00554857	0.908	DENND5B	NM_144973	promoter	744
chr10	18492374	18492374	-0.248307	0.00556127	0.908	CACNB2	NM_201572	inside intron	62565
chr2	192792315	192792315	-0.248275	0.00556698	0.908	TMEFF2	NM_016192	downstream	267328
chr14	91121401	91121401	-0.248205	0.00558229	0.908	TTC7B	NM_001010854	inside exon	161359
chr10	106441036	106441036	-0.24819	0.0055849	0.908	SORCS3	NM_014978	inside intron	40178
chr3	128444572	128444572	-0.248155	0.00559256	0.908	RAB7A	NM_004637	promoter	406
chr5	75013592	75013592	-0.247931	0.00564388	0.908	C5orf37	NM_001099271	promoter	280
chr15	91192950	91192950	-0.247896	0.00565138	0.908	CRTC3	NM_001042574	downstream	119753
chr1	149162430	149162430	-0.247888	0.00565333	0.908	LOC388692	NR_027002	upstream	117045
chr13	45989144	45989144	-0.247845	0.00566181	0.908	SLC25A30	NM_001010875	inside intron	3371
chr2	213406960	213406960	-0.247786	0.00567501	0.908	ERBB4	NM_001042599	upstream	3609
chr19	18531353	18531353	-0.247784	0.00567566	0.908	SSBP4	NM_032627	inside intron	1133
chr13	50244794	50244794	-0.247744	0.00568511	0.908	EBPL	NM_032565	inside intron	20828
chr17	57903544	57903544	-0.247688	0.00569798	0.908	TMEM49	NM_030938	inside intron	118682
chr17	1373605	1373605	0.247624	0.0057102	0.908	MYO1C	NM_001080950	inside exon	15445
chr4	114681840	114681840	-0.247593	0.00571802	0.908	CAMK2D	NM_172129	inside intron	1242
chr5	1634502	1634502	-0.24759	0.00571916	0.908	LOC728613	NR_003713	promoter	383
chr1	40255492	40255492	-0.247459	0.00574865	0.908	BMP8B	NM_001720	promoter	960
chrX	119130048	119130048	-0.247386	0.00576364	0.908	NKAP	NM_024528	upstream	52314
chr22	19136238	19136238	-0.247258	0.00579134	0.908	GSC2	NM_005315	close to 3'	1557
chr1	4481995	4481995	0.247239	0.00579509	0.908	LOC284661	NR_027088	inside intron	9885
chr2	124665281	124665281	-0.247208	0.00580128	0.908	CNTNAP5	NM_130773	upstream	117582
chr7	136553289	136553289	-0.247202	0.00580275	0.908	CHRM2	NM_001006630	promoter	109
chr14	65637286	65637286	-0.247189	0.00580471	0.908	MAX	NM_145114	upstream	68060
chr15	25123688	25123688	-0.24716	0.00581041	0.908	SNRPN	NM_022805	inside intron	21991
chr14	20883979	20883979	-0.247157	0.00581073	0.908	TEP1	NM_007110	promoter	2401
chr22	44389424	44389424	-0.247115	0.00582246	0.908	SAMM50	NM_015380	inside intron	38164
chr5	178052235	178052235	-0.247096	0.00582654	0.908	CLK4	NM_020666	inside intron	1818
chr19	13121571	13121571	-0.247045	0.0058399	0.908	NFIX	NM_002501	inside intron	14988
chr1	95056619	95056619	-0.246976	0.00585603	0.908	F3	NM_001993	upstream	49249
chr7	136554352	136554352	-0.246969	0.00585815	0.908	CHRM2	NM_001006628	inside intron	360
chr1	40507857	40507857	-0.246913	0.00587004	0.908	CAP1	NM_006367	inside intron	1603
chr15	65143918	65143918	-0.246903	0.00587233	0.908	PLEKHO2	NM_025201	inside intron	9837
chr12	130571342	130571342	-0.246823	0.00588585	0.908	LOC100190940	NR_024457	upstream	44456
chr11	46360763	46360763	-0.246738	0.00590442	0.908	DGKZ	NM_201532	inside intron	6025
chr11	13987766	13987766	-0.246724	0.0059067	0.908	SPON1	NM_006108	inside intron	3853
chr5	52096811	52096811	-0.246718	0.00590785	0.908	PELO	NM_015946	inside exon	13038
chr1	206630385	206630385	-0.246614	0.00593245	0.908	SRGAP2	NM_015326	inside intron	114186
chr5	53816023	53816023	-0.24658	0.0059388	0.908	SNX18	NM_052870	inside exon	2431
chr3	136539328	136539328	-0.246575	0.00593978	0.908	TMEM22	NM_001097599	inside intron	1468
chr8	134588243	134588243	-0.246549	0.00594646	0.908	ST3GAL1	NM_003033	upstream	4061
chr5	163187595	163187595	-0.246435	0.00597302	0.908	MAT2B	NM_013283	downstream	255011
chr1	245679680	245679680	-0.246396	0.00598149	0.908	KIF26B	NM_018012	inside intron	361394
chr3	132036067	132036067	-0.246378	0.00598378	0.908	ACPP	NM_001099	promoter	143
chr2	69001115	69001115	-0.246284	0.00600496	0.908	ARHGAP25	NM_001007231	inside intron	39203
chr17	43228571	43228571	-0.246191	0.00602549	0.908	HEXIM1	NM_006460	inside exon	3888
chr6	166077669	166077669	-0.24612	0.00604211	0.908	PDE10A	NM_006661	promoter	2086
chr6	136547040	136547040	-0.246088	0.00604797	0.908	FAM54A	NM_001099286	downstream	24408
chr1	8456466	8456466	-0.246085	0.00604863	0.908	RERE	NM_001042682	inside intron	27280
chr6	25088999	25088999	-0.246048	0.00605873	0.908	CMAH	NR_002174	inside intron	49051
chr6	5672954	5672954	-0.246041	0.00606068	0.908	FARS2	NM_006567	inside intron	411371
chr17	72707255	72707255	-0.245888	0.00609425	0.908	CD300LF	NM_139018	inside intron	1852
chr5	141108552	141108552	-0.245833	0.00610419	0.908	ARAP3	NM_022481	upstream	46753
chr5	87968315	87968315	-0.245722	0.00612683	0.908	LOC645323	NR_024384	inside intron	830
chr3	81887543	81887543	-0.245637	0.00614639	0.908	GBE1	NM_000158	upstream	76594
chr8	1924394	1924394	-0.24559	0.00615486	0.908	KBTBD11	NM_014867	inside intron	2351
chr5	33890324	33890324	0.245483	0.00618289	0.908	ADAMTS12	NM_030955	inside intron	1799
chr6	43276478	43276781	-0.144637	0.000842884	0.91	CRIP3	NM_206922	overlaps 5'	0
chr11	66084469	66085299	-0.162673	0.00131215	0.91	CD248	NM_020404	overlaps 5'	0
chr17	27369447	27370117	-0.169193	0.0016496	0.91	PIPOX	NM_016518	overlaps 5'	0
chr3	62363248	62364077	-0.168702	0.00167355	0.91	FEZF2	NM_018008	upstream	4059
chr12	7342865	7343020	-0.185201	0.00266682	0.91	PEX5	NM_001131025	overlaps exon upstream	584
chr2	220283156	220283442	-0.184566	0.00273053	0.91	DES	NM_001927	inside exon	58
chr4	152966935	152967415	-0.18431	0.00276133	0.91	FBXW7	NM_018315	downstream	306694
chr7	158789503	158790006	-0.184078	0.00278544	0.91	LOC154822	NR_024394	upstream	11038
chr12	114882603	114882879	-0.208852	0.00423593	0.91	TBX5	NM_080717	upstream	36357
chr10	45470199	45470290	-0.208807	0.00424212	0.91	RASSF4	NM_032023	inside intron	14981
chr13	20692403	20692525	-0.208802	0.00424261	0.91	GJA3	NM_021954	downstream	42657
chr1	110612044	110612375	-0.208793	0.00424326	0.91	ALX3	NM_006492	inside intron	946
chr10	30347670	30347964	-0.208777	0.00424619	0.91	KIAA1462	NM_020848	upstream	10871
chr16	85525842	85525842	-0.245214	0.00624399	0.91	KIAA0182	NM_001134473	upstream	119186
chr3	159579349	159579349	-0.245055	0.00628244	0.91	SCHIP1	NM_014575	inside intron	587806
chr20	61146941	61147602	-0.175567	0.00222526	0.912	C20orf200	NM_152757	inside intron	1128
chr13	43148935	43149281	-0.175377	0.00223895	0.912	TNFSF11	NM_003701	inside intron	645
chr22	33454324	33454564	-0.175373	0.00223927	0.912	SYN3	NM_001135774	overlaps 5'	0
chr10	8096633	8096818	-0.174866	0.0022787	0.912	GATA3	NM_002051	overlaps 5'	0
chr8	142237057	142237359	-0.183604	0.00283905	0.912	SLC45A4	NM_001080431	inside intron	1313
chr3	46607965	46608069	-0.183508	0.00285192	0.912	LRRC2	NM_024750	inside intron	13502
chrX	153664862	153664905	-0.198622	0.00312876	0.912	ATP6AP1	NM_001183	downstream	7885
chr7	27188020	27188465	-0.198479	0.00314798	0.912	HOXA6	NM_024014	promoter	653
chr12	49111321	49111433	-0.198467	0.00314912	0.912	CCNT1	NM_001240	promoter	541
chr9	139948584	139948927	-0.198302	0.00317031	0.912	ENTPD2	NM_001246	promoter	80
chr9	91150159	91150624	-0.198221	0.00317959	0.912	NXNL2	NM_001161625	inside exon	144
chr1	46668882	46669345	-0.197935	0.00321674	0.912	C1orf190	NM_001013615	overlaps 5'	0
chr17	80732581	80733038	-0.197899	0.00322163	0.912	TBCD	NM_005993	inside intron	22642
chr12	54320830	54321346	-0.197868	0.00322636	0.912	HOXC13	NM_017410	upstream	11229
chr8	94712118	94712373	-0.197737	0.00324135	0.912	FAM92A1	NM_145269	promoter	399
chr5	93447570	93447648	-0.197605	0.0032596	0.912	FAM172A	NM_001163417	promoter	167
chr3	32860178	32860553	-0.197449	0.00327736	0.912	TRIM71	NM_001039111	overlaps exon downstream	669
chr3	32023257	32023353	-0.197411	0.00328176	0.912	ZNF860	NM_001137674	overlaps 5'	0
chr20	20350367	20350481	-0.2086	0.00427862	0.912	INSM1	NM_002196	inside exon	1603
chr20	45141911	45142065	-0.208274	0.00432783	0.912	ZNF334	NM_199441	inside exon	128
chr19	444497	444523	0.208259	0.00433043	0.912	SHC2	NM_012435	inside intron	16472
chr3	141120919	141121016	-0.208245	0.00433288	0.912	ZBTB38	NM_001080412	inside intron	77865
chr10	134225120	134225218	-0.208038	0.00436628	0.912	PWWP2B	NM_138499	inside intron	14419
chr1	46958801	46958856	-0.207977	0.00437622	0.912	DMBX1	NM_147192	upstream	13811
chr17	79521061	79521089	-0.207856	0.00440066	0.912	C17orf70	NM_025161	promoter	1636
chr8	27630505	27630505	-0.245032	0.00628684	0.912	CCDC25	NM_018246	promoter	336
chr2	9833101	9833101	-0.244924	0.00630916	0.912	YWHAQ	NM_006826	upstream	61996
chr6	36897641	36897641	-0.244879	0.00631959	0.912	C6orf89	NM_152734	downstream	44002
chr3	137301727	137301727	-0.244839	0.00633214	0.912	SOX14	NM_004189	upstream	181851
chr10	51564909	51564909	-0.244818	0.00633719	0.912	NCOA4	NM_001145260	promoter	198
chrX	25033358	25033358	-0.244811	0.00633849	0.912	ARX	NM_139058	inside intron	706
chr5	124747822	124747822	-0.244687	0.00636505	0.912	ZNF608	NM_020747	upstream	667018
chr3	12269362	12269362	-0.244667	0.00636962	0.912	SYN2	NM_133625	downstream	223501
chr2	656917	656917	0.244646	0.00637401	0.912	TMEM18	NM_152834	downstream	20521
chr15	60767308	60767308	-0.244593	0.00638591	0.912	NARG2	NM_001018089	inside intron	4035
chr19	40855329	40855329	-0.244449	0.00642257	0.912	PLD3	NM_012268	inside intron	998
chr13	76111107	76111107	-0.244358	0.0064462	0.912	COMMD6	NM_203495	inside intron	883
chr15	62798895	62798895	-0.244319	0.00645336	0.912	MGC15885	NR_026897	downstream	138484
chr16	75144040	75144040	-0.244317	0.00645402	0.912	ZNRF1	NM_032268	inside exon	111126
chr8	65281689	65281689	-0.244312	0.00645532	0.912	MIR124-2	NR_029669	upstream	10016
chr10	17569855	17569855	-0.244283	0.00646379	0.912	PTPLA	NM_014241	downstream	89517
chr1	183155644	183155644	-0.244275	0.00646559	0.912	LAMC2	NM_018891	inside intron	471
chr6	31556255	31556255	-0.244243	0.00647601	0.912	LST1	NM_205840	inside intron	1279
chr3	152769889	152769889	-0.244193	0.00648661	0.912	RAP2B	NM_002886	upstream	110139
chr11	117668336	117668336	-0.244125	0.00650176	0.912	DSCAML1	NM_020693	promoter	361
chr5	180487084	180487084	0.244104	0.00650925	0.912	BTNL9	NM_152547	inside exon	19860
chr16	22173584	22173584	-0.244078	0.0065161	0.912	VWA3A	NM_173615	downstream	69722
chr2	224967286	224967286	-0.244067	0.00651756	0.912	SERPINE2	NM_006216	upstream	63251
chr8	6534897	6534897	-0.244046	0.00652115	0.912	MCPH1	NM_024596	downstream	270777
chr6	32713188	32713188	0.244019	0.00652767	0.912	HLA-DQA2	NM_020056	inside intron	4026
chr11	69934128	69934128	-0.244013	0.00652913	0.912	ANO1	NR_030691	inside exon	2613
chr2	3012844	3012844	0.244008	0.00652962	0.912	TSSC1	NM_003310	downstream	368808
chr3	136579741	136579741	-0.244	0.00653125	0.912	NCK1	NM_006153	promoter	1331
chr1	32451252	32451252	-0.243995	0.00653207	0.912	KHDRBS1	NM_006559	upstream	28238
chr17	80693839	80693839	-0.24376	0.00659138	0.912	FN3K	NM_022158	inside intron	388
chr11	20230448	20230448	-0.243741	0.00659626	0.912	DBX1	NM_001029865	upstream	48579
chr8	23423757	23423757	0.243658	0.00661777	0.912	SLC25A37	NM_016612	inside exon	37395
chr12	122667438	122667438	-0.243633	0.00662543	0.912	LRRC43	NM_152759	inside intron	15173
chr19	47974901	47974901	-0.243608	0.00663081	0.912	SLC8A2	NM_015063	inside intron	405
chr10	78163703	78163703	-0.24359	0.00663504	0.912	C10orf11	NM_032024	inside intron	621185
chr7	115995934	115995934	-0.243578	0.00663879	0.912	TES	NM_152829	downstream	132900
chr19	22469860	22469860	-0.243503	0.00665851	0.912	ZNF676	NM_001001411	upstream	90108
chr5	1409985	1409985	-0.243497	0.00665948	0.912	SLC6A3	NM_001044	inside intron	35552
chr1	159171213	159171213	0.243481	0.00666258	0.912	CADM3	NM_001127173	inside exon	29800
chr9	136017755	136017755	-0.243361	0.00669305	0.912	RALGDS	NM_001042368	inside intron	6832
chr6	14209372	14209372	-0.243337	0.00669989	0.912	CD83	NM_004233	downstream	91508
chr7	140452281	140452281	-0.243273	0.00671798	0.912	BRAF	NM_004333	inside intron	172282
chr2	1625268	1625268	-0.243267	0.00672042	0.912	PXDN	NM_012293	downstream	123022
chr12	117147165	117147165	-0.243246	0.0067258	0.912	C12orf49	NM_024738	downstream	28677
chr5	36692236	36692236	-0.243233	0.00672808	0.912	SLC1A3	NM_004172	downstream	85780
chr5	72677230	72677886	-0.174446	0.00230982	0.914	FOXD1	NM_004472	downstream	66465
chr2	105471960	105472217	-0.174376	0.00231667	0.914	POU3F3	NM_006236	overlaps 5'	0
chr10	118897280	118897857	-0.173986	0.00235203	0.914	VAX1	NM_001112704	overlaps 5'	0
chr2	45155555	45155991	-0.173867	0.00236131	0.914	SIX3	NM_005413	upstream	13045
chr5	3597311	3597760	-0.183257	0.00288027	0.914	IRX1	NM_024337	inside intron	1144
chr22	32438947	32439254	-0.183131	0.00289429	0.914	SLC5A1	NM_000343	overlaps 5'	0
chr22	38610376	38610795	-0.19724	0.00330343	0.914	MAFF	NM_001161573	overlaps exon upstream	11350
chr19	4539943	4540065	-0.197212	0.00330766	0.914	LRG1	NM_052972	overlaps 5'	0
chr15	79574773	79574893	-0.207662	0.00442983	0.914	ANKRD34C	NM_001146341	promoter	252
chr5	174159903	174160335	-0.207643	0.00443422	0.914	MSX2	NM_002449	downstream	8329
chrX	139592512	139592612	-0.207621	0.00443846	0.914	SOX3	NM_005634	upstream	5288
chr5	173846180	173846308	-0.207524	0.00445541	0.914	MSX2	NM_002449	upstream	305266
chr21	46708497	46708506	-0.207498	0.00445964	0.914	LOC642852	NR_026943	inside intron	531
chr12	115118777	115118806	-0.207475	0.00446258	0.914	TBX3	NM_005996	inside exon	3162
chr1	149187077	149187149	-0.207435	0.0044686	0.914	LOC388692	NR_027002	upstream	92326
chr16	31884699	31884740	-0.207375	0.00448034	0.914	ZNF267	NM_003414	promoter	338
chr19	44616388	44616615	-0.207316	0.0044937	0.914	ZNF225	NM_013362	promoter	932
chr1	197880513	197880663	-0.207298	0.00449728	0.914	LHX9	NM_001014434	promoter	971
chr20	61992494	61992494	-0.243194	0.00673688	0.914	CHRNA4	NM_000744	inside exon	200
chr3	53926598	53926598	-0.243164	0.00674682	0.914	SELK	NM_021237	promoter	610
chr7	27204052	27204981	-0.150359	0.00116453	0.916	HOXA9	NM_152739	overlaps exon downstream	167
chr7	94285873	94285911	-0.18267	0.00294512	0.916	PEG10	NM_001040152	overlaps exon downstream	237
chr17	80187886	80188598	-0.182598	0.00295425	0.916	SLC16A3	NM_004207	inside intron	998
chr19	4639844	4640159	-0.181901	0.00303083	0.916	TNFAIP8L1	NM_152362	inside intron	315
chr1	37500790	37501164	-0.207275	0.00450054	0.916	GRIK3	NM_000831	promoter	947
chr7	210075	210075	-0.242983	0.00679717	0.916	FAM20C	NM_020223	inside intron	17107
chr12	54366859	54366859	-0.242831	0.00683725	0.916	HOXC11	NM_014212	promoter	50
chrX	103809805	103809805	-0.242779	0.00685159	0.916	IL1RAPL2	NM_017416	promoter	1190
chr1	154452193	154452193	-0.242719	0.00686756	0.916	SHE	NM_001010846	inside exon	22395
chr17	7254671	7254671	-0.242608	0.00689607	0.916	ACAP1	NM_014716	inside exon	14824
chr3	183271175	183271175	-0.242569	0.00690503	0.916	KLHL6	NM_130446	inside intron	2323
chr10	74358778	74358778	-0.242552	0.00690878	0.916	CBARA1	NM_006077	inside intron	27120
chr2	44460827	44460827	-0.242538	0.00691122	0.916	PPM1B	NM_177968	inside exon	64828
chr1	177938408	177938408	-0.242535	0.0069122	0.916	SEC16B	NM_033127	inside intron	641
chr6	36817048	36817048	-0.242524	0.00691546	0.916	PPIL1	NM_016059	downstream	25751
chr12	77162317	77162317	-0.242488	0.00692573	0.916	ZDHHC17	NM_015336	inside intron	4464
chr2	211340637	211340637	-0.242476	0.0069285	0.916	LANCL1	NM_001136574	inside intron	791
chr6	133035379	133035379	-0.242403	0.00694837	0.916	VNN1	NM_004666	promoter	186
chr1	156548174	156548174	-0.242393	0.00695147	0.916	TTC24	NM_001105669	upstream	3847
chr12	110172346	110172346	-0.242332	0.00696907	0.916	MGC14436	NR_026661	inside exon	38942
chr7	99007560	99007560	-0.242299	0.00697689	0.916	BUD31	NM_003910	inside intron	960
chr7	99869028	99869028	-0.242236	0.006994	0.916	GATS	NR_028038	inside intron	826
chr1	91190005	91190005	-0.242232	0.00699481	0.916	BARHL2	NM_020063	upstream	7212
chr3	119243933	119243933	-0.242197	0.0070028	0.916	CD80	NM_005191	inside exon	34547
chr2	28112170	28112170	-0.242187	0.00700605	0.916	RBKS	NM_022128	inside intron	1052
chr6	33128825	33128963	-0.173645	0.00238396	0.918	COL11A2	NM_080679	downstream	31281
chr12	49782966	49783192	-0.181106	0.00312338	0.918	SPATS2	NM_023071	inside intron	22279
chr13	45149661	45149706	-0.19705	0.00332738	0.918	TSC22D1	NM_183422	inside exon	994
chr6	31696710	31696729	-0.197009	0.00333259	0.918	DDAH2	NM_013974	inside exon	1309
chr5	148521450	148521466	-0.196706	0.00337219	0.918	ABLIM3	NM_014945	inside intron	397
chr1	76189707	76189801	-0.196551	0.00339125	0.918	ACADM	NM_000016	promoter	241
chr5	141488047	141488121	-0.196035	0.0034592	0.918	NDFIP1	NM_030571	promoter	202
chr11	133928292	133928346	0.195751	0.00349895	0.918	JAM3	NM_032801	upstream	10473
chr19	57617602	57618136	-0.195714	0.00350384	0.918	USP29	NM_020903	upstream	13372
chr2	24713157	24713283	-0.195688	0.00350726	0.918	NCOA1	NM_147223	upstream	94062
chr1	209979283	209979377	-0.195502	0.00353366	0.918	IRF6	NM_006147	overlaps exon downstream	101
chr8	122651271	122651370	-0.195487	0.00353562	0.918	HAS2	NM_005328	inside intron	2259
chr7	107641770	107641796	-0.207079	0.00453508	0.918	LAMB1	NM_002291	inside intron	2007
chr17	37844870	37844971	-0.207043	0.00454046	0.918	ERBB2	NM_001005862	overlaps exon upstream	478
chr6	105388694	105388731	-0.206875	0.00456963	0.918	LIN28B	NM_001004317	upstream	16191
chr2	1426786	1426786	0.242149	0.0070173	0.918	TPO	NM_175722	inside intron	8607
chr10	126281564	126281564	-0.242137	0.00701909	0.918	LHPP	NM_022126	inside intron	131153
chr6	38445981	38445981	-0.242122	0.00702333	0.918	BTBD9	NM_152733	inside intron	117861
chr17	54910204	54910204	-0.242117	0.00702479	0.918	DGKE	NM_003647	promoter	1255
chr9	132083538	132083538	-0.2421	0.00702984	0.918	C9orf106	NM_001012715	inside intron	244
chr14	90237942	90237942	-0.242087	0.0070331	0.918	C14orf143	NM_145231	downstream	183146
chr4	174703955	174703955	0.24194	0.00707465	0.918	MORF4	NM_006792	upstream	166162
chr2	43560368	43560368	-0.241914	0.00708215	0.918	THADA	NM_001083953	inside intron	262744
chr1	29190137	29190137	0.241868	0.00709535	0.918	OPRD1	NM_000911	inside exon	51484
chr11	30649517	30649517	0.241836	0.00710366	0.918	MPPED2	NM_001145399	upstream	41588
chr4	150806283	150806283	0.241836	0.00710366	0.918	DCLK2	NM_001040260	upstream	193796
chr1	214151615	214151615	-0.241832	0.00710366	0.918	PROX1	NM_002763	upstream	10244
chr3	137361526	137361526	-0.241817	0.00710675	0.918	SOX14	NM_004189	upstream	122052
chr11	95433344	95433344	-0.24177	0.0071193	0.918	FAM76B	NM_144664	downstream	89609
chr5	17491941	17491941	0.241724	0.00713021	0.918	BASP1	NM_006317	downstream	274192
chr10	6187854	6187854	-0.241667	0.00714455	0.918	PFKFB3	NM_001145443	inside intron	1012
chr1	155290236	155290961	-0.141324	0.000896654	0.92	C1orf104	NM_001039517	overlaps 3'	2976
chr1	228645462	228645634	-0.158898	0.00146482	0.92	HIST3H2A	NM_033445	overlaps 5'	0
chr17	2951689	2951736	-0.195295	0.00356152	0.92	RAP1GAP2	NM_015085	downstream	251958
chr7	1250896	1251032	0.195262	0.00356641	0.92	UNCX	NM_001080461	upstream	21621
chr11	32448678	32449163	-0.195195	0.00357684	0.92	WT1	NM_000378	inside intron	7923
chr17	75276069	75276788	-0.19512	0.00358841	0.92	2014-09-09	NM_001113491	promoter	703
chr8	145725708	145726136	-0.195085	0.00359378	0.92	PPP1R16A	NM_032902	covers exon(s)	3600
chr5	140768230	140768251	-0.206691	0.00460531	0.92	PCDHGB4	NM_032098	inside exon	779
chr1	54520432	54520450	-0.206602	0.00462063	0.92	C1orf83	NM_153035	inside intron	1159
chr14	95233665	95233855	-0.206593	0.00462209	0.92	GSC	NM_173849	downstream	2643
chr19	4064177	4064300	-0.206584	0.00462291	0.92	ZBTB7A	NM_015898	inside intron	2515
chr6	123109837	123109903	-0.206505	0.00463985	0.92	SMPDL3A	NM_006714	promoter	67
chr7	45613410	45613676	-0.206457	0.00464849	0.92	ADCY1	NM_021116	promoter	448
chr20	21087075	21087165	-0.20625	0.00468157	0.92	PLK1S1	NM_018474	upstream	19458
chr16	48656724	48657126	-0.206148	0.00470226	0.92	N4BP1	NM_153029	upstream	12605
chr14	93897195	93897389	-0.206105	0.00470943	0.92	KIAA1409	NM_020818	inside intron	97631
chr1	183560913	183560923	-0.206093	0.00471089	0.92	NCF2	NM_001127651	promoter	868
chr12	42982419	42982649	-0.205961	0.00473648	0.92	PRICKLE1	NM_153026	inside intron	922
chr7	100881007	100881286	-0.205913	0.00474446	0.92	CLDN15	NM_014343	overlaps 5'	0
chr1	160550488	160550647	-0.205823	0.0047632	0.92	CD84	NM_003874	promoter	1238
chr17	7383474	7383488	-0.205763	0.00477754	0.92	ZBTB4	NM_020899	inside intron	4079
chr12	106974225	106974429	-0.205745	0.0047821	0.92	RFX4	NM_213594	upstream	2603
chr22	39097732	39097857	-0.205576	0.0048142	0.92	JOSD1	NM_014876	promoter	1274
chr12	2029751	2029830	-0.205426	0.00484776	0.92	CACNA2D4	NM_172364	promoter	1882
chr16	31212822	31213045	-0.204995	0.00493445	0.92	PYCARD	NM_013258	inside exon	1205
chrX	40016121	40016611	-0.204891	0.0049527	0.92	BCOR	NM_001123384	inside intron	19970
chr11	58673167	58673453	-0.204826	0.00496394	0.92	GLYATL1	NM_080661	upstream	37268
chr8	70623422	70623620	-0.204737	0.00498251	0.92	SLCO5A1	NM_001146009	inside intron	121783
chr19	4059525	4059988	-0.204594	0.0050151	0.92	ZBTB7A	NM_015898	inside intron	6827
chr17	15849512	15849556	-0.204538	0.00502602	0.92	ADORA2B	NM_000676	inside intron	1282
chr4	88140261	88140436	-0.204477	0.00503938	0.92	KLHL8	NM_020803	inside intron	1237
chr14	91751731	91751773	-0.204406	0.00505519	0.92	CCDC88C	NM_001080414	inside intron	132359
chr5	134823888	134823969	-0.204291	0.00507897	0.92	TIFAB	NM_001099221	upstream	35800
chr19	35490532	35490561	-0.204013	0.00513812	0.92	GRAMD1A	NM_001136199	promoter	684
chr5	33936402	33936462	-0.203986	0.00514366	0.92	RXFP3	NM_016568	promoter	28
chr10	22603999	22604242	-0.20396	0.00514708	0.92	COMMD3	NM_012071	promoter	1056
chr6	28603052	28603059	-0.203832	0.00517381	0.92	SCAND3	NM_052923	upstream	47941
chr12	57637915	57637925	-0.203766	0.00518814	0.92	STAC3	NM_145064	inside exon	7043
chr6	27925166	27925166	-0.241575	0.00716867	0.92	OR2B6	NM_012367	inside exon	148
chr17	40611593	40611593	-0.241461	0.00719832	0.92	ATP6V0A1	NM_001130021	inside intron	732
chr1	37937945	37937945	-0.241448	0.00720142	0.92	ZC3H12A	NM_025079	promoter	2173
chr17	59531104	59531104	-0.241351	0.00722733	0.92	TBX4	NM_018488	upstream	2702
chr14	51295867	51295867	-0.241319	0.00723449	0.92	NIN	NM_182944	inside intron	1971
chr16	1048069	1048069	0.2413	0.00723841	0.92	SOX8	NM_014587	downstream	16262
chrX	26155148	26155148	0.24124	0.00725388	0.92	MAGEB18	NM_173699	promoter	1314
chr20	60642115	60642115	-0.241187	0.00726627	0.92	TAF4	NM_003185	promoter	1250
chr20	2645106	2645106	-0.241178	0.00726936	0.92	IDH3B	NM_174855	promoter	264
chr10	90641389	90641389	-0.241144	0.00727784	0.92	STAMBPL1	NM_020799	inside intron	1364
chr15	69457701	69457701	-0.241113	0.00728631	0.92	GLCE	NM_015554	inside intron	4729
chr19	41222284	41222284	-0.241011	0.0073158	0.92	ADCK4	NM_024876	inside intron	505
chr6	27235891	27235891	-0.240942	0.00733715	0.92	PRSS16	NM_005865	downstream	20390
chr10	32701586	32701586	-0.240863	0.00735719	0.92	CCDC7	NM_145023	upstream	33454
chr6	166870055	166870055	-0.240817	0.00736908	0.92	RPS6KA2	NM_021135	inside intron	170670
chr10	22634038	22634226	-0.158609	0.00147786	0.922	SPAG6	NM_172242	promoter	172
chr12	2944286	2944480	-0.173201	0.00242274	0.922	NRIP2	NM_031474	promoter	66
chr8	19540272	19540479	0.17308	0.00243333	0.922	CSGALNACT1	NR_024040	promoter	12
chr1	153747551	153747686	-0.172965	0.0024405	0.922	SLC27A3	NM_024330	promoter	81
chr11	63766546	63767176	-0.194675	0.00365342	0.922	MACROD1	NM_014067	covers exon(s)	166408
chr12	108239470	108239646	-0.203727	0.00519727	0.922	ASCL4	NM_203436	downstream	71309
chr14	37051417	37051693	-0.203549	0.005231	0.922	NKX2-8	NM_014360	overlaps exon downstream	92
chr2	237088462	237088661	-0.203485	0.00524566	0.922	GBX2	NM_001485	upstream	11811
chr10	119300783	119300942	-0.203379	0.00526701	0.922	EMX2OS	NR_002791	inside intron	3636
chr15	42567973	42568411	-0.203339	0.00527499	0.922	GANC	NM_198141	inside intron	1608
chr2	242813914	242814097	0.203155	0.00531198	0.922	C2orf85	NM_173821	inside exon	2029
chr1	91192466	91192657	-0.20315	0.00531279	0.922	BARHL2	NM_020063	upstream	9673
chr12	54332026	54332181	-0.20314	0.00531475	0.922	HOXC13	NM_017410	promoter	394
chr1	7210826	7210948	-0.203041	0.0053343	0.922	CAMTA1	NM_015215	inside intron	365443
chr17	47913532	47913532	-0.240709	0.00740363	0.922	TAC4	NM_170685	downstream	11846
chr16	46963764	46963764	-0.240706	0.00740428	0.922	GPT2	NM_001142466	inside exon	44663
chr17	76055290	76055290	-0.240682	0.00741096	0.922	TNRC6C	NM_018996	inside intron	54973
chr6	161607487	161607487	0.240629	0.00742595	0.922	AGPAT4	NM_020133	inside intron	87619
chr11	20182695	20182695	-0.2406	0.00743295	0.922	DBX1	NM_001029865	promoter	826
chr2	19549980	19549980	-0.240563	0.00744518	0.922	OSR1	NM_145260	downstream	8391
chr16	5092012	5092012	0.240525	0.00745609	0.922	C16orf89	NM_001098514	downstream	24098
chr6	84419234	84419360	-0.158179	0.00149578	0.924	SNAP91	NM_014841	promoter	108
chr19	10736006	10736355	0.157785	0.0015155	0.924	SLC44A2	NM_020428	overlaps 5'	0
chr19	41882232	41882741	-0.166174	0.0018272	0.924	TMEM91	NM_001098821	overlaps 5'	0
chr17	29297380	29297478	-0.16613	0.00182997	0.924	RNF135	NM_197939	promoter	477
chr7	27198025	27198896	-0.165503	0.00187005	0.924	HOXA7	NM_006896	promoter	1730
chr8	65285831	65286371	-0.165258	0.00188423	0.924	MIR124-2	NR_029669	upstream	5334
chr10	100992656	100993556	-0.172513	0.0024783	0.924	HPSE2	NM_001166244	inside intron	2075
chr11	30605787	30606026	-0.194575	0.00366857	0.924	MPPED2	NM_001145399	inside intron	1903
chr1	45193615	45193615	-0.240492	0.00746603	0.924	C1orf228	NM_001145636	downstream	53222
chr18	29080265	29080265	-0.240474	0.00747059	0.924	DSG2	NM_001943	inside intron	2239
chr22	30640594	30640594	0.240411	0.00748787	0.924	LIF	NM_002309	inside intron	2201
chr4	112709328	112709328	0.240377	0.00749699	0.924	C4orf32	NM_152400	upstream	357224
chr2	20869434	20869434	-0.24036	0.00750269	0.924	GDF7	NM_182828	inside intron	3011
chr20	62572875	62573077	-0.202783	0.00538644	0.926	UCKL1	NM_017859	inside intron	14690
chr4	40752838	40752838	-0.240354	0.00750448	0.926	NSUN7	NM_024677	inside exon	925
chr6	50791202	50791202	-0.240345	0.00750726	0.926	TFAP2B	NM_003221	inside exon	4764
chr6	21832051	21832051	-0.240306	0.00751834	0.926	FLJ22536	NR_015410	inside intron	165377
chr16	77468893	77469583	-0.172146	0.00250763	0.928	ADAMTS18	NM_199355	overlaps 5'	0
chr16	1482603	1483192	-0.180683	0.00317014	0.928	CCDC154	NM_001143980	downstream	11297
chr14	55907198	55907385	-0.180589	0.00318041	0.928	TBPL2	NM_199047	overlaps 5'	0
chr22	43253547	43253559	-0.194372	0.00369725	0.928	ARFGAP3	NM_001142293	promoter	140
chr7	157361040	157361396	-0.202771	0.00538921	0.928	PTPRN2	NM_002847	inside intron	1019085
chr11	61335254	61335269	-0.202681	0.00540811	0.928	SYT7	NM_004200	inside intron	13028
chr20	62406677	62406721	-0.202599	0.00542522	0.928	ZBTB46	NM_025224	inside intron	30134
chr1	3566950	3566963	-0.202585	0.00542848	0.928	WDR8	NM_017818	promoter	280
chr2	207507163	207507421	-0.202472	0.00545292	0.928	LOC200726	NM_001102659	overlaps exon downstream	22
chr1	226271762	226271799	-0.202467	0.00545406	0.928	LOC440926	NR_002315	downstream	21335
chr2	208485495	208485495	-0.240211	0.00754929	0.928	FAM119A	NM_145280	inside intron	4200
chr10	17604829	17604829	-0.240195	0.00755337	0.928	PTPLA	NM_014241	downstream	54543
chrX	9753940	9755283	-0.164119	0.00194924	0.93	SHROOM2	NM_001649	overlaps 5'	0
chr4	6909491	6909853	-0.180431	0.00320029	0.93	TBC1D14	NM_001113361	promoter	1317
chr1	2120985	2121349	0.194253	0.0037142	0.93	LOC100128003	NR_024445	inside exon	3674
chr2	145090579	145090856	-0.193927	0.00376178	0.93	GTDC1	NM_001164629	promoter	497
chr11	113346428	113346491	-0.193322	0.00385106	0.93	DRD2	NM_016574	promoter	428
chr10	114712217	114712695	-0.19323	0.0038654	0.93	TCF7L2	NM_001146284	inside intron	2209
chr7	27193351	27194013	-0.193087	0.00388691	0.93	HOXA7	NM_006896	inside exon	2282
chr7	158905015	158905317	0.20225	0.00549528	0.93	VIPR2	NM_003382	inside intron	32331
chr6	29342824	29342824	-0.240156	0.00756379	0.93	OR12D3	NM_030959	inside exon	243
chr12	116977945	116977945	-0.2401	0.00757927	0.93	NCRNA00173	NR_027346	downstream	6706
chr22	46403316	46403316	-0.240096	0.00758025	0.93	LOC730668	NR_027240	inside exon	821
chr6	33173278	33173278	-0.240034	0.00759736	0.93	HSD17B8	NM_014234	inside exon	860
[truncated: 1,034 more rows]

## Sheet: HSCvsMPP
chr	start	end	diffMethyl	p.value	fwer	Gene	annotation	relation2gene	distance2gene
chr21	43823809	43824109	-0.244267	0.00133195	0.642857	UBASH3A	NM_018961	overlaps 5'	0
chr7	65419185	65419248	-0.19557	0.00450604	0.769841	VKORC1L1	NM_173517	inside exon	80929
chr19	940724	941243	-0.19923	0.00548844	0.809524	ARID3A	NM_005224	inside intron	14688
chr5	131396204	131396357	-0.186405	0.00785272	0.825397	IL3	NM_000588	overlaps 5'	0
chrY	9745653	9745678	-0.301699	0.00181066	0.880952	LOC100101121	NR_003593	upstream	2728
chr12	14996508	14996587	-0.141108	0.00869401	0.896825	ART4	NM_021071	promoter	96
chr7	92237896	92238364	0.137478	0.00895237	0.896825	CDK6	NM_001259	inside exon	224866
chrY	8147958	8148233	-0.240923	0.00327396	0.904762	TTTY18	NR_001550	downstream	403685
chr17	46648525	46648582	0.229403	0.00422597	0.912698	HOXB3	NM_002146	inside intron	3227
chrY	6114379	6114404	-0.288255	0.00242942	0.912698	TSPY2	NM_022573	inside exon	116
chrY	9194524	9194584	-0.264187	0.00395893	0.912698	TSPY4	NM_001164471	promoter	867
chrY	23566730	23566863	-0.262958	0.00407508	0.912698	RBMY2EP	NR_001574	upstream	3283
chr16	88558065	88558237	-0.222593	0.00496956	0.920635	ZFPM1	NM_153813	inside intron	38052
chrY	9173280	9173300	-0.243001	0.00621683	0.960317	TTTY20	NR_001546	promoter	840
chr16	85551478	85551514	-0.236899	0.0069843	0.968254	KIAA0182	NM_001134473	upstream	93514
chrY	2801877	2802103	-0.233802	0.00746193	0.992063	ZFY	NM_001145276	promoter	1008

## Sheet: HSCvsL-MPP
chr	start	end	diffMethyl	p.value	fwer	Gene	annotation	relation2gene	distance2gene
chr14	81425912	81426015	-0.57362	8.42695e-06	0.0515873	TSHR	NM_001142626	inside intron	4044
chr3	58200471	58200569	-0.559357	3.11149e-05	0.0714286	DNASE1L3	NM_004944	promoter	74
chr17	46648525	46648582	0.523482	2.2688e-05	0.0952381	HOXB3	NM_002146	inside intron	3227
chr4	1195845	1196179	-0.410529	8.03802e-05	0.107143	LOC100130872	NR_024569	inside intron	6570
chr8	42125496	42125496	0.739998	2.91702e-05	0.123016	IKBKB	NM_001556	upstream	3332
chr5	143191565	143192067	-0.36948	6.02851e-05	0.130952	HMHB1	NM_021182	overlaps 5'	0
chr10	129979348	129979375	-0.448771	0.000171132	0.150794	MKI67	NM_002417	upstream	54881
chr6	135517041	135517046	-0.420798	0.000212619	0.154762	MYB	NM_005375	inside exon	14589
chr17	14222235	14222235	-0.717807	5.38029e-05	0.170635	HS3ST3B1	NM_006041	inside intron	17730
chr14	106329158	106329652	-0.329016	0.000112143	0.214286	KIAA0125	NR_026800	upstream	54185
chr5	142180618	142180618	-0.704384	0.00011344	0.22619	ARHGAP26	NM_001135608	inside intron	30327
chr9	137277819	137277819	-0.690118	0.000190579	0.22619	RXRA	NM_002957	inside intron	59504
chr16	23880664	23880664	-0.661842	0.00030726	0.22619	PRKCB	NM_002738	inside intron	33365
chr7	101723947	101723947	0.649074	0.000374027	0.22619	CUX1	NM_181552	inside intron	263066
chr14	93196432	93196432	-0.640059	0.000412272	0.22619	LGMN	NM_005606	inside intron	18579
chr9	139592589	139592589	-0.633191	0.000446629	0.22619	AGPAT2	NM_001012727	upstream	10679
chr12	117480333	117480333	0.629835	0.000467372	0.22619	TESC	NM_017899	inside intron	56917
chr18	77565614	77565614	-0.615957	0.000578867	0.22619	CTDP1	NM_048368	downstream	125814
chr5	106724064	106724064	-0.603695	0.000689714	0.22619	EFNA5	NM_001962	inside intron	282531
chr10	126315761	126315761	-0.593459	0.000778521	0.22619	FAM53B	NM_014661	inside intron	117168
chr16	85981947	85981947	-0.575823	0.000975582	0.22619	IRF8	NM_002163	downstream	49174
chr12	2404134	2404134	-0.569942	0.00105272	0.22619	CACNA1C	NM_199460	inside intron	241719
chr22	50155070	50155070	-0.568415	0.00107541	0.22619	BRD1	NM_014577	downstream	63381
chr19	43856594	43856594	-0.566174	0.00109486	0.22619	CD177	NM_020406	promoter	1230
chr3	5239311	5239311	-0.56587	0.00110523	0.22619	EDEM1	NM_014674	inside intron	9953
chr15	83501699	83501699	-0.563825	0.0011318	0.22619	WHAMM	NM_001080435	inside intron	23727
chr17	56362296	56362296	-0.554602	0.00127636	0.22619	MPO	NM_000250	upstream	4001
chr1	101094117	101094117	0.544202	0.00144619	0.246032	GPR88	NM_022049	downstream	90390
chr12	107909364	107909364	-0.541279	0.00150324	0.246032	BTBD11	NM_001018072	inside intron	197168
chr10	3113919	3113919	-0.537869	0.00155963	0.246032	PFKP	NM_002627	inside intron	4168
chr14	104197160	104197160	0.537744	0.00156482	0.246032	ZFYVE21	NM_024071	inside intron	15016
chr6	36650733	36650733	-0.537546	0.00157001	0.246032	CDKN1A	NM_078467	inside intron	4247
chr13	115022228	115022228	-0.536266	0.00160501	0.246032	CDC16	NM_001078645	inside intron	21867
chr10	98064175	98064175	-0.536138	0.00160955	0.246032	DNTT	NM_004088	inside exon	91
chr22	47187343	47187343	-0.5345	0.00164131	0.246032	TBC1D22A	NM_014346	inside intron	28795
chr1	184396304	184396304	0.527044	0.00179883	0.253968	C1orf21	NM_030806	inside intron	40155
chr8	22497061	22497061	0.524058	0.00188764	0.253968	BIN3	NM_018688	inside intron	29599
chr20	19954588	19954588	-0.523651	0.0019019	0.253968	RIN2	NM_018993	inside intron	84379
chr1	76556226	76556226	-0.520016	0.00200367	0.261905	ST6GALNAC3	NM_001160011	inside intron	15838
chr7	27908936	27908936	0.518189	0.00204256	0.269841	JAZF1	NM_175061	inside intron	311500
chr1	53103294	53103294	-0.51623	0.00209766	0.269841	FAM159A	NM_001042693	inside intron	4229
chr6	45399681	45399681	-0.515869	0.00211192	0.269841	RUNX2	NM_004348	inside exon	9768
chr7	140174476	140174476	0.513953	0.00219101	0.269841	MKRN1	NM_001145125	inside intron	4892
chr12	110440527	110440527	0.512699	0.00222601	0.269841	ANKRD13A	NM_033121	inside intron	3293
chr21	46550644	46550644	-0.511091	0.00226102	0.269841	ADARB1	NM_015833	inside intron	56152
chr15	70250464	70250464	-0.506943	0.00239001	0.285714	TLE3	NM_001105192	downstream	139791
chr16	89033692	89033895	-0.349118	0.000188634	0.305556	CBFA2T3	NM_005187	inside intron	9505
chr13	41161439	41161439	0.50034	0.00256763	0.329365	FOXO1	NM_002015	inside intron	79294
chrX	133955535	133955535	-0.499967	0.00258772	0.329365	FAM122C	NM_138819	inside intron	14312
chr7	37991986	37991986	-0.498913	0.00262921	0.365079	EPDR1	NM_017549	downstream	31824
chr17	53345639	53345639	0.497964	0.00267199	0.369048	HLF	NM_002126	inside intron	3319
chr7	92237896	92238364	0.229789	0.0017379	0.373016	CDK6	NM_001259	inside exon	224866
chr13	99612723	99612723	0.491668	0.00292091	0.420635	DOCK9	NM_001130050	inside intron	17614
chr10	105218660	105218771	-0.38152	0.000378565	0.43254	CALHM1	NM_001001412	promoter	13
chr5	55288892	55289001	0.375567	0.000410976	0.436508	IL6ST	NM_002184	inside intron	1761
chrX	40037418	40037510	-0.336694	0.000267718	0.444444	BCOR	NM_001123384	promoter	837
chr5	138725400	138725716	-0.288691	0.00061063	0.468254	MGC29506	NM_016459	overlaps 5'	0
chr5	67586170	67586258	0.364963	0.00050821	0.472222	PIK3R1	NM_181524	inside intron	1919
chr20	19869979	19870109	0.364697	0.000512748	0.472222	RIN2	NM_018993	promoter	100
chr21	45773189	45773569	-0.251033	0.00145008	0.492063	TRPM2	NM_003307	overlaps 5'	0
chr15	89939252	89939509	-0.361972	0.000552938	0.496032	LOC254559	NR_015411	inside exon	17980
chr1	19764821	19764821	0.484421	0.00317307	0.503968	CAPZB	NM_004930	inside intron	47244
chr4	38859706	38859770	-0.331582	0.00031439	0.507937	FAM114A1	NM_138389	upstream	9666
chr12	93509137	93509137	0.480629	0.0033105	0.52381	EEA1	NM_003566	upstream	186031
chr12	133348116	133348293	-0.350682	0.000657951	0.535714	GOLGA3	NM_005895	inside exon	56994
chr12	109248326	109248326	0.477723	0.00342718	0.571429	SSH1	NM_001161330	inside intron	3032
chr14	45579157	45579561	0.344947	0.000751295	0.587302	PRPF39	NM_017922	covers exon(s)	25856
chr8	21780678	21780820	0.344734	0.000758426	0.587302	XPO7	NM_015024	inside intron	3499
chr2	88390167	88390175	0.344522	0.00076426	0.587302	SMYD1	NM_198274	inside intron	22786
chr3	150920964	150921051	-0.344089	0.00077528	0.587302	MED12L	NM_053002	inside intron	116289
chr17	36572011	36572011	-0.473448	0.00358405	0.599206	SOCS7	NM_014598	downstream	64007
chr20	55968294	55968294	-0.473401	0.00358988	0.599206	RBM38	NM_183425	inside intron	1832
chr17	34417530	34417575	-0.341933	0.000803802	0.611111	CCL3	NM_002983	promoter	25
chr15	60337250	60337250	-0.472286	0.00362683	0.626984	FOXB1	NM_012182	downstream	40830
chr13	113660246	113660246	-0.472078	0.0036385	0.626984	MCF2L	NM_024979	inside intron	26592
chr10	30337992	30337992	-0.470487	0.00370073	0.630952	KIAA1462	NM_020848	promoter	1193
chr8	42623771	42623946	-0.317065	0.000486819	0.638889	CHRNA6	NM_004198	promoter	153
chr7	158201392	158201392	-0.467174	0.00380574	0.642857	PTPRN2	NM_002847	inside intron	179089
chr16	88103035	88103339	-0.315773	0.000513396	0.646825	BANP	NM_079837	inside intron	117998
chr11	16834800	16834800	-0.465299	0.00387445	0.646825	PLEKHA7	NM_175058	inside intron	201162
chr3	194903259	194903259	0.463898	0.00393085	0.646825	C3orf21	NM_152531	inside intron	88635
chr10	75193254	75193254	0.461163	0.00402484	0.678571	ZMYND17	NM_001024593	inside intron	64
chr11	47885166	47885166	-0.459792	0.0040767	0.678571	NUP160	NM_015231	upstream	15110
chr6	80885001	80885001	-0.459318	0.00410133	0.678571	BCKDHB	NM_183050	inside intron	68658
chr17	62084322	62084359	0.304437	0.000731849	0.68254	ICAM2	NM_001099789	inside intron	13634
chr11	19203825	19203825	0.457717	0.0041519	0.694444	CSRP3	NM_001127656	inside exon	19704
chr4	77468187	77468187	-0.457316	0.00417329	0.694444	SHROOM3	NM_020859	inside intron	111935
chr20	62367698	62367961	-0.201921	0.00262273	0.706349	LIME1	NM_017806	promoter	16
chr6	6588737	6589075	-0.251118	0.00190968	0.718254	LOC285780	NR_026970	inside intron	33983
chr2	241936844	241937034	0.301851	0.000810284	0.722222	SNED1	NM_001080437	promoter	1220
chr11	68866745	68866783	-0.298642	0.000887423	0.722222	TPCN2	NM_139075	downstream	50396
chr6	119864698	119864698	-0.454955	0.00425561	0.722222	MAN1A1	NM_005907	upstream	193773
chr13	60026399	60026399	-0.453686	0.00430293	0.722222	DIAPH3	NM_001042517	downstream	711719
chr11	59823993	59824161	-0.199095	0.00267459	0.72619	MS4A3	NM_001031809	overlaps 5'	0
chr1	172674159	172674159	-0.451683	0.00437489	0.734127	FASLG	NM_000639	downstream	45975
chr4	159094213	159094517	0.294935	0.000987898	0.746032	FAM198B	NM_001128424	promoter	12
chr1	206945924	206946187	-0.291248	0.00109356	0.746032	IL10	NM_000572	promoter	86
chr11	117695591	117696015	-0.284774	0.00132303	0.746032	FXYD2	NM_021603	inside intron	2791
chr8	25202910	25202910	-0.448735	0.00446888	0.753968	DOCK5	NM_024940	inside intron	160624
chr19	940724	941243	-0.239268	0.00243409	0.765873	ARID3A	NM_005224	inside intron	14688
chr6	112115117	112115209	-0.279874	0.00151815	0.765873	FYN	NM_002037	inside intron	79417
chr4	2431872	2432313	-0.279611	0.00152917	0.765873	ZFYVE28	NM_020972	upstream	11504
chr6	166856056	166856094	0.274133	0.00175799	0.765873	RPS6KA2	NM_021135	inside intron	184631
chr20	47874072	47874155	0.27355	0.00178716	0.765873	ZNFX1	NM_021035	inside exon	20600
chr17	46652179	46652938	0.233891	0.00270635	0.77381	HOXB4	NM_024015	overlaps 3'	2804
chr1	198906494	198906494	-0.446586	0.0045337	0.781746	MIR181A1	NR_029626	upstream	78213
chr3	14319984	14319984	-0.446422	0.00454083	0.781746	LSM3	NM_014463	downstream	99757
chr20	3062344	3062344	0.44248	0.00466853	0.821429	AVP	NM_000490	downstream	3025
chr10	864596	864596	0.441906	0.00469381	0.821429	LARP4B	NM_015155	inside intron	67105
chr11	73087016	73087016	0.440136	0.00474632	0.821429	RELT	NM_152222	promoter	388
chr1	88338001	88338001	-0.438415	0.00481309	0.825397	LMO4	NM_006769	downstream	543851
chr12	92955405	92955405	0.436062	0.00486365	0.825397	CLLU1	NR_027931	downstream	137671
chr7	92460784	92460784	-0.435987	0.00487467	0.837302	CDK6	NM_001259	inside intron	2446
chr4	1195318	1195318	-0.433451	0.00497644	0.853175	LOC100130872	NR_024569	inside intron	7431
chr15	39650295	39650295	0.433029	0.00499589	0.853175	C15orf54	NM_207445	downstream	107411
chr7	142020101	142020183	-0.321806	0.00123358	0.857143	TRYX3	NM_001001317	upstream	62224
chr12	6234257	6234313	0.319713	0.00128868	0.857143	VWF	NM_000552	promoter	422
chr6	38061902	38061902	0.432318	0.00502246	0.861111	ZFAND3	NM_021943	inside intron	274596
chr10	73848817	73848915	-0.168588	0.00525129	0.865079	SPOCK2	NM_001134434	promoter	28
chr16	50321818	50322156	0.20692	0.00413439	0.869048	ADCY7	NM_001114	overlaps 5'	0
chr8	1870722	1870798	-0.316062	0.00141184	0.873016	ARHGEF10	NM_014629	inside intron	98574
chr10	6557129	6557506	0.31176	0.00156547	0.873016	PRKCQ	NM_006257	inside intron	64731
chr2	177356020	177356276	-0.305782	0.0017904	0.873016	MTX2	NM_006554	downstream	221898
chr1	154988721	154988721	-0.430699	0.00507303	0.873016	ZBTB7B	NM_015872	inside exon	13610
chr18	72912760	72912760	0.428242	0.00516961	0.873016	ZADH2	NM_175907	inside exon	8520
chr13	42039334	42039334	-0.427006	0.0052286	0.873016	C13orf15	NM_014059	inside intron	7793
chr10	35480749	35480749	-0.425476	0.00529602	0.873016	CREM	NM_182769	inside intron	16226
chr12	133239966	133239966	-0.425371	0.00530768	0.873016	POLE	NM_006231	inside intron	23978
chr6	28093420	28093420	-0.425326	0.00531417	0.873016	ZSCAN16	NM_025231	inside exon	1034
chr15	67006698	67006698	-0.424704	0.00533815	0.873016	SMAD6	NM_001142861	inside intron	5769
chr15	101795550	101795550	0.424676	0.00534204	0.873016	CHSY1	NM_014918	upstream	3414
chr15	80938098	80938098	-0.424281	0.0053576	0.873016	ARNT2	NM_014862	downstream	241407
chr7	150548765	150548765	-0.42385	0.00537186	0.873016	ABP1	NM_001091	promoter	807
chr10	74469027	74469027	0.423739	0.0053764	0.873016	CCDC109A	NM_138357	inside intron	17139
chr13	41931181	41931181	-0.422235	0.00545937	0.873016	NARG1L	NM_018527	inside intron	45764
chr3	128204813	128205274	0.160598	0.00674999	0.876984	GATA2	NM_001145662	overlaps exon upstream	1489
chr10	99477939	99478719	0.15931	0.00703586	0.876984	MARVELD1	NR_026753	downstream	4459
chr2	71291953	71291953	-0.419281	0.00558966	0.884921	NAGK	NM_017567	upstream	3454
chr10	13526193	13526193	-0.419073	0.00560068	0.884921	BEND7	NM_001100912	inside intron	18782
chr5	96070916	96070916	0.419007	0.00561105	0.884921	CAST	NM_001042443	inside intron	32421
chr12	46877466	46877466	0.418385	0.00563958	0.884921	SLC38A2	NM_018976	upstream	110822
chr9	101912842	101912842	-0.417868	0.00566097	0.884921	TGFBR1	NM_001130916	inside exon	45431
chr17	17295349	17295349	-0.417753	0.00567004	0.884921	NT5M	NM_020201	downstream	88670
chr6	155154782	155154782	0.416271	0.00575561	0.884921	RBM16	NM_014892	inside exon	100271
chr1	94054019	94054019	-0.413985	0.00586646	0.884921	BCAR3	NM_003567	inside intron	93365
chr2	220112465	220112465	-0.413213	0.00592026	0.884921	STK16	NR_026909	inside exon	2265
chr1	8778323	8778323	0.413095	0.00593063	0.884921	RERE	NM_001042681	inside intron	99375
chr6	32191496	32192350	0.144617	0.00760565	0.892857	NOTCH4	NM_004557	overlaps 5'	0
chr5	39476124	39476124	0.409004	0.00611084	0.892857	DAB2	NM_001343	upstream	50790
chr11	92441315	92441315	0.408513	0.00613612	0.892857	FAT3	NM_001008781	inside intron	356054
chr7	77064285	77064285	0.408251	0.00615297	0.892857	PION	NM_017439	upstream	18569
chr2	66669737	66669737	0.408023	0.0061627	0.892857	MEIS1	NM_002398	inside intron	7206
chr3	158430962	158430962	0.407777	0.00618344	0.892857	RARRES1	NM_002888	inside intron	19312
chr17	78754090	78754090	-0.407766	0.00618733	0.892857	RPTOR	NM_020761	inside intron	235466
chr6	106988121	106988121	-0.407511	0.00620548	0.892857	AIM1	NM_001624	inside intron	28392
chr10	30257569	30257569	0.406615	0.00626965	0.892857	KIAA1462	NM_020848	downstream	79230
chr14	100608798	100608798	0.406315	0.00628975	0.892857	EVL	NM_016337	inside intron	77048
chr17	46668715	46669455	0.19098	0.005027	0.896825	HOXB5	NM_002147	inside exon	1647
chr4	1221838	1221935	-0.295615	0.0022837	0.900794	CTBP1	NM_001012614	inside intron	20972
chr14	106366503	106366523	-0.292946	0.00242372	0.900794	KIAA0125	NR_026800	upstream	17314
chr5	1113320	1113358	-0.288499	0.00268496	0.900794	SLC12A7	NM_006598	promoter	1149
chr3	184297495	184297522	-0.287298	0.00276858	0.900794	EPHB3	NM_004443	inside exon	17909
chr1	25291540	25291584	-0.243604	0.00360155	0.90873	RUNX3	NM_001031680	promoter	40
chr12	7070562	7070732	0.240805	0.00377852	0.90873	PTPN6	NM_080549	downstream	10129
chr10	6214016	6214079	-0.239197	0.00389909	0.90873	PFKFB3	NM_001145443	inside intron	27174
chr1	3282449	3282870	0.238211	0.00396521	0.90873	PRDM16	NM_022114	inside intron	296706
chr1	15392793	15392907	-0.236552	0.00408902	0.90873	KIAA1026	NM_001017999	inside exon	120379
chr12	133134938	133135463	-0.174872	0.00649329	0.90873	FBRSL1	NM_001142641	inside intron	67782
chr11	70257035	70257149	-0.223915	0.00509377	0.90873	CTTN	NM_138565	inside intron	12392
chr6	32182002	32182174	-0.222431	0.00521175	0.90873	NOTCH4	NM_004557	overlaps exon upstream	9669
chr3	13679471	13679636	-0.221086	0.00531287	0.90873	FBLN2	NM_001165035	inside exon	69232
chr6	32905127	32905320	-0.218701	0.00551577	0.90873	HLA-DMB	NM_002118	overlaps exon upstream	3496
chr1	47655861	47656140	0.163769	0.00898637	0.90873	PDZK1IP1	NM_005764	promoter	91
chr19	827776	827843	-0.21582	0.00571153	0.90873	AZU1	NM_001700	overlaps 5'	0
chr1	42385581	42385941	-0.211761	0.00607583	0.90873	HIVEP3	NM_024503	promoter	1086
chr6	32294470	32294577	0.210409	0.00621391	0.90873	C6orf10	NM_006781	inside intron	45078
chr1	3099804	3100143	0.209767	0.00626641	0.90873	PRDM16	NM_022114	inside intron	114061
chr10	77871958	77872170	0.208893	0.00634744	0.90873	C10orf11	NM_032024	inside intron	329440
chr17	37820361	37820515	0.208034	0.00642652	0.90873	STARD3	NM_001165937	overlaps 3'	27029
chr2	145278485	145278808	0.204388	0.00674675	0.90873	ZEB2	NM_014795	promoter	570
chr19	16178195	16178253	0.204385	0.00675064	0.90873	TPM4	NM_001145160	promoter	63
chr17	46657346	46657555	0.200824	0.00715967	0.90873	MIR10A	NR_029608	promoter	38
chr1	156211851	156211896	0.200747	0.00717652	0.90873	BGLAP	NM_199173	promoter	54
chr11	64107517	64107520	-0.285625	0.00288656	0.90873	CCDC88B	NM_032251	promoter	169
chr8	129005526	129005567	-0.284223	0.00297407	0.90873	PVT1	NR_003367	inside intron	198748
chr3	52260090	52260349	-0.283867	0.00299611	0.90873	TLR9	NM_017442	overlaps 5'	0
chr7	112062338	112062419	-0.274914	0.00360674	0.90873	IFRD1	NM_001007245	promoter	806
chr12	80749651	80749665	0.271266	0.00387445	0.90873	PTPRQ	NM_001145026	upstream	88460
chr16	85969301	85969392	-0.270701	0.00392891	0.90873	IRF8	NM_002163	downstream	36528
chr6	110677913	110678078	0.270612	0.00393992	0.90873	C6orf186	NM_001123364	inside intron	1396
chr2	102952285	102952419	0.269403	0.0040605	0.90873	IL1RL1	NM_016232	inside intron	24324
chr7	2764209	2764246	-0.268147	0.00417264	0.90873	GNA12	NM_007353	downstream	119712
chr16	85414644	85414689	0.265658	0.00440017	0.90873	KIAA0182	NM_001134473	upstream	230339
chr18	60646614	60646671	-0.263845	0.00458102	0.90873	PHLPP1	NM_194449	inside exon	263881
chr10	73533891	73533927	-0.262841	0.0046789	0.90873	CDH23	NM_022124	inside intron	377188
chr5	125694354	125694418	-0.262651	0.00470418	0.90873	GRAMD3	NM_001146319	promoter	1369
chr6	166876736	166876826	-0.25895	0.0050471	0.90873	RPS6KA2	NM_021135	inside intron	163899
chr14	104171840	104171944	0.258297	0.00510025	0.90873	XRCC3	NM_005432	inside intron	9878
chr8	145579285	145579317	-0.25784	0.00514692	0.90873	FBXL6	NM_024555	inside exon	2814
chr14	100055669	100055765	-0.257758	0.0051573	0.90873	CCDC85C	NM_001144995	inside intron	14961
chr10	134385407	134385698	-0.256114	0.00529666	0.90873	INPP5A	NM_005539	inside intron	34055
chr7	1545815	1545819	-0.255354	0.00536408	0.90873	INTS1	NM_001080453	promoter	1798
chrX	139007085	139007130	0.250359	0.00587812	0.90873	MIR505	NR_030230	promoter	696
chr12	123707825	123707827	0.247576	0.00620872	0.90873	MPHOSPH9	NM_022782	promoter	1385
chr1	2989085	2989307	0.24287	0.00674286	0.90873	PRDM16	NM_022114	inside intron	3342
chr1	159174610	159174728	0.240878	0.00696715	0.90873	DARC	NM_002036	inside exon	101
chr6	42883624	42883762	-0.240074	0.0070579	0.90873	PTCRA	NM_138296	overlaps 5'	0
chr5	403112	403213	-0.239813	0.00707864	0.90873	AHRR	NM_020731	inside intron	98822
chr6	17985408	17985564	0.238179	0.00731849	0.90873	KIF13A	NM_001105567	inside intron	2234
chr21	45773997	45774294	-0.237528	0.00738525	0.90873	TRPM2	NM_003307	inside intron	514
chr17	46651225	46651360	0.235265	0.00767112	0.90873	HOXB3	NM_002146	inside exon	449
chr8	129061191	129061382	0.23365	0.00786429	0.90873	PVT1	NR_003367	inside intron	254413
chr15	101777761	101777800	-0.233399	0.00790319	0.90873	CHSY1	NM_014918	inside intron	14336
chr15	42694403	42694406	-0.233298	0.00791874	0.90873	CAPN3	NM_000070	inside intron	42706
chr1	181128764	181128764	-0.405007	0.0063805	0.90873	IER5	NM_016545	downstream	71127
chr2	161230046	161230046	0.403429	0.00650172	0.90873	RBMS1	NM_002897	inside intron	120271
chr19	49843922	49843922	0.40182	0.00662034	0.90873	TEAD2	NM_003598	inside exon	21791
chr5	169760269	169760269	-0.401688	0.0066372	0.90873	LOC257358	NR_026945	inside exon	1835
chr18	32849113	32849113	-0.401361	0.00666378	0.90873	ZNF397OS	NM_001166012	inside intron	21082
chr1	55676815	55676815	0.400937	0.0067085	0.90873	USP24	NM_015306	inside intron	4223
chr7	65839403	65839403	0.399037	0.00687575	0.90873	NCRNA00174	NR_026873	downstream	25991
chr16	30579519	30579519	-0.398227	0.00694575	0.90873	ZNF688	NM_145271	downstream	4208
chr11	35249965	35249965	0.397574	0.00700474	0.90873	CD44	NM_001001392	inside intron	89549
chr9	137675380	137675380	-0.396657	0.00707475	0.90873	COL5A1	NM_000093	inside intron	141729
chr17	33864734	33864734	0.396075	0.00712985	0.90873	SLFN12L	NM_001145027	inside exon	145
chr1	235796187	235796187	-0.395418	0.00719208	0.90873	GNG4	NM_001098722	inside intron	17105
chr12	132258560	132258560	-0.395338	0.00719921	0.90873	SFRS8	NM_004592	inside intron	62926
chr3	66548117	66548117	0.394878	0.00724848	0.90873	LRIG1	NM_015541	inside intron	2727
chr15	69457701	69457701	0.393618	0.00739692	0.90873	GLCE	NM_015554	inside intron	4729
chr2	12237012	12237012	0.393386	0.0074235	0.90873	LPIN1	NM_145693	downstream	350273
chr11	16836827	16836827	-0.393	0.00747211	0.90873	PLEKHA7	NM_175058	inside intron	199135
chr10	103824453	103824453	0.391605	0.00762056	0.90873	HPS6	NM_024747	promoter	693
chr16	75045643	75045643	0.39009	0.00779104	0.90873	ZNRF1	NM_032268	inside intron	12729
chr2	216882347	216882347	-0.389285	0.00789152	0.90873	MREG	NM_018000	upstream	4002
chr3	13465878	13465878	0.387006	0.00819878	0.90873	NUP210	NM_024923	upstream	4070
chr12	66330136	66330136	0.386374	0.00827592	0.90873	HMGA2	NM_003483	inside intron	111897
chr3	134088357	134088357	0.385428	0.0084276	0.90873	AMOTL2	NM_016201	inside intron	5048
chr1	192544716	192544716	-0.384229	0.00861559	0.90873	RGS1	NM_002922	promoter	140
chr17	72436362	72436362	-0.383906	0.00867717	0.90873	GPRC5C	NM_018653	inside exon	6527
chr10	121497344	121497344	0.383751	0.0087018	0.90873	INPP5F	NR_003251	inside intron	11736
chr16	75025753	75025753	0.383694	0.00872643	0.90873	WDR59	NM_030581	upstream	6737
chr12	51788285	51788285	-0.382536	0.00889627	0.90873	GALNT6	NM_007210	upstream	3086
chr1	90313059	90313059	-0.382087	0.00897795	0.90873	LRRC8D	NM_018103	inside intron	25580
chr14	51342320	51342320	-0.381863	0.00900777	0.90873	ABHD12B	NM_181814	inside intron	3443
chr3	11643368	11643368	-0.381753	0.00901749	0.90873	VGLL4	NM_001128219	inside exon	42029
chr5	177870233	177870233	-0.381676	0.00902721	0.90873	COL23A1	NM_173465	inside intron	147322
chr2	31541350	31541350	-0.381648	0.00904277	0.90873	XDH	NM_000379	downstream	96260
chr7	40680454	40680454	0.381455	0.0090875	0.90873	C7orf10	NM_024728	inside intron	505880
chr7	47267691	47267691	-0.380589	0.00922816	0.90873	TNS3	NM_022748	downstream	311507
chr3	150985693	150985693	0.380077	0.0093228	0.90873	P2RY14	NM_014879	inside intron	10536
chr11	35195513	35195513	0.37795	0.00968581	0.90873	CD44	NM_001001392	inside intron	35097
chr3	158427635	158427635	0.377935	0.00969553	0.90873	RARRES1	NM_002888	inside intron	22639
chr2	69875470	69875470	-0.376857	0.00990556	0.90873	AAK1	NM_014911	upstream	4494
chr3	18484742	18484742	-0.376334	0.00999437	0.90873	SATB1	NM_001131010	upstream	4491
chr3	52813813	52813833	-0.232443	0.00804126	0.916667	ITIH1	NM_001166434	inside intron	1291
chr19	1155184	1155225	-0.231195	0.00819035	0.916667	SBNO2	NM_014963	inside intron	19056
chr17	80260329	80260410	-0.229512	0.0084451	0.916667	CD7	NM_006137	downstream	15069
chr5	14358043	14358153	0.229478	0.00845159	0.916667	TRIO	NM_007118	inside intron	214215
chr19	2294887	2294961	-0.228888	0.0085203	0.916667	LINGO3	NM_001101391	inside intron	13194
chr11	66055170	66055327	-0.194258	0.0079518	0.920635	YIF1A	NM_020470	overlaps exon downstream	1310
chr5	1555791	1555887	-0.193367	0.00807626	0.920635	SDHAP3	NR_003263	downstream	38758
chr6	167508001	167508053	-0.186819	0.00907194	0.920635	CCR6	NM_004367	upstream	17241
chr17	74138073	74138396	0.186025	0.00922103	0.920635	RNF157	NM_052916	downstream	97993
chr22	23922378	23922454	-0.227744	0.00868754	0.920635	IGLL1	NM_020070	inside exon	40
chr2	111979319	111979398	0.227568	0.00871671	0.920635	BCL2L11	NM_006538	downstream	100829
chr10	12648032	12648176	-0.226666	0.00884052	0.920635	CAMK1D	NM_020397	inside intron	256450
chr22	38890714	38890734	0.226297	0.00889951	0.920635	DDX17	NM_006386	inside exon	11610
chrY	8148094	8148233	-0.225798	0.00897471	0.920635	TTTY18	NR_001550	downstream	403685
chr12	96390059	96390143	-0.224573	0.0091588	0.920635	HAL	NM_002108	overlaps 5'	0
chr6	44528793	44528865	0.224175	0.00921455	0.920635	CDC5L	NM_001253	downstream	173492
chr6	155776999	155777070	-0.223258	0.00935846	0.920635	NOX3	NM_015718	overlaps 5'	0
chr19	54850417	54850444	-0.221065	0.00966636	0.920635	LILRA4	NM_012276	overlaps 5'	0
chr18	20717411	20717693	0.21932	0.00994705	0.920635	CABLES1	NM_001100619	inside intron	1685
chr16	50347766	50347895	-0.184129	0.00953607	0.93254	ADCY7	NM_001114	overlaps exon upstream	25944

## Sheet: HSCvsGMP
chr	start	end	diffMethyl	p.value	fwer	Gene	annotation	relation2gene	distance2gene
chr11	59823993	59824161	-0.617592	5.40339e-07	0.00396825	MS4A3	NM_001031809	overlaps 5'	0
chr6	6588693	6589075	-0.549849	1.08068e-06	0.00396825	LOC285780	NR_026970	inside intron	33983
chr6	32905085	32905320	-0.537391	1.62102e-06	0.00396825	HLA-DMB	NM_002118	overlaps exon upstream	3496
chr4	1294783	1295078	-0.571141	1.08068e-06	0.00396825	MAEA	NM_001017405	inside intron	11112
chr14	81425912	81426015	-0.756197	5.40339e-07	0.00396825	TSHR	NM_001142626	inside intron	4044
chr4	38859706	38859770	-0.67607	1.08068e-06	0.00396825	FAM114A1	NM_138389	upstream	9666
chr17	46648525	46648582	0.626283	1.62102e-06	0.00396825	HOXB3	NM_002146	inside intron	3227
chr3	196351986	196352142	-0.613242	2.7017e-06	0.00396825	LRRC33	NM_198565	upstream	14513
chr3	184297380	184297522	-0.593511	3.24204e-06	0.00396825	EPHB3	NM_004443	overlaps two exons	17794
chr4	1195845	1196179	-0.573755	3.78238e-06	0.00396825	LOC100130872	NR_024569	inside intron	6570
chr5	1555791	1555887	-0.566859	4.86305e-06	0.00396825	SDHAP3	NR_003263	downstream	38758
chr15	101777761	101777800	-0.692536	1.08068e-06	0.00396825	CHSY1	NM_014918	inside intron	14336
chr17	998432	998504	-0.676281	1.62102e-06	0.00396825	ABR	NM_001092	inside intron	13819
chr2	74753691	74753759	-0.659414	2.7017e-06	0.00396825	AUP1	NM_181575	downstream	3214
chr8	1870722	1870798	-0.653589	3.24204e-06	0.00396825	ARHGEF10	NM_014629	inside intron	98574
chr3	58200471	58200569	-0.652098	3.78238e-06	0.00396825	DNASE1L3	NM_004944	promoter	74
chr12	96390059	96390143	-0.628255	4.32271e-06	0.00396825	HAL	NM_002108	overlaps 5'	0
chr18	60646614	60646671	-0.624895	5.40339e-06	0.00396825	PHLPP1	NM_194449	inside exon	263881
chr7	80267619	80267943	-0.618772	5.94373e-06	0.00396825	CD36	NM_001001547	inside intron	36116
chr2	240225062	240225142	-0.60953	7.56475e-06	0.00396825	HDAC4	NM_006037	inside intron	97500
chr2	128052778	128052889	-0.602139	8.10509e-06	0.00396825	ERCC3	NM_000122	promoter	1027
chr8	42125496	42125496	0.818909	5.40339e-07	0.00396825	IKBKB	NM_001556	upstream	3332
chr16	23880664	23880664	-0.790027	1.08068e-06	0.00396825	PRKCB	NM_002738	inside intron	33365
chr3	127473936	127473936	-0.789032	1.62102e-06	0.00396825	MGLL	NM_007283	inside intron	67764
chr11	8385712	8385767	-0.592732	9.72611e-06	0.00793651	STK33	NM_030906	downstream	229735
chr6	41254433	41254471	-0.592534	1.02664e-05	0.00793651	TREM1	NM_018643	overlaps 5'	0
chr6	28885444	28885568	-0.588076	1.18875e-05	0.015873	TRIM27	NM_006510	inside intron	6199
chr20	52199594	52199778	-0.519994	4.86305e-06	0.0198413	ZNF217	NM_006526	overlaps 5'	0
chr16	56892460	56892460	-0.778853	4.32271e-06	0.0198413	MIR138-2	NR_029680	inside exon	31
chr7	138816336	138816336	-0.775607	4.86305e-06	0.0198413	TTC26	NM_001144920	promoter	2153
chr15	80938098	80938098	-0.769476	5.40339e-06	0.0198413	ARNT2	NM_014862	downstream	241407
chr2	113885116	113885277	-0.583325	1.51295e-05	0.031746	IL1RN	NM_173842	overlaps 5'	0
chr5	55148493	55148534	-0.582981	1.56698e-05	0.031746	IL31RA	NM_139017	inside intron	1160
chr4	2431872	2432313	-0.562519	9.72611e-06	0.0357143	ZFYVE28	NM_020972	upstream	11504
chr13	114918702	114918702	-0.760924	1.02664e-05	0.0515873	RASA3	NM_007368	upstream	20608
chr21	45773189	45774294	-0.379659	7.56475e-06	0.0555556	TRPM2	NM_003307	overlaps 5'	0
chr19	827715	827843	-0.450228	1.62102e-05	0.0555556	AZU1	NM_001700	overlaps 5'	0
chr17	40489569	40489785	-0.507245	1.02664e-05	0.0555556	STAT3	NM_213662	overlaps two exons	50619
chr19	50848024	50848461	-0.498147	1.13471e-05	0.0555556	NAPSB	NR_002798	promoter	20
chr8	42623730	42623946	-0.482788	1.45892e-05	0.0555556	CHRNA6	NM_004198	promoter	112
chr5	143191565	143192067	-0.468881	1.89119e-05	0.0555556	HMHB1	NM_021182	overlaps 5'	0
chr17	5138259	5138696	-0.429582	2.80976e-05	0.0555556	C17orf87	NM_207103	promoter	177
chr16	86011615	86012085	-0.417846	3.24204e-05	0.0555556	IRF8	NM_002163	downstream	78842
chr6	135517041	135517046	-0.577375	2.10732e-05	0.0555556	MYB	NM_005375	inside exon	14589
chr13	114828264	114828455	-0.556839	3.29607e-05	0.0555556	RASA3	NM_007368	inside intron	69639
chr1	44114346	44114355	-0.541171	4.21465e-05	0.0555556	KDM4A	NM_014663	promoter	1441
chr1	53103294	53103294	-0.759675	1.13471e-05	0.0555556	FAM159A	NM_001042693	inside intron	4229
chr3	176919597	176919597	-0.75619	1.24278e-05	0.0555556	TBL1XR1	NM_024665	upstream	4550
chr11	47885166	47885166	-0.751993	1.35085e-05	0.0555556	NUP160	NM_015231	upstream	15110
chr14	21359295	21359943	-0.520435	1.72909e-05	0.0595238	RNASE3	NM_002935	overlaps 5'	0
chr5	125694354	125694418	-0.535676	4.59288e-05	0.0595238	GRAMD3	NM_001146319	promoter	1369
chr12	1922058	1922067	-0.534193	4.64692e-05	0.0595238	CACNA2D4	NM_172364	inside intron	105802
chr5	177913434	177913485	-0.507981	2.37749e-05	0.0634921	COL23A1	NM_173465	inside intron	104070
chr7	1545385	1545819	-0.495751	2.7017e-05	0.0634921	INTS1	NM_001080453	promoter	1368
chr7	101361395	101361745	-0.482233	3.24204e-05	0.0753968	MYL10	NM_138403	upstream	88820
chr19	15391832	15391946	-0.481763	3.29607e-05	0.0753968	BRD4	NM_014299	promoter	571
chr4	3374767	3374909	-0.480597	3.40414e-05	0.0753968	RGS12	NM_198227	inside intron	3044
chr11	117695591	117696015	-0.475258	3.62027e-05	0.0753968	FXYD2	NM_021603	inside intron	2791
chr2	65593761	65594021	-0.409358	3.72834e-05	0.0873016	SPRED2	NM_001128210	overlaps 5'	0
chr17	38717206	38717275	-0.461397	4.91709e-05	0.0952381	CCR7	NM_001838	inside intron	4448
chr17	14222235	14222235	-0.74731	1.99926e-05	0.0992063	HS3ST3B1	NM_006041	inside intron	17730
chr1	160708987	160708990	-0.525982	5.34936e-05	0.107143	SLAMF7	NM_021181	promoter	86
chr6	41130917	41130978	-0.52581	5.40339e-05	0.107143	TREM2	NM_018965	overlaps 5'	0
chr1	25291472	25291991	-0.391693	1.51295e-05	0.111111	RUNX3	NM_001031680	overlaps 5'	0
chr19	35630106	35630474	-0.389673	1.56698e-05	0.111111	FXYD1	NM_021902	inside intron	375
chrX	128872002	128872153	-0.459374	5.34936e-05	0.115079	XPNPEP2	NM_003399	promoter	792
chr8	11350853	11351135	-0.505128	7.34861e-05	0.126984	BLK	NM_001715	promoter	385
chr2	119699682	119699789	-0.498103	8.48333e-05	0.126984	MARCO	NM_006770	overlaps 5'	0
chr2	219610103	219610103	-0.742613	2.43153e-05	0.126984	TTLL4	NM_014640	inside intron	34536
chr3	5239311	5239311	-0.741424	2.48556e-05	0.126984	EDEM1	NM_014674	inside intron	9953
chr12	2404134	2404134	-0.738691	2.53959e-05	0.126984	CACNA1C	NM_199460	inside intron	241719
chr11	48129067	48129067	-0.736626	2.80976e-05	0.126984	PTPRJ	NM_001098503	inside intron	126958
chr11	113846918	113846937	-0.458352	5.7276e-05	0.138889	HTR3A	NM_000869	inside intron	1122
chr6	17764205	17764205	-0.735072	3.24204e-05	0.146825	KIF13A	NM_001105567	inside exon	223593
chr3	151048337	151048406	-0.496309	9.34787e-05	0.154762	MED12L	NM_053002	inside intron	243662
chr15	22915986	22915992	-0.494847	9.67207e-05	0.154762	CYFIP1	NM_014608	inside intron	23303
chr10	105218660	105218771	-0.489249	9.94224e-05	0.15873	CALHM1	NM_001001412	promoter	13
chr1	9819767	9819767	-0.733409	3.45817e-05	0.15873	CLSTN1	NM_001009566	inside intron	64782
chr10	14701815	14701815	-0.73194	3.51221e-05	0.15873	FAM107B	NM_031453	inside intron	115080
chr12	112452424	112452424	-0.729818	3.83641e-05	0.15873	ERP29	NM_001034025	inside intron	1273
chr1	212392508	212392508	-0.729274	4.05254e-05	0.15873	PPP2R5A	NM_006243	upstream	66370
chr13	115022228	115022228	-0.727456	4.59288e-05	0.162698	CDC16	NM_001078645	inside intron	21867
chr3	46139305	46139305	-0.726043	5.24129e-05	0.162698	XCR1	NM_001024644	upstream	70327
chr15	99048945	99048945	-0.724591	5.45743e-05	0.162698	FAM169B	NM_182562	inside intron	8665
chr11	16834800	16834800	-0.723397	6.0518e-05	0.162698	PLEKHA7	NM_175058	inside intron	201162
chr1	153363489	153363580	-0.484634	0.000104285	0.166667	S100A8	NM_002964	overlaps 5'	0
chr17	42426011	42426018	-0.48331	0.000104826	0.166667	GRN	NM_002087	inside intron	3521
chr17	3705765	3705875	-0.48088	0.000107528	0.166667	ITGAE	NM_002208	promoter	1229
chr17	75208450	75208807	-0.478204	0.000110229	0.166667	SEC14L1	NM_001144001	inside intron	27156
chr21	46388162	46388162	-0.723219	6.2139e-05	0.170635	C21orf70	NM_058190	inside intron	28208
chr7	2653651	2654120	-0.386153	2.59363e-05	0.178571	IQCE	NM_001100390	inside exon	55020
chr14	104197160	104197160	0.718671	7.07844e-05	0.18254	ZFYVE21	NM_024071	inside intron	15016
chr10	90611604	90611911	-0.395494	5.51146e-05	0.190476	ANKRD22	NM_144590	overlaps 5'	0
chr8	21780678	21780820	0.470072	0.000124818	0.190476	XPO7	NM_015024	inside intron	3499
chr6	158507753	158508188	-0.392858	6.0518e-05	0.194444	SYNJ2	NM_003898	covers exon(s)	104835
chr10	129979348	129979375	-0.4666	0.000135625	0.194444	MKI67	NM_002417	upstream	54881
chr11	62574338	62574403	-0.464344	0.000136706	0.194444	STX5	NM_003164	overlaps 3'	25156
chr17	53345639	53345639	0.715897	7.51072e-05	0.194444	HLF	NM_002126	inside intron	3319
chr16	85981310	85981947	-0.381068	2.91783e-05	0.198413	IRF8	NM_002163	downstream	48537
chr7	37991986	37991986	-0.713519	8.21316e-05	0.202381	EPDR1	NM_017549	downstream	31824
chr14	100055669	100055765	-0.463256	0.00014265	0.206349	CCDC85C	NM_001144995	inside intron	14961
chr17	66452343	66452343	-0.711108	8.69946e-05	0.206349	WIPI1	NM_017983	inside intron	1309
chr1	117544206	117544416	-0.461688	0.000146432	0.214286	CD101	NM_004258	overlaps 5'	0
chr22	50155070	50155070	-0.70991	8.96963e-05	0.214286	BRD1	NM_014577	downstream	63381
chr3	15751015	15751015	-0.707296	0.000100503	0.230159	ANKRD28	NM_015199	inside intron	150037
chr10	73350048	73350048	-0.706295	0.000103745	0.230159	CDH23	NM_052836	inside intron	193345
chr4	109994039	109994039	-0.705877	0.000108608	0.230159	COL25A1	NM_032518	inside intron	229759
chr10	135202522	135203200	-0.282347	0.000242072	0.238095	PAOX	NM_207127	overlaps exon downstream	9782
chr17	19967600	19967600	-0.702477	0.000117254	0.238095	CYTSB	NM_152904	upstream	22734
chr13	76115526	76115526	-0.701226	0.000124278	0.238095	COMMD6	NM_203495	upstream	3536
chr12	117480333	117480333	0.700723	0.000125899	0.238095	TESC	NM_017899	inside intron	56917
chr22	36560801	36560801	-0.697559	0.000136706	0.238095	APOL3	NM_145641	inside exon	1423
chr14	71609158	71609158	-0.696886	0.000138327	0.238095	PCNX	NM_014982	downstream	235037
chr5	106724064	106724064	-0.695361	0.000145351	0.238095	EFNA5	NM_001962	inside intron	282531
chr11	16836827	16836827	-0.693758	0.000155618	0.253968	PLEKHA7	NM_175058	inside intron	199135
chr4	48038871	48038871	-0.692895	0.00015886	0.253968	NIPAL1	NM_207330	inside exon	20081
chr2	31541350	31541350	-0.689033	0.000176151	0.253968	XDH	NM_000379	downstream	96260
chr3	14319984	14319984	-0.688805	0.000180473	0.253968	LSM3	NM_014463	downstream	99757
chr20	61303264	61303264	-0.686632	0.000185336	0.253968	SLCO4A1	NM_016354	inside exon	29468
chr18	74198774	74198774	-0.685665	0.000189659	0.253968	ZNF516	NM_014643	upstream	23720
chr9	137277819	137277819	-0.683678	0.000201006	0.253968	RXRA	NM_002957	inside intron	59504
chr17	78754090	78754090	-0.683557	0.000202627	0.253968	RPTOR	NM_020761	inside intron	235466
chr17	72524918	72524918	-0.682777	0.000208031	0.253968	CD300LB	NM_174892	inside intron	2694
chr7	101723947	101723947	0.682447	0.000208571	0.253968	CUX1	NM_181552	inside intron	263066
chr13	113913094	113913094	-0.681914	0.000211813	0.253968	CUL4A	NM_001008895	inside intron	49164
chr2	71291953	71291953	-0.68105	0.000214515	0.253968	NAGK	NM_017567	upstream	3454
chr12	69357333	69357333	-0.679462	0.000220458	0.253968	CPM	NM_001874	promoter	314
chr6	34802849	34802849	-0.67514	0.000229104	0.253968	UHRF1BP1	NM_017754	inside intron	43056
chr13	43930918	43930918	-0.673282	0.000232346	0.253968	ENOX1	NM_001127615	inside intron	272694
chr17	25867613	25867613	-0.671326	0.00023883	0.253968	KSR1	NM_014238	inside intron	68578
chr5	171840137	171840137	-0.671261	0.00023937	0.253968	SH3PXD2B	NM_001017995	inside intron	41389
chr14	93196432	93196432	-0.671183	0.000240451	0.253968	LGMN	NM_005606	inside intron	18579
chr11	46258039	46258039	-0.671018	0.000244233	0.253968	CREB3L1	NM_052854	upstream	41188
chr15	57052190	57052190	-0.67099	0.000244774	0.253968	ZNF280D	NM_001002844	upstream	26404
chr4	77140678	77140678	-0.670931	0.000245314	0.253968	SCARB2	NM_005506	upstream	5644
chr10	73133003	73133003	-0.66771	0.0002545	0.253968	SLC29A3	NM_018344	downstream	53994
chr1	198906494	198906494	-0.667338	0.000258282	0.253968	MIR181A1	NR_029626	upstream	78213
chr1	244443687	244443687	-0.666941	0.000259903	0.253968	C1orf100	NM_001012970	upstream	72249
chr13	113660246	113660246	-0.666525	0.000261524	0.253968	MCF2L	NM_024979	inside intron	26592
chr9	139592589	139592589	-0.664073	0.000274492	0.253968	AGPAT2	NM_001012727	upstream	10679
chr5	142180618	142180618	-0.662871	0.000279896	0.253968	ARHGAP26	NM_001135608	inside intron	30327
chr2	55246602	55246602	-0.660985	0.000289082	0.253968	RTN4	NM_207521	inside intron	29723
chr14	21510056	21510056	-0.657935	0.000305292	0.253968	RNASE7	NM_032572	promoter	328
chr17	28037399	28037399	-0.656616	0.000311776	0.253968	SSH2	NM_033389	inside intron	219618
chr8	97583236	97583236	-0.654367	0.000321502	0.253968	SDC2	NM_002998	inside intron	77355
chr15	86192745	86192745	-0.654078	0.000322042	0.253968	AKAP13	NM_006738	inside intron	268875
chr8	23154691	23154691	-0.652809	0.000331768	0.253968	LOXL2	NM_002318	inside exon	107030
chr21	46550644	46550644	-0.652514	0.000332309	0.253968	ADARB1	NM_015833	inside intron	56152
chr17	46190702	46190702	-0.652385	0.000332849	0.253968	SNX11	NM_013323	inside exon	5756
chr13	114810096	114810096	-0.650913	0.00033501	0.253968	RASA3	NM_007368	inside intron	87998
chr21	37531890	37531890	-0.649925	0.000337172	0.253968	DOPEY2	NM_005128	upstream	4948
chr13	42039334	42039334	-0.649148	0.000346357	0.253968	C13orf15	NM_014059	inside intron	7793
chr10	33483109	33483109	-0.644414	0.000363648	0.253968	NRP1	NM_003873	inside intron	140723
chr16	22364961	22364961	-0.643179	0.000371753	0.253968	CDR2	NM_001802	inside intron	20976
chr12	112467203	112467203	-0.642527	0.000375536	0.253968	C12orf30	NM_024953	inside exon	79393
chr6	36650733	36650733	-0.642315	0.000376076	0.253968	CDKN1A	NM_078467	inside intron	4247
chr10	115086103	115086103	-0.640311	0.000391206	0.253968	TCF7L2	NM_001146284	downstream	376095
chr11	94307971	94307971	-0.639911	0.00039769	0.253968	PIWIL4	NM_152431	inside intron	7498
chr12	54920931	54920931	-0.639497	0.000399851	0.253968	NCKAP1L	NM_005337	inside intron	29437
chr12	110435418	110435418	-0.63912	0.000406875	0.253968	GIT2	NM_139201	promoter	1225
chr10	70805603	70805603	-0.635339	0.000438756	0.253968	KIAA1279	NM_015634	downstream	57111
chr15	70250464	70250464	-0.634812	0.000444699	0.253968	TLE3	NM_001105192	downstream	139791
chr17	56362296	56362296	-0.634612	0.000448482	0.253968	MPO	NM_000250	upstream	4001
chr4	87849250	87849250	-0.630504	0.000467393	0.253968	C4orf36	NM_144645	upstream	35676
chr1	65035261	65035261	-0.629048	0.000476579	0.253968	CACHD1	NM_020925	inside intron	98786
chr15	89939252	89939709	-0.429652	9.61804e-05	0.269841	LOC254559	NR_015411	inside exon	17980
chr19	54604098	54604187	-0.428719	0.000100503	0.269841	OSCAR	NM_133168	overlaps 5'	0
chr10	98031201	98031337	-0.424996	0.000103745	0.269841	BLNK	NM_013314	overlaps 5'	0
chr7	140174476	140174476	0.628756	0.000480902	0.269841	MKRN1	NM_001145125	inside intron	4892
chr12	2451169	2451169	-0.628096	0.000486846	0.269841	CACNA1C	NM_199460	inside intron	288754
chr17	53573969	53573969	-0.627293	0.00049333	0.269841	MMD	NM_012329	upstream	74629
chr1	157802305	157802305	-0.625587	0.000502516	0.269841	CD5L	NM_005894	inside intron	9328
chr10	90519680	90519680	-0.625471	0.000503056	0.269841	LIPN	NM_001102469	promoter	1482
chr19	39142011	39142011	-0.625094	0.000506838	0.269841	ACTN4	NM_004924	inside intron	3685
chr3	187491295	187491295	-0.624706	0.000509	0.269841	BCL6	NM_001706	upstream	27821
chr6	13303065	13303065	-0.623979	0.000512242	0.269841	TBC1D7	NM_016495	downstream	25704
chr1	161184305	161184305	-0.621753	0.000520887	0.269841	NDUFS2	NM_001166159	downstream	12369
chr2	98704858	98704858	-0.619857	0.000539799	0.269841	VWA3B	NM_144992	inside intron	1264
chr14	103440432	103440432	-0.61969	0.000540339	0.269841	CDC42BPB	NM_006035	inside exon	83309
chr1	59833489	59833489	-0.619247	0.000546283	0.269841	FGGY	NM_001113411	inside intron	70865
chr7	47267691	47267691	-0.619094	0.000546823	0.269841	TNS3	NM_022748	downstream	311507
chr2	43521066	43521066	-0.61792	0.000560872	0.269841	THADA	NM_001083953	inside intron	302046
chr7	92460784	92460784	-0.614202	0.000581405	0.269841	CDK6	NM_001259	inside intron	2446
chr1	90172255	90172255	-0.614077	0.000582486	0.269841	LRRC8C	NM_032270	inside intron	73612
chr6	43758007	43758007	-0.613981	0.000583026	0.269841	VEGFA	NM_001025369	downstream	20055
chr13	99201496	99201496	-0.613221	0.000586808	0.269841	STK24	NM_001032296	inside intron	27899
chr2	25524877	25524877	-0.612869	0.000590591	0.269841	DNMT3A	NM_175630	inside intron	40581
chr3	57969522	57969522	-0.611867	0.000597075	0.269841	FLNB	NM_001164317	upstream	24604
chr19	1177575	1177575	-0.610706	0.000607882	0.269841	SBNO2	NM_014963	upstream	3294
chr7	143028708	143028708	-0.610674	0.000608422	0.269841	CLCN1	NM_000083	inside exon	15490
chr11	60932010	60932010	-0.609826	0.000615446	0.269841	VPS37C	NM_017966	upstream	3095
chr3	59734950	59734950	-0.608819	0.000623552	0.269841	FHIT	NM_001166243	downstream	1502182
chr1	76556226	76556226	-0.608549	0.000630036	0.269841	ST6GALNAC3	NM_001160011	inside intron	15838
chr1	54693933	54693933	-0.60777	0.000635979	0.269841	SSBP3	NM_018070	inside exon	178045
chr2	148394181	148394181	-0.607223	0.000644084	0.269841	ACVR2A	NM_001616	upstream	208388
chrX	40037418	40037510	-0.417893	0.000114012	0.27381	BCOR	NM_001123384	promoter	837
chr17	34417434	34417575	-0.416793	0.000119415	0.27381	CCL3	NM_002983	overlaps 5'	0
chr15	80271218	80271218	-0.606573	0.000650569	0.27381	BCL2A1	NM_004049	upstream	7576
chr12	113652889	113652889	-0.606482	0.000651109	0.27381	IQCD	NM_138451	inside intron	5990
chr2	46064034	46064034	-0.606149	0.000654891	0.27381	PRKCE	NM_005400	inside intron	184992
chr6	117826706	117826706	-0.605509	0.000655432	0.27381	DCBLD1	NM_173674	inside intron	22887
chr1	200994098	200994098	-0.604698	0.000662996	0.27381	KIF21B	NM_017596	promoter	1271
chr11	123351497	123351497	-0.604545	0.000663537	0.27381	GRAMD1B	NM_020716	upstream	45030
chr3	66548117	66548117	0.603919	0.000665698	0.27381	LRIG1	NM_015541	inside intron	2727
chr1	109914235	109914235	-0.603483	0.000670021	0.27381	SORT1	NM_002959	inside intron	26327
chr1	226850741	226850741	-0.602755	0.000672722	0.27381	ITPKB	NM_002221	inside intron	76134
chr1	230241764	230241764	-0.602354	0.000678126	0.27381	GALNT2	NM_004481	inside intron	38809
chr1	101094117	101094117	0.602044	0.000681368	0.27381	GPR88	NM_022049	downstream	90390
chr11	12148288	12148288	-0.601812	0.00068461	0.27381	MICAL2	NM_014632	inside intron	16151
chr16	88059049	88059049	-0.601797	0.00068515	0.27381	BANP	NM_079837	inside intron	74012
chr11	130032815	130032815	-0.600736	0.000695957	0.27381	ST14	NM_021978	inside intron	3134
chr12	57441432	57441432	-0.600397	0.000699199	0.27381	MYO1A	NM_005379	inside exon	2460
chr16	68774986	68774986	-0.59949	0.000708925	0.27381	CDH1	NM_004360	inside intron	3792
chr10	5333615	5333615	-0.599097	0.000717571	0.27381	AKR1C4	NM_001818	downstream	94818
chr1	184396304	184396304	0.598805	0.000720272	0.27381	C1orf21	NM_030806	inside intron	40155
chr6	139660138	139660138	-0.598619	0.000723514	0.27381	CITED2	NM_006079	downstream	35646
chr7	28195090	28195090	-0.598462	0.000724055	0.27381	JAZF1	NM_175061	inside intron	25346
chr11	117857990	117857990	-0.598297	0.000725676	0.27381	IL10RA	NM_001558	inside intron	885
chr15	83501699	83501699	-0.59778	0.000730539	0.27381	WHAMM	NM_001080435	inside intron	23727
chr2	219235515	219235515	-0.597384	0.000734321	0.27381	C2orf62	NM_198559	downstream	13937
chr13	24351673	24351673	-0.596962	0.000736482	0.27381	MIPEP	NM_005932	inside intron	111885
chr1	197811487	197811487	-0.596868	0.000738644	0.27381	C1orf53	NM_001024594	upstream	60194
chr18	72912760	72912760	0.595206	0.000753233	0.27381	ZADH2	NM_175907	inside exon	8520
chr13	20796216	20796216	-0.595141	0.000754854	0.27381	GJB6	NM_006783	inside exon	9155
chr10	3511600	3511600	-0.594151	0.000762959	0.27381	PITRM1	NM_014889	upstream	296598
chr8	134230101	134230101	-0.593677	0.000767822	0.27381	WISP1	NM_080838	inside intron	26790
chr1	33899352	33899352	-0.593647	0.000768362	0.27381	ZSCAN20	NM_145238	upstream	38879
chr11	60157161	60157161	-0.591503	0.000787274	0.27381	MS4A7	NM_021201	inside intron	11204
chr14	34838703	34838703	-0.591277	0.000789436	0.27381	C14orf147	NM_138288	downstream	92764
chr7	129266958	129266958	-0.590748	0.000797541	0.27381	NRF1	NM_005011	inside intron	15404
chr2	182713409	182713409	-0.590552	0.000798621	0.27381	SSFA2	NM_001130445	upstream	43062
chr12	6996791	6996791	-0.589882	0.000804565	0.27381	RPL13P5	NR_002803	downstream	3647
chr1	100889672	100889672	-0.589463	0.000808348	0.27381	CDC14A	NM_033313	inside intron	71650
chr17	40088680	40088680	-0.588692	0.000816453	0.27381	TTC25	NM_031421	inside intron	1793
chr3	188506715	188506715	-0.588355	0.000819154	0.27381	LPP	NM_005578	inside intron	575995
chr3	134047274	134047274	-0.588229	0.000819695	0.27381	AMOTL2	NM_016201	downstream	46131
chr20	19954588	19954588	-0.587217	0.00082888	0.27381	RIN2	NM_018993	inside intron	84379
chr5	173213710	173213710	-0.586216	0.00084347	0.27381	CPEB4	NM_030627	upstream	101620
chr11	73737124	73737124	-0.586182	0.00084455	0.27381	C2CD3	NM_015531	downstream	144939
chr17	40175841	40175841	-0.585236	0.000854276	0.27381	NKIRAS2	NM_001144929	inside exon	3755
chr10	3113919	3113919	-0.58424	0.000863462	0.27381	PFKP	NM_002627	inside intron	4168
chr5	102729419	102729419	-0.584203	0.000864003	0.27381	C5orf30	NM_033211	downstream	134978
chr6	13408158	13408158	-0.583243	0.000873729	0.27381	GFOD1	NM_018988	inside intron	79628
chr16	30579519	30579519	-0.583214	0.000874269	0.27381	ZNF688	NM_145271	downstream	4208
chr11	60677810	60677810	-0.582977	0.00087535	0.27381	TMEM109	NM_024092	upstream	3560
chr8	22497061	22497061	0.582688	0.00087643	0.27381	BIN3	NM_018688	inside intron	29599
chr1	24131000	24131000	-0.582591	0.000876971	0.27381	HMGCL	NM_001166059	inside exon	20948
chr11	64377229	64377229	-0.582511	0.000877511	0.27381	NRXN2	NM_138734	inside intron	33557
chr3	66492992	66492992	-0.582394	0.000879672	0.27381	LRIG1	NM_015541	inside intron	57852
chr2	25964061	25964061	-0.582205	0.000880213	0.27381	ASXL2	NM_018263	inside exon	137250
chr10	111659903	111659903	-0.580852	0.000889939	0.27381	XPNPEP1	NM_020383	inside intron	23298
chr1	235796187	235796187	-0.580484	0.000901826	0.27381	GNG4	NM_001098722	inside intron	17105
chr2	174024669	174024669	-0.58031	0.000903447	0.27381	ZAK	NM_133646	inside intron	84105
chr10	17273187	17273187	-0.579612	0.000908851	0.27381	VIM	NM_003380	inside intron	2930
chr3	187635183	187635183	-0.579375	0.000911012	0.27381	BCL6	NM_001706	upstream	171709
chr8	25202910	25202910	-0.579241	0.000915335	0.27381	DOCK5	NM_024940	inside intron	160624
chr1	179921042	179921042	-0.578016	0.000944513	0.27381	CEP350	NM_014810	upstream	2865
chr2	47205281	47205281	-0.576964	0.000951538	0.27381	TTC7A	NM_020458	inside intron	36969
chr12	53775336	53775336	-0.576306	0.000963425	0.27381	SP1	NM_003109	inside intron	909
chr6	45399681	45399681	-0.576108	0.000965046	0.27381	RUNX2	NM_004348	inside exon	9768
chr11	60145275	60145275	-0.576082	0.000965586	0.27381	MS4A7	NM_021201	promoter	682
chr12	107909364	107909364	-0.576066	0.000966127	0.27381	BTBD11	NM_001018072	inside intron	197168
chr6	153414101	153414101	-0.575727	0.00097153	0.27381	RGS17	NM_012419	inside intron	38287
chr3	18484742	18484742	-0.575543	0.000974232	0.27381	SATB1	NM_001131010	upstream	4491
chr2	69875470	69875470	-0.575325	0.000976393	0.27381	AAK1	NM_014911	upstream	4494
chr15	67006698	67006698	-0.575262	0.000979095	0.27381	SMAD6	NM_001142861	inside intron	5769
chr10	92958627	92958627	-0.574926	0.000982337	0.27381	PCGF5	NM_032373	upstream	21741
chr19	55838021	55838021	-0.574552	0.000986119	0.27381	TMEM150B	NM_001085488	promoter	1314
chr8	61863697	61863697	-0.574539	0.00098666	0.27381	CHD7	NM_017780	downstream	272359
chr7	27908936	27908936	0.574018	0.000996386	0.27381	JAZF1	NM_175061	inside intron	311500
chr10	75193254	75193254	0.573431	0.00100179	0.27381	ZMYND17	NM_001024593	inside intron	64
chr15	49353073	49353073	0.572971	0.00101206	0.27381	SECISBP2L	NM_014701	upstream	14444
chr16	53741731	53741731	-0.572643	0.00101314	0.27381	FTO	NM_001080432	inside intron	3857
chr3	142841719	142841719	-0.572623	0.00101638	0.27381	CHST2	NM_004267	inside exon	3052
chr10	11239482	11239482	-0.572578	0.00101908	0.27381	CUGBP2	NM_001025076	inside intron	32490
chr3	122509111	122509111	-0.572529	0.00101962	0.27381	HSPBAP1	NM_024610	inside intron	3538
chr20	57583286	57583434	-0.376117	9.2398e-05	0.281746	CTSZ	NM_001336	promoter	978
chr11	129920411	129920411	-0.569874	0.00106123	0.281746	APLP2	NM_001642	upstream	19304
chr2	74936232	74936232	-0.569858	0.00106177	0.281746	SEMA4F	NM_004263	downstream	54840
chr13	49433820	49433820	-0.567696	0.0010904	0.281746	FNDC3A	NM_001079673	upstream	116227
chr1	114483597	114483597	-0.567654	0.00109095	0.281746	HIPK1	NM_152696	inside exon	11602
chr12	53693054	53693054	-0.56724	0.00109581	0.281746	PFDN5	NM_145897	inside exon	3820
chr2	62445279	62445279	-0.567227	0.00109635	0.281746	B3GNT2	NM_006577	inside intron	22018
chr11	9781412	9781412	-0.567183	0.00110121	0.281746	SWAP70	NM_015055	downstream	95785
chr1	9195501	9195501	-0.566807	0.00110391	0.281746	GPR157	NM_024980	upstream	6273
chr2	68348796	68348796	-0.566098	0.0011131	0.281746	WDR92	NM_138458	downstream	35859
chr5	149522468	149522468	-0.565756	0.00112066	0.281746	PDGFRB	NM_002609	inside intron	12953
chr14	74409552	74409552	-0.565383	0.00112607	0.281746	FAM161B	NM_152445	inside intron	7282
chr3	122043799	122044172	-0.374133	9.4019e-05	0.289683	CSTA	NM_005213	overlaps 5'	0
chr2	240196769	240197131	-0.373204	9.56401e-05	0.289683	HDAC4	NM_006037	inside intron	125511
chr3	31728749	31728749	-0.563666	0.00116119	0.289683	OSBPL10	NM_017784	inside intron	294488
chr12	66330136	66330136	0.563514	0.00116173	0.289683	HMGA2	NM_003483	inside intron	111897
chr12	93509137	93509137	0.562877	0.00116983	0.289683	EEA1	NM_003566	upstream	186031
chr1	19764821	19764821	0.561383	0.00118659	0.289683	CAPZB	NM_004930	inside intron	47244
chr15	55574912	55574912	-0.561067	0.00119145	0.289683	RAB27A	NM_183235	inside intron	7088
chr21	44809983	44809983	-0.560853	0.00119253	0.289683	SIK1	NM_173354	downstream	37018
chr13	49357650	49357650	-0.560795	0.00119469	0.289683	CYSLTR2	NM_020377	downstream	76700
chr2	231758220	231758220	-0.560695	0.00119847	0.289683	GPR55	NM_005683	downstream	31720
chr2	217070953	217070953	-0.560651	0.00119901	0.289683	XRCC5	NM_021141	inside exon	96934
chr1	175042297	175042297	-0.560026	0.00120928	0.289683	TNN	NM_022093	inside intron	5304
chr2	66669737	66669737	0.559833	0.00121036	0.289683	MEIS1	NM_002398	inside intron	7206
chr14	65673646	65673646	-0.559622	0.00121414	0.289683	MAX	NM_145114	upstream	104420
chr9	136341915	136341915	-0.559271	0.00121847	0.289683	SLC2A6	NM_001145099	inside intron	2360
chr7	106511741	106511741	-0.55901	0.00122279	0.289683	PIK3CG	NM_002649	inside intron	5818
chr22	28249567	28249567	-0.558865	0.00122333	0.289683	PITPNB	NM_012399	inside exon	65687
chr19	33895690	33895690	-0.558778	0.00122765	0.289683	PEPD	NM_000285	inside intron	117108
chr13	41161439	41161439	0.558651	0.00122819	0.289683	FOXO1	NM_002015	inside intron	79294
chr4	1195318	1195318	-0.558611	0.00122873	0.289683	LOC100130872	NR_024569	inside intron	7431
chr4	185435601	185435601	-0.558431	0.00123035	0.289683	IRF2	NM_002199	upstream	39876
chr7	41817771	41817771	-0.557247	0.00125305	0.289683	LOC285954	NR_027118	inside exon	84258
chr18	60903834	60904418	-0.361202	0.000109689	0.293651	BCL2	NM_000633	inside intron	82194
chr16	89033692	89034088	-0.360735	0.000110229	0.293651	CBFA2T3	NM_005187	inside intron	9312
chr17	56355299	56355431	-0.359511	0.00011077	0.293651	MPO	NM_000250	inside exon	2864
chr3	52813813	52813873	-0.357338	0.000115092	0.293651	ITIH1	NM_001166434	inside intron	1291
chr20	48699194	48699194	0.556679	0.00126601	0.297619	UBE2V1	NM_001032288	inside exon	30515
chr12	66635398	66635398	-0.556131	0.0012806	0.297619	IRAK3	NM_001142523	inside intron	52421
chr10	72027357	72027357	-0.556101	0.00128114	0.297619	NPFFR1	NM_022146	promoter	1210
chr2	239299293	239299293	0.555897	0.00128493	0.297619	TRAF3IP1	NM_001139490	inside intron	70109
chr16	55868196	55868196	-0.555568	0.00129465	0.297619	CES1	NM_001266	promoter	1122
chr19	35611675	35611675	-0.555515	0.0012979	0.297619	FXYD3	NM_001136010	inside intron	4944
chr11	121301233	121301233	-0.55539	0.00130006	0.297619	SORL1	NM_003105	upstream	21727
chr8	18836280	18836280	-0.555109	0.00130168	0.297619	PSD3	NM_015310	inside intron	34915
chr7	75472540	75472540	-0.555069	0.00130384	0.297619	CCL24	NM_002991	upstream	29508
chr5	10626811	10626811	-0.555023	0.00130492	0.297619	ANKRD33B	NM_001164440	inside intron	62377
chr13	99612723	99612723	0.554962	0.00130816	0.297619	DOCK9	NM_001130050	inside intron	17614
chr20	43883307	43883746	-0.350087	0.000136706	0.309524	SLPI	NM_003064	promoter	102
chr3	128370361	128370463	-0.453047	0.00017561	0.309524	RPN1	NM_002950	promoter	643
chrX	78010565	78010565	-0.554351	0.00131302	0.309524	LPAR4	NM_005296	inside exon	7360
chr6	341315	341315	-0.553891	0.00131951	0.309524	DUSP22	NM_020185	inside intron	49215
chr19	51876470	51876470	-0.553863	0.00132005	0.309524	NKG7	NM_005601	promoter	511
chr13	49147573	49147573	-0.553745	0.00132167	0.309524	RCBTB2	NM_001268	upstream	40258
chr6	14729030	14729030	-0.55324	0.00133842	0.309524	JARID2	NM_004973	upstream	517496
chr6	3592887	3592887	-0.553028	0.00134004	0.309524	C6orf145	NM_183373	downstream	159358
chr16	15923487	15923487	-0.552954	0.00134058	0.309524	MYH11	NM_002474	inside intron	27399
chr2	85648512	85648512	-0.552924	0.00134112	0.309524	CAPG	NM_001747	upstream	10837
chr12	58210661	58210878	-0.405411	0.000139948	0.31746	AVIL	NM_006576	promoter	810
chr2	11917787	11917787	-0.551979	0.00135409	0.31746	LPIN1	NM_145693	inside intron	31048
chr2	88390167	88390175	0.447256	0.000199385	0.321429	SMYD1	NM_198274	inside intron	22786
chr12	54779077	54779175	-0.446319	0.000203708	0.333333	ZNF385A	NM_001130968	inside intron	5907
chr9	35042344	35042395	-0.445496	0.000204789	0.333333	C9orf131	NM_001040410	overlaps exon downstream	122
chr19	43856594	43856746	-0.442466	0.000211813	0.333333	CD177	NM_020406	promoter	1078
chrX	133955434	133955535	-0.442273	0.000213974	0.333333	FAM122C	NM_138819	inside intron	14211
chr10	14644132	14644188	-0.442262	0.000214515	0.333333	FAM107B	NM_031453	inside intron	172707
chr4	1221838	1221935	-0.432319	0.000258823	0.337302	CTBP1	NM_001012614	inside intron	20972
chr5	39219245	39219632	-0.427029	0.000295566	0.34127	FYB	NM_199335	overlaps exon downstream	34
chr8	144410815	144410972	-0.426972	0.000296106	0.34127	TOP1MT	NM_052963	inside intron	6077
chr3	71116326	71116326	-0.551813	0.00135949	0.34127	FOXP1	NM_032682	inside intron	516813
chr18	74840216	74840216	-0.551705	0.00136057	0.34127	MBP	NM_001025100	inside intron	4557
chr1	59449033	59449033	-0.550408	0.00137895	0.34127	LOC729467	NR_027120	downstream	163445
chr11	19203825	19203825	0.548415	0.00141515	0.349206	CSRP3	NM_001127656	inside exon	19704
chr10	121075316	121075316	-0.548298	0.00141623	0.349206	GRK5	NM_005308	inside intron	108120
chr13	41931181	41931181	-0.547995	0.00141785	0.349206	NARG1L	NM_018527	inside intron	45764
chr4	3404372	3404372	-0.547826	0.00142433	0.349206	RGS12	NM_198227	inside intron	32649
chr2	128162581	128162581	-0.547589	0.00142596	0.349206	PROC	NM_000312	upstream	13435
chr2	161236088	161236088	-0.546889	0.00144163	0.349206	RBMS1	NM_002897	inside intron	114229
chr22	47187343	47187343	-0.546159	0.00144865	0.349206	TBC1D22A	NM_014346	inside intron	28795
chr3	128420513	128420513	-0.545931	0.00145135	0.349206	RAB7A	NM_004637	upstream	24465
chr16	21663932	21663932	-0.545776	0.00145297	0.349206	IGSF6	NM_005849	inside exon	39
chr2	102080674	102080674	-0.544589	0.00147296	0.353175	RFX8	NM_001145664	inside intron	10490
chr15	31624584	31624584	-0.544143	0.00147837	0.353175	KLF13	NM_015995	inside intron	5502
chr5	32391135	32391135	-0.544009	0.00147999	0.353175	ZFR	NM_016107	inside intron	53708
chr7	38357047	38357047	-0.543519	0.00149188	0.353175	TARP	NM_001003806	upstream	43800
chr5	121456948	121456948	-0.541671	0.00153078	0.353175	ZNF474	NM_207317	upstream	8266
chr20	3062344	3062344	0.541458	0.00153348	0.353175	AVP	NM_000490	downstream	3025
chr5	88275243	88275243	-0.541456	0.00153402	0.353175	MEF2C	NM_001131005	upstream	75375
chr6	139447669	139447669	-0.541074	0.00154375	0.353175	HECA	NM_016217	upstream	8579
chr19	11406993	11406993	-0.540643	0.00155077	0.353175	TSPAN16	NM_012466	inside exon	170
chr3	134206503	134206503	-0.54057	0.00155348	0.353175	CEP63	NM_025180	inside intron	1457
chr7	141940591	141940591	-0.54003	0.00156428	0.353175	MOXD2	NR_024346	promoter	38
chr17	10030599	10030599	-0.538829	0.00158806	0.357143	GAS7	NM_201433	inside intron	71268
chr12	8205602	8205602	-0.538503	0.00159184	0.361111	FOXJ2	NM_018416	inside exon	20244
chr16	84941294	84941294	-0.538389	0.001594	0.361111	CRISPLD2	NM_031476	inside exon	87708
chr19	39889222	39889222	-0.538187	0.00159454	0.361111	MED29	NM_017592	inside exon	7260
chr3	63962440	63962440	-0.538153	0.00159832	0.361111	ATXN7	NM_000333	inside intron	112208
chr1	160765919	160765919	-0.538102	0.00159886	0.361111	LY9	NM_001033667	promoter	8
chr1	235069288	235069288	-0.537697	0.00159994	0.361111	TOMM20	NM_014765	downstream	222967
chr14	55249770	55249770	-0.537277	0.00160265	0.361111	SAMD4A	NM_001161577	inside intron	28265
chr19	41702153	41702153	-0.537261	0.00160319	0.361111	CYP2S1	NM_030622	inside intron	3039
chr2	240291509	240291657	-0.424578	0.000307453	0.365079	HDAC4	NM_006037	inside intron	30985
chr10	44289380	44289380	-0.536201	0.00164101	0.365079	HNRNPA3P1	NR_002726	upstream	3516
chr2	28940400	28940400	-0.536018	0.00164912	0.365079	PPP1CB	NM_206876	upstream	34213
chr10	35480749	35480749	-0.535753	0.00165074	0.365079	CREM	NM_182769	inside intron	16226
chr13	114829496	114829833	-0.397027	0.000162102	0.369048	RASA3	NM_007368	inside intron	68261
chr6	112115117	112115209	-0.396846	0.000162642	0.369048	FYN	NM_002037	inside intron	79417
chr4	77468187	77468187	-0.535372	0.00166046	0.369048	SHROOM3	NM_020859	inside intron	111935
chr7	37734052	37734052	-0.535318	0.00166208	0.369048	GPR141	NM_181791	upstream	45943
chr6	138194824	138194824	-0.535149	0.00166695	0.369048	TNFAIP3	NM_006290	inside intron	6244
chr17	55901064	55901064	-0.53295	0.0017226	0.369048	MRPS23	NM_016070	downstream	26334
chr10	126315761	126315761	-0.532777	0.00172638	0.369048	FAM53B	NM_014661	inside intron	117168
chr6	38061902	38061902	0.531754	0.00174962	0.369048	ZFAND3	NM_021943	inside intron	274596
chr1	31958245	31958245	-0.53169	0.00175124	0.369048	LOC284551	NR_027085	upstream	25790
chr12	51788285	51788285	-0.531537	0.0017534	0.369048	GALNT6	NM_007210	upstream	3086
chr11	6436464	6436464	-0.531226	0.00175989	0.369048	APBB1	NM_001164	inside intron	3835
chr2	192067742	192067742	-0.530815	0.00177339	0.369048	MYO1B	NM_012223	upstream	42364
chr10	72594465	72594465	-0.52987	0.00179501	0.369048	SGPL1	NM_003901	inside intron	18762
chr6	30761828	30761828	-0.528435	0.00182094	0.369048	IER3	NM_003897	upstream	49502
chr1	241981543	241981543	-0.528161	0.00182527	0.369048	WDR64	NM_144625	downstream	134662
chr17	79297435	79297618	-0.39391	0.000176151	0.373016	TMEM105	NM_178520	inside intron	6855
chr18	32849113	32849113	-0.527733	0.00183391	0.373016	ZNF397OS	NM_001166012	inside intron	21082
chr12	1598243	1598243	-0.527667	0.00183499	0.373016	ERC1	NM_178039	inside intron	497840
chr7	43630711	43630711	-0.527257	0.0018485	0.373016	STK17A	NM_004760	inside intron	8020
chr3	48965611	48965611	-0.527049	0.00185336	0.373016	ARIH2	NM_006321	inside intron	9331
chr11	63437874	63437874	-0.526886	0.00185769	0.373016	ATL3	NM_015459	inside intron	1208
chr11	72460551	72460551	-0.526316	0.00186633	0.373016	ARAP1	NM_001040118	inside intron	2882
chr15	72520804	72520804	-0.525767	0.00187606	0.373016	PKM2	NM_182471	inside intron	2879
chr12	21796914	21796914	-0.525414	0.00189119	0.373016	LDHB	NM_002300	inside exon	13861
chr12	53932355	53932355	-0.525332	0.00189497	0.373016	ATF7	NM_001130059	inside intron	62449
chr11	36522143	36522143	-0.525083	0.00190578	0.373016	TRAF6	NM_145803	inside intron	9678
chr11	123323626	123323626	-0.52464	0.0019128	0.373016	GRAMD1B	NM_020716	upstream	72901
chr10	120873630	120873630	-0.524628	0.00191334	0.373016	FAM45B	NR_027141	inside intron	10002
chr10	98450737	98450737	-0.524181	0.00192415	0.373016	PIK3AP1	NM_152309	inside intron	29541
chr18	21590132	21590132	-0.523867	0.00193117	0.373016	TTC39C	NM_153211	inside intron	17396
chr6	43279607	43279607	-0.523371	0.0019436	0.373016	CRIP3	NM_206922	upstream	3078
chr20	62609362	62609362	-0.523256	0.00194522	0.373016	SAMD10	NM_080621	inside intron	1632
chr19	1155030	1155225	-0.333895	0.000181554	0.376984	SBNO2	NM_014963	inside intron	19056
chr17	36571637	36572011	-0.424293	0.000312856	0.376984	SOCS7	NM_014598	downstream	63633
chr21	34774164	34774882	-0.388419	0.000209652	0.388889	IFNGR2	NM_005534	promoter	319
chr14	75764329	75764329	-0.522693	0.00196954	0.392857	FOS	NM_005252	downstream	18849
chr6	106988121	106988121	-0.522526	0.0019744	0.392857	AIM1	NM_001624	inside intron	28392
chr16	4397291	4397291	-0.522507	0.00197548	0.392857	Magmas	NM_016069	inside intron	4008
chr1	100215737	100215737	0.522355	0.00197602	0.392857	FRRS1	NM_001013660	inside intron	15611
chrX	99986046	99986046	0.522128	0.00198034	0.392857	SYTL4	NM_080737	inside intron	475
chr7	99683264	99683264	-0.521746	0.00199331	0.392857	COPS6	NM_006833	upstream	3318
chr12	93969214	93969700	0.419633	0.00033447	0.396825	SOCS2	NM_003877	inside exon	5617
chr8	145579285	145579317	-0.418578	0.000342575	0.396825	FBXL6	NM_024555	inside exon	2814
chr5	55288892	55289001	0.417784	0.000352842	0.396825	IL6ST	NM_002184	inside intron	1761
chr20	19955436	19955868	-0.325519	0.00022262	0.404762	RIN2	NM_018993	inside exon	85227
chr7	92237896	92238364	0.29137	0.000229104	0.40873	CDK6	NM_001259	inside exon	224866
chr17	78865368	78865662	-0.323142	0.000236128	0.412698	RPTOR	NM_020761	covers exon(s)	346744
chr7	139432178	139432178	-0.521582	0.00200466	0.412698	HIPK2	NM_001113239	inside intron	45514
chr13	75991251	75991251	-0.521501	0.0020052	0.412698	TBC1D4	NM_014832	inside intron	64998
chr19	7766717	7767089	-0.316307	0.000177231	0.416667	FCER2	NM_002002	overlaps 5'	0
chr11	66055170	66055327	-0.381993	0.00023829	0.416667	YIF1A	NM_020470	overlaps exon downstream	1310
chr10	13526193	13526193	-0.520843	0.00202141	0.416667	BEND7	NM_001100912	inside intron	18782
chr2	68961495	68961495	-0.520836	0.00202195	0.416667	ARHGAP25	NM_001007231	promoter	417
chr5	32014638	32014638	-0.520511	0.00203005	0.416667	PDZD2	NM_178140	inside intron	215608
chr7	36304062	36304062	-0.519714	0.00205221	0.416667	EEPD1	NM_030636	inside intron	111227
chr17	48262067	48262067	-0.519359	0.00206302	0.416667	COL1A1	NM_000088	inside exon	16932
chr3	171466200	171466200	-0.519209	0.00206626	0.416667	PLD1	NM_002662	inside intron	62072
chr3	72235389	72235389	-0.518939	0.00206788	0.416667	RYBP	NM_012234	downstream	260384
chr17	35457385	35457385	-0.518781	0.00207058	0.416667	ACACA	NM_198838	inside intron	199306
chr15	100890907	100890996	-0.321833	0.000245854	0.428571	FLJ42289	NR_028139	overlaps 5'	0
chr11	34393106	34393106	-0.518391	0.00208679	0.43254	ABTB2	NM_145804	upstream	14305
chr1	161186839	161186839	-0.51774	0.00209868	0.43254	FCER1G	NM_004106	inside intron	1753
chr18	77565614	77565614	-0.517651	0.0021003	0.43254	CTDP1	NM_048368	downstream	125814
chr15	40399004	40399131	-0.37457	0.000275573	0.436508	BMF	NM_001003940	inside intron	1943
chr20	3693158	3693221	-0.371146	0.000290703	0.436508	SIGLEC1	NM_023068	upstream	5384
chr16	88079739	88079797	-0.37097	0.000291243	0.436508	BANP	NM_079837	inside intron	94702
chr1	154164699	154164994	-0.370646	0.000292324	0.436508	TPM3	NM_152263	promoter	91
chr16	85969301	85969392	-0.414933	0.000371753	0.440476	IRF8	NM_002163	downstream	36528
chr15	90548037	90548043	-0.414889	0.000372294	0.440476	ZNF710	NM_198526	inside intron	3286
chr8	142192468	142192718	-0.294502	0.000323663	0.444444	DENND3	NM_014957	inside intron	53749
chr13	45390049	45390049	-0.516765	0.00212948	0.444444	NUFIP1	NM_012345	downstream	173563
chr14	103415458	103415882	-0.364328	0.0003188	0.448413	CDC42BPB	NM_006035	inside intron	107859
chr1	1897959	1897959	-0.516082	0.00214785	0.448413	KIAA1751	NM_001080484	inside exon	37316
chr9	135755363	135755363	-0.515951	0.00214947	0.448413	C9orf9	NM_018956	inside intron	1074
chr9	139459307	139459307	-0.515861	0.00215217	0.448413	NOTCH1	NM_017617	upstream	19070
chr6	2104322	2104322	-0.515857	0.00215271	0.448413	GMDS	NM_001500	inside intron	141523
chr16	11678785	11678785	-0.515666	0.00215812	0.448413	LITAF	NM_004862	inside intron	1443
chr1	159261560	159261560	-0.515184	0.0021646	0.448413	FCER1A	NM_002001	inside intron	2057
chr9	101912842	101912842	-0.515152	0.00216514	0.448413	TGFBR1	NM_001130916	inside exon	45431
chr3	167238645	167238645	-0.514821	0.0021727	0.448413	WDR49	NM_178824	inside intron	132643
chrX	99899134	99899134	-0.514269	0.00218567	0.448413	SRPX2	NM_014467	promoter	28
chr9	137675380	137675380	-0.513877	0.0021927	0.464286	COL5A1	NM_000093	inside intron	141729
chr1	206945924	206946187	-0.362811	0.000330688	0.468254	IL10	NM_000572	promoter	86
chr17	62084322	62084359	0.362332	0.000331768	0.468254	ICAM2	NM_001099789	inside intron	13634
chr12	6658164	6658378	-0.410222	0.000399851	0.472222	IFFO1	NM_080731	overlaps 5'	0
chr5	67586170	67586258	0.409079	0.000402553	0.472222	PIK3R1	NM_181524	inside intron	1919
chr10	124228478	124228770	-0.408546	0.000403093	0.472222	HTRA1	NM_002775	inside intron	7438
chr2	241807859	241807924	-0.408112	0.000407416	0.472222	AGXT	NM_000030	promoter	237
chr7	4850260	4850345	-0.408056	0.000407956	0.472222	RADIL	NM_018059	inside intron	72989
chr2	235902088	235902219	-0.406511	0.000423626	0.472222	SH3BP4	NM_014521	inside intron	41461
chr12	25707564	25707569	-0.4025	0.00046199	0.47619	IFLTD1	NM_001145727	inside intron	93918
chr8	11413186	11413234	-0.401895	0.000465232	0.47619	BLK	NM_001715	inside intron	61666
chr8	142219329	142219444	-0.401069	0.000472257	0.47619	SLC45A4	NM_001080431	downstream	19228
chr17	73456199	73456199	-0.5137	0.00220026	0.47619	KIAA0195	NM_014738	inside intron	3536
chr11	93864142	93864142	-0.513526	0.00220837	0.47619	PANX1	NM_015368	inside intron	2049
chr4	6809109	6809109	-0.51334	0.00221431	0.47619	KIAA0232	NM_001100590	inside intron	24651
chr13	33854227	33854227	-0.512886	0.00222674	0.47619	STARD13	NM_178006	inside intron	5673
chr12	53599806	53599806	-0.512161	0.00223484	0.47619	ITGB7	NM_000889	inside intron	1193
chr3	46394845	46395356	-0.361264	0.000342575	0.480159	CCR2	NM_001123396	overlaps 5'	0
chr7	98603440	98603561	-0.361163	0.000345817	0.480159	TRRAP	NM_003496	inside intron	127328
chr4	6695464	6695614	-0.360329	0.00035068	0.480159	S100P	NM_005980	overlaps 5'	0
chr3	125980095	125980095	-0.511548	0.00224457	0.480159	ALDH1L1	NM_012190	upstream	80611
chr11	63303399	63303399	-0.511135	0.00225267	0.480159	RARRES3	NM_004585	promoter	873
chr11	35072710	35072710	-0.511015	0.0022597	0.480159	PDHX	NM_001135024	downstream	135034
chr1	44176844	44176844	-0.510596	0.00227051	0.480159	ST3GAL3	NM_174967	inside intron	3627
chr19	840737	841082	-0.263954	0.000653811	0.484127	PRTN3	NM_002777	overlaps 5'	0
chr7	158263204	158263277	-0.357679	0.000362568	0.484127	PTPRN2	NM_002847	inside intron	117204
chr14	21271148	21271148	-0.509899	0.00229212	0.492063	RNASE1	NM_198235	promoter	113
chr10	33384895	33384895	-0.509734	0.00229752	0.492063	NRP1	NM_003873	downstream	238937
chr12	6417620	6417620	-0.50951	0.00230509	0.492063	PLEKHG6	NM_018173	promoter	1981
chr1	197752035	197752035	-0.509503	0.00230563	0.492063	DENND1B	NM_144977	upstream	7413
chr12	51636921	51636921	-0.509454	0.00230671	0.492063	DAZAP2	NM_001136267	inside exon	4414
chr2	236523362	236523362	-0.508872	0.0023267	0.492063	AGAP1	NM_001037131	inside intron	120627
chr7	2758392	2758392	0.508663	0.0023321	0.492063	AMZ1	NM_133463	downstream	39230
chr2	231880374	231880374	-0.507854	0.0023521	0.492063	SPATA3	NM_139073	downstream	19536
chr3	167742700	167742700	-0.506808	0.00238344	0.492063	GOLIM4	NM_014498	inside intron	70716
chr12	6234257	6234313	0.398582	0.000501435	0.5	VWF	NM_000552	promoter	422
chr17	46652179	46652938	0.313634	0.000337712	0.507937	HOXB4	NM_024015	overlaps 3'	2804
chr17	46668715	46669455	0.313256	0.000341494	0.507937	HOXB5	NM_002147	inside exon	1647
chr14	106329158	106329652	-0.313168	0.000342035	0.507937	KIAA0125	NR_026800	upstream	54185
chr6	80885001	80885001	-0.506398	0.00240505	0.511905	BCKDHB	NM_183050	inside intron	68658
chr5	156696351	156696520	-0.395085	0.000545202	0.519841	CYFIP2	NM_014376	overlaps 5'	0
chr17	79004947	79005047	-0.394937	0.000545743	0.519841	FLJ90757	NR_026857	inside exon	3471
chr3	150920964	150921051	-0.393381	0.000561953	0.519841	MED12L	NM_053002	inside intron	116289
chr17	47592333	47592680	-0.392138	0.000579244	0.519841	NGFR	NM_002507	overlaps 3'	19679
chr20	19869979	19870109	0.391435	0.00058951	0.519841	RIN2	NM_018993	promoter	100
chr12	123201362	123201372	-0.390662	0.000607341	0.519841	GPR109B	NM_006018	inside exon	66
chr5	10632056	10632397	-0.3885	0.000630036	0.519841	ANKRD33B	NM_001164440	inside intron	67622
chr11	69259957	69260136	-0.385858	0.000667859	0.519841	MYEOV	NM_138768	downstream	198336
chr1	221055790	221055964	-0.384843	0.000682449	0.519841	HLX	NM_021958	inside intron	3048
chr18	74114570	74114708	-0.38286	0.000704602	0.519841	ZNF516	NM_014643	inside intron	60346
chr7	73645723	73645783	-0.379849	0.000744588	0.519841	RFC2	NM_002914	downstream	22954
chr20	45319455	45319455	-0.505165	0.0024472	0.519841	TP53RK	NM_033550	promoter	1180
chr15	42694403	42694406	-0.379186	0.000755394	0.52381	CAPN3	NM_000070	inside intron	42706
chrX	41548240	41548244	-0.37895	0.000758636	0.52381	GPR34	NM_001097579	inside exon	15
chr10	51575702	51575763	-0.378817	0.000761338	0.52381	NCOA4	NM_005437	inside intron	3339
chr6	13355672	13355672	0.50495	0.00245962	0.531746	GFOD1	NM_018988	downstream	132114
chr3	57207651	57207651	-0.504908	0.00246125	0.531746	IL17RD	NM_017563	upstream	8249
chr1	145512660	145512660	-0.504888	0.00246179	0.531746	GNRHR2	NR_002328	inside exon	3415
chr9	120478054	120478054	-0.504568	0.00247692	0.531746	TLR4	NM_138554	inside exon	11595
chr3	53164962	53164962	-0.504539	0.00247962	0.531746	RFT1	NM_052859	promoter	493
chr2	216882347	216882347	-0.50453	0.00248016	0.531746	MREG	NM_018000	upstream	4002
chr11	70433293	70433293	-0.504341	0.00248556	0.531746	SHANK2	NM_133266	inside intron	74629
chr4	88832540	88832540	-0.503884	0.00250069	0.531746	SPP1	NM_000582	upstream	64261
chr20	5928064	5928064	-0.502881	0.00252771	0.535714	TRMT6	NM_015939	inside intron	3108
chr6	116726398	116726398	-0.502742	0.00253635	0.535714	DSE	NM_013352	inside intron	34289
chr11	10764592	10764592	0.502481	0.00254824	0.535714	CTR9	NM_014633	upstream	8218
chr6	11310619	11310619	-0.50239	0.00255418	0.535714	NEDD9	NM_001142393	inside intron	71961
chr3	127868625	127868625	-0.50154	0.0025812	0.535714	EEFSEC	NM_021937	upstream	3687
chr1	95258162	95258162	-0.501457	0.00258985	0.535714	SLC44A3	NM_001114106	upstream	27738
chr12	125258948	125259531	-0.304778	0.000451183	0.539683	SCARB1	NM_001082959	downstream	88987
chr2	241936844	241937034	0.350749	0.000433892	0.543651	SNED1	NM_001080437	promoter	1220
chr17	58499679	58499911	-0.235014	0.00117578	0.547619	C17orf64	NM_181707	overlaps 5'	0
chr13	113422497	113422671	-0.348006	0.000457667	0.547619	ATP11A	NM_015205	inside intron	77855
chr2	177356020	177356276	-0.374691	0.000808888	0.547619	MTX2	NM_006554	downstream	221898
chr2	239463716	239463774	-0.373038	0.000825098	0.547619	ASB1	NM_001040445	downstream	128091
chr19	6887530	6887530	-0.500411	0.00263469	0.547619	EMR1	NM_001974	promoter	51
chr11	73232747	73232747	-0.499781	0.00265739	0.547619	FAM168A	NM_015159	inside intron	76480
chr2	106371647	106371647	-0.499702	0.00265847	0.547619	NCK2	NM_001004722	inside intron	10294
chr8	22131675	22131899	-0.370281	0.000863462	0.551587	PIWIL2	NM_018068	promoter	910
chr7	630473	630823	-0.302446	0.000491168	0.555556	PRKAR1B	NM_002735	inside intron	121337
chr7	127423253	127423253	-0.499648	0.00266009	0.555556	SND1	NM_014390	inside intron	131052
chr14	21422965	21422965	-0.499428	0.00266711	0.555556	RNASE2	NM_002934	promoter	664
chr10	91717815	91717815	-0.499419	0.00266766	0.555556	KIF20B	NM_016195	downstream	256449
chr10	74469027	74469027	0.499353	0.00267252	0.555556	CCDC109A	NM_138357	inside intron	17139
chr6	118903047	118903047	-0.499345	0.00267306	0.555556	C6orf204	NM_206921	inside intron	69972
chr3	69797108	69797108	-0.499288	0.00267576	0.555556	MITF	NM_198159	inside intron	8476
chr5	134770100	134770100	-0.499013	0.00268711	0.555556	C5orf20	NM_130848	downstream	12937
chr6	18436845	18436845	-0.498327	0.0027044	0.555556	RNF144B	NM_182757	inside intron	49252
chr4	96012317	96012317	-0.498083	0.00270602	0.555556	BMPR1B	NM_001203	inside intron	333190
chr11	121229765	121229765	-0.497919	0.0027125	0.555556	SC5DL	NM_001024956	downstream	66189
chr4	103680201	103680201	-0.497602	0.00272061	0.555556	MANBA	NM_005908	inside intron	1949
chr9	36249297	36249297	-0.497596	0.00272115	0.555556	GNE	NM_005476	inside exon	9192
chr10	98064175	98064175	-0.497168	0.00273358	0.555556	DNTT	NM_004088	inside exon	91
chr1	200876957	200876957	-0.49692	0.00273736	0.555556	C1orf106	NM_001142569	inside intron	12959
chr10	79314844	79314844	-0.496859	0.0027379	0.555556	KCNMA1	NM_002247	inside intron	82732
chr16	84027871	84027871	-0.49672	0.00274709	0.555556	NECAB2	NM_019065	inside intron	25635
chr7	20233217	20233217	-0.496476	0.00275951	0.555556	MACC1	NM_182762	inside intron	23795
chr1	15392793	15392907	-0.338579	0.000524669	0.559524	KIAA1026	NM_001017999	inside exon	120379
chr6	32182002	32182174	-0.337715	0.000527911	0.563492	NOTCH4	NM_004557	overlaps exon upstream	9669
chr10	113987376	113987401	-0.367622	0.000900205	0.563492	GPAM	NM_020918	upstream	43852
chr17	56357994	56358318	-0.367498	0.000901826	0.563492	MPO	NM_000250	overlaps 5'	0
chr12	123707825	123707827	0.367009	0.00090831	0.563492	MPHOSPH9	NM_022782	promoter	1385
chr3	52260090	52260349	-0.366539	0.000912093	0.563492	TLR9	NM_017442	overlaps 5'	0
chr1	150480534	150480588	-0.366149	0.000916956	0.563492	ECM1	NM_004425	inside exon	48
chr6	31867906	31868025	-0.203452	0.00166262	0.571429	ZBTB12	NM_181842	inside exon	1743
chr16	3306685	3306855	-0.364733	0.000925061	0.571429	MEFV	NM_000243	promoter	59
chr15	40642998	40643142	-0.363496	0.00093965	0.571429	PHGR1	NM_001145643	promoter	91
chr5	403112	403213	-0.362685	0.000950457	0.571429	AHRR	NM_020731	inside intron	98822
chr7	112062338	112062419	-0.361838	0.000961264	0.571429	IFRD1	NM_001007245	promoter	806
chr16	48533155	48533155	-0.495572	0.00279842	0.571429	N4BP1	NM_153029	downstream	110964
chr6	106049591	106049591	-0.495552	0.00279896	0.571429	PREP	NM_002726	upstream	198623
chr2	101369330	101369330	-0.495535	0.00280166	0.571429	NPAS2	NM_002518	upstream	67282
chr4	7652103	7652103	-0.494945	0.00282165	0.571429	SORCS2	NM_020777	inside intron	457730
chr8	82021210	82021210	-0.494939	0.00282219	0.571429	PAG1	NM_018440	inside intron	3092
chr20	62367698	62367998	-0.224224	0.00143892	0.575397	LIME1	NM_017806	overlaps 5'	0
chr12	76414534	76414729	-0.356781	0.00105204	0.587302	PHLDA1	NM_007350	downstream	10826
chr14	25046117	25046121	-0.353618	0.00111796	0.587302	CTSG	NM_001911	promoter	652
chr11	111402694	111402694	-0.494478	0.00284056	0.59127	C11orf88	NM_001100388	inside intron	17185
chr12	112211993	112211993	-0.494209	0.00284651	0.59127	ALDH2	NM_000690	inside intron	7648
chr8	143449800	143449800	-0.494037	0.00285407	0.59127	TSNARE1	NM_145003	inside intron	34742
chr13	60026399	60026399	-0.493845	0.00286056	0.59127	DIAPH3	NM_001042517	downstream	711719
chr6	11393478	11393478	-0.493516	0.00287352	0.59127	NEDD9	NM_001142393	upstream	10898
chr11	92441315	92441315	0.493406	0.00287623	0.59127	FAT3	NM_001008781	inside intron	356054
chr2	239008679	239009118	-0.244199	0.00118821	0.599206	ESPNL	NM_194312	overlaps 5'	0
chr17	80581701	80581925	-0.333357	0.000568977	0.599206	WDR45L	NM_019613	inside intron	24485
chr11	5653254	5653405	-0.328949	0.00060572	0.599206	TRIM34	NM_021616	inside intron	7020
chr6	32299617	32299676	-0.328766	0.000610043	0.599206	C6orf10	NM_006781	inside intron	39979
chr1	26880928	26881009	-0.35241	0.00113525	0.599206	RPS6KA1	NM_001006665	inside intron	8586
chr1	40399833	40399833	-0.493014	0.00289082	0.603175	MFSD2A	NM_032793	upstream	20950
chr12	110440527	110440527	0.492218	0.00291297	0.603175	ANKRD13A	NM_033121	inside intron	3293
chr16	88103035	88103339	-0.325367	0.000644084	0.615079	BANP	NM_079837	inside intron	117998
chr10	6214016	6214079	-0.324926	0.000648407	0.615079	PFKFB3	NM_001145443	inside intron	27174
chr6	4890079	4890278	-0.324417	0.000651649	0.615079	CDYL	NM_001143970	inside intron	53748
chr4	159094213	159094517	0.324219	0.000658674	0.615079	FAM198B	NM_001128424	promoter	12
chr15	74267069	74267168	-0.351035	0.00117308	0.615079	STOML1	NM_004809	downstream	17466
chr17	181288	181288	-0.492124	0.00291999	0.615079	RPH3AL	NM_006987	inside intron	21287
chrX	40067148	40067148	-0.49189	0.00292864	0.615079	BCOR	NM_001123384	upstream	30567
chr3	46448084	46448134	-0.350688	0.00118334	0.619048	CCRL2	NM_003965	promoter	586
chr19	940724	941243	-0.288115	0.000758096	0.623016	ARID3A	NM_005224	inside intron	14688
chr17	33864734	33864734	0.490676	0.00296592	0.623016	SLFN12L	NM_001145027	inside exon	145
chr2	68960656	68960656	-0.49051	0.00297619	0.623016	ARHGAP25	NM_001007231	promoter	1256
chr6	72051803	72051803	-0.490371	0.002987	0.623016	MIR30C2	NR_029598	downstream	34930
chr11	617140	617140	-0.490363	0.00298754	0.623016	MUPCDH	NM_021924	inside exon	7866
chr12	100579233	100579233	-0.490302	0.0029924	0.623016	GOLGA2L1	NR_024261	upstream	11899
chr14	23583133	23583133	-0.490284	0.00299402	0.623016	CEBPE	NM_001805	downstream	5340
chr6	23523214	23523214	-0.490202	0.00300104	0.623016	NRSN1	NM_080723	upstream	603199
chr1	14870226	14870226	-0.489877	0.00301239	0.623016	KIAA1026	NM_015209	upstream	54986
chr15	40384779	40384779	0.48975	0.00301725	0.623016	BMF	NM_001003942	inside intron	13507
chr13	99934873	99934873	-0.488595	0.00306534	0.623016	UBAC2	NM_177967	inside intron	81711
chr3	108020727	108020727	-0.488251	0.00308264	0.626984	HHLA2	NM_007072	promoter	604
chr4	141017399	141017399	-0.488131	0.00308318	0.626984	MAML3	NM_018717	inside intron	57833
chr16	87921685	87921685	-0.488101	0.0030848	0.626984	CA5A	NM_001739	inside exon	48426
chr15	69457701	69457701	0.488027	0.00308696	0.626984	GLCE	NM_015554	inside intron	4729
chr10	126329354	126329354	-0.487656	0.00311506	0.626984	FAM53B	NM_014661	inside intron	103575
chr7	148321082	148321082	-0.487266	0.00313721	0.626984	C7orf33	NM_145304	downstream	33426
chr6	136825415	136825415	-0.487256	0.00313775	0.626984	MAP7	NM_003980	inside intron	46376
chr7	47560215	47560215	-0.487247	0.00313829	0.626984	TNS3	NM_022748	inside intron	18983
chr2	223757281	223757281	-0.487241	0.00313883	0.626984	ACSL3	NM_203372	inside intron	31550
chr1	94054019	94054019	-0.487098	0.00314586	0.626984	BCAR3	NM_003567	inside intron	93365
chr7	81475720	81475720	-0.487046	0.0031518	0.626984	HGF	NM_001010934	upstream	76269
chr17	48581622	48581622	-0.48668	0.00317233	0.626984	MYCBPAP	NM_032133	upstream	4122
chr8	125827396	125827396	-0.486051	0.00320421	0.626984	MTSS1	NM_014751	upstream	86667
chr8	126446923	126446923	-0.485815	0.00321394	0.626984	TRIB1	NM_025195	inside intron	4361
chr10	121497344	121497344	0.485805	0.00321448	0.626984	INPP5F	NR_003251	inside intron	11736
chr22	43742240	43742240	-0.485462	0.00322204	0.626984	SCUBE1	NM_173050	upstream	2886
chr7	102065448	102065448	-0.484908	0.00324852	0.626984	PRKRIP1	NM_024653	inside intron	28645
chr1	247581417	247581417	-0.484532	0.00325987	0.626984	NLRP3	NM_004895	inside exon	67
chr15	45937757	45937757	-0.484186	0.00327284	0.626984	SQRDL	NM_021199	inside intron	10502
chr5	176837920	176837920	-0.483264	0.00331768	0.626984	F12	NM_000505	promoter	1344
chr20	23067691	23067771	-0.321292	0.000687852	0.630952	CD93	NM_012072	promoter	715
chr19	38704515	38704515	-0.483022	0.00332525	0.638889	DPF1	NM_004647	inside intron	10374
chr13	47373579	47373579	-0.48274	0.00333335	0.638889	ESD	NM_001984	promoter	2213
chr17	43448493	43448493	-0.481595	0.00338523	0.638889	ARHGAP27	NM_001159330	downstream	34955
chr10	93861385	93861385	-0.481524	0.00338685	0.638889	CPEB3	NM_014912	inside intron	189458
chr1	229733305	229733305	-0.481515	0.00338739	0.638889	TAF5L	NM_014409	inside intron	28488
chr8	9045558	9045558	-0.481364	0.00339009	0.638889	PPP1R3B	NM_024607	upstream	37339
chr11	94372017	94372017	-0.48037	0.00342143	0.638889	PIWIL4	NM_152431	downstream	71544
chr17	74712429	74712429	-0.48021	0.00343007	0.638889	JMJD6	NM_001081461	inside exon	10451
chr8	126614261	126614261	-0.479212	0.00345331	0.638889	TRIB1	NM_025195	downstream	171699
chr12	123188078	123188078	-0.478048	0.00348411	0.638889	GPR109A	NM_177551	promoter	175
chr2	206411031	206411031	-0.478032	0.00348573	0.638889	PARD3B	NM_057177	inside intron	1000516
chr17	29621943	29621943	-0.477861	0.00348897	0.638889	OMG	NM_002544	inside exon	2436
chr1	55676815	55676815	0.477687	0.00349545	0.638889	USP24	NM_015306	inside intron	4223
chr20	60590872	60590872	-0.477213	0.00351869	0.638889	TAF4	NM_003185	inside intron	49993
chr4	1076247	1076247	-0.476385	0.00355165	0.642857	RNF212	NM_001131034	inside intron	31334
chr6	28884599	28884599	-0.476333	0.00355219	0.642857	TRIM27	NM_006510	inside intron	7168
chr3	56822059	56822059	-0.475953	0.00356408	0.642857	ARHGEF3	NM_019555	inside intron	13935
chr3	159646501	159646501	-0.475878	0.00356678	0.642857	SCHIP1	NM_014575	downstream	654958
chr3	177877649	177877649	0.475876	0.00356732	0.642857	KCNMB2	NM_181361	upstream	376574
chr18	74845422	74845706	-0.34958	0.00121198	0.646825	MBP	NM_001025100	promoter	649
chr7	97915802	97915802	-0.475841	0.00356948	0.646825	BRI3	NM_015379	inside intron	4824
chr11	8816428	8816428	-0.475601	0.00357921	0.646825	ST5	NM_213618	inside intron	15795
chr11	69261044	69261044	-0.475442	0.00358191	0.646825	CCND1	NM_053056	upstream	194828
chr3	177002388	177002388	-0.475343	0.00359164	0.646825	TBL1XR1	NM_024665	upstream	87341
chr2	238596537	238596537	-0.474654	0.0036246	0.646825	LRRFIP1	NM_001137550	inside intron	60314
chr1	115599145	115599145	-0.474596	0.00362784	0.646825	TSPAN2	NM_005725	inside intron	32969
chr14	61225294	61225294	-0.474261	0.00364567	0.646825	MNAT1	NM_002431	inside intron	23825
chr7	29187019	29187019	-0.473815	0.00366944	0.646825	CPVL	NM_019029	promoter	867
chr2	43245642	43245642	-0.473606	0.00367485	0.646825	ZFP36L2	NM_006887	downstream	208102
chr2	219974186	219974186	-0.473001	0.00370024	0.646825	NHEJ1	NM_024782	inside intron	51400
chr9	90407888	90407888	-0.472989	0.00370078	0.646825	CTSL3	NR_027917	downstream	20059
chr4	15691786	15691786	-0.472472	0.00371267	0.646825	LOC285550	NM_001145191	inside exon	8435
chr9	84228185	84228185	-0.472282	0.00372132	0.646825	TLE1	NM_005077	inside intron	75410
chr10	73848817	73848915	-0.276197	0.000681908	0.654762	SPOCK2	NM_001134434	promoter	28
chr15	72519739	72519739	-0.471924	0.00373753	0.654762	PKM2	NM_182471	inside intron	3944
chr19	12724912	12724912	-0.471802	0.00374509	0.654762	ZNF791	NM_153358	inside intron	3181
chr10	30257569	30257569	0.471499	0.00375374	0.654762	KIAA1462	NM_020848	downstream	79230
chr21	43653234	43653234	-0.471217	0.0037613	0.654762	ABCG1	NM_207174	inside intron	13227
chr19	55174380	55174380	-0.470569	0.00379156	0.654762	LILRB4	NM_006847	inside exon	257
chr17	78735268	78735596	-0.272211	0.00076512	0.662698	RPTOR	NM_020761	inside intron	216644
chr17	72541932	72542117	-0.348485	0.001239	0.662698	CD300C	NM_006678	inside exon	164
chr21	46496510	46496510	-0.470144	0.0038175	0.662698	ADARB1	NM_015833	inside intron	2018
chr11	64163340	64163340	-0.469126	0.00386829	0.662698	RPS6KA4	NM_003942	downstream	36716
chr1	9847879	9847879	-0.469036	0.00386937	0.662698	CLSTN1	NM_001009566	inside intron	36670
chr11	118476352	118476352	-0.46902	0.00387477	0.662698	PHLDB1	NM_015157	promoter	860
chr21	36398056	36398056	-0.468655	0.00388828	0.662698	RUNX1	NM_001754	inside intron	23538
chr4	26152723	26152723	-0.468567	0.00389044	0.662698	RBPJ	NM_203283	upstream	168608
chr17	62153284	62153284	-0.468233	0.00390017	0.662698	ERN1	NM_001433	inside intron	54217
chr8	82006417	82006417	-0.467969	0.00390665	0.662698	PAG1	NM_018440	inside intron	17885
chr8	1900778	1900892	-0.347902	0.00125251	0.666667	ARHGEF10	NM_014629	overlaps exon upstream	128630
chr9	140703588	140703637	-0.346977	0.00127574	0.666667	EHMT1	NM_024757	inside intron	190145
chr6	32714334	32714334	-0.467795	0.00391314	0.666667	HLA-DQA2	NM_020056	inside intron	5172
chr8	141574207	141574207	-0.466834	0.0039542	0.666667	EIF2C2	NM_001164623	inside intron	71438
chr6	7169632	7169632	-0.466557	0.00396663	0.666667	RREB1	NM_001003699	inside intron	61445
chr7	5258357	5258357	-0.466296	0.00397744	0.666667	WIPI2	NM_001033520	inside intron	4458
chr17	56612362	56612362	-0.465811	0.00399527	0.666667	2014-09-04	NM_080416	upstream	2952
chr17	62083407	62083407	0.465809	0.00399581	0.666667	ICAM2	NM_000873	inside intron	875
chr6	161796785	161796854	-0.316851	0.00076512	0.674603	PARK2	NM_004562	inside intron	1351979
chr17	75318655	75318732	-0.345921	0.00129141	0.678571	2014-09-09	NM_006640	inside intron	3059
chr17	80545175	80545434	-0.262932	0.0010234	0.68254	FOXK2	NM_004514	inside intron	67582
chr16	50347766	50347895	-0.315874	0.000788355	0.68254	ADCY7	NM_001114	overlaps exon upstream	25944
chr22	45609402	45609421	-0.315744	0.000788895	0.68254	C22orf9	NM_001009880	inside intron	27228
chr10	125805493	125805592	-0.31567	0.000789436	0.68254	CHST15	NM_015892	inside exon	648
chr2	37501815	37501815	-0.465137	0.00402931	0.68254	PRKD3	NM_005813	inside exon	42406
chr12	133239966	133239966	-0.464993	0.00403633	0.68254	POLE	NM_006231	inside intron	23978
chr3	156809115	156809115	-0.464711	0.00405417	0.68254	LEKR1	NM_001004316	downstream	265020
chr17	56359578	56359578	-0.464564	0.00406173	0.68254	MPO	NM_000250	promoter	1283
chr10	105978956	105978956	-0.464236	0.00407308	0.68254	C10orf79	NM_025145	inside intron	13163
chr6	6606065	6606065	-0.463984	0.00408334	0.68254	LY86	NM_004271	inside intron	17132
chr1	153463458	153463458	-0.463599	0.00410442	0.68254	S100A7	NM_002963	upstream	30322
chr8	117487124	117487124	-0.463548	0.0041082	0.68254	EIF3H	NM_003756	downstream	280937
chr2	31607761	31607761	-0.463486	0.00411576	0.68254	XDH	NM_000379	inside intron	29849
chr15	92058845	92058845	-0.463	0.0041363	0.68254	SV2B	NM_014848	downstream	289743
chr15	60337250	60337250	-0.462975	0.004139	0.68254	FOXB1	NM_012182	downstream	40830
chr4	144303008	144303008	0.462461	0.00415683	0.68254	GAB1	NM_002039	inside intron	45026
chr18	77552402	77552568	-0.343896	0.00134004	0.686508	CTDP1	NM_048368	downstream	112602
chr8	130997672	130998171	-0.342191	0.00138219	0.690476	FAM49B	NM_016623	upstream	45673
chr3	128204813	128205274	0.259907	0.00111796	0.698413	GATA2	NM_001145662	overlaps exon upstream	1489
chr6	167507729	167508053	-0.256483	0.0012363	0.698413	CCR6	NM_004367	upstream	17241
chr11	67803951	67804112	-0.313295	0.000836986	0.702381	NDUFS8	NM_002496	inside exon	5858
chr3	101284166	101284166	-0.461844	0.00417628	0.702381	RG9MTD1	NM_017819	inside exon	3455
chr1	19506481	19506481	0.461382	0.0042006	0.702381	UBR4	NM_020765	inside intron	30264
chr7	158201392	158201392	-0.461377	0.00420114	0.702381	PTPRN2	NM_002847	inside intron	179089
chr1	165826270	165826270	-0.460954	0.00422005	0.702381	UCK2	NM_012474	inside intron	29381
chr5	56060091	56060091	-0.460624	0.0042341	0.702381	MAP3K1	NM_005921	upstream	50808
chr5	158466226	158466226	-0.460484	0.00424112	0.702381	EBF1	NM_024007	inside intron	60561
chr22	26831446	26831446	-0.459869	0.00425733	0.702381	ASPHD2	NM_020437	inside intron	6167
chr11	72546168	72546168	-0.459774	0.00426112	0.702381	FCHSD2	NM_014824	downstream	306974
chr17	72436362	72436362	-0.459743	0.00426166	0.702381	GPRC5C	NM_018653	inside exon	6527
chr14	51342320	51342320	-0.459624	0.00427516	0.702381	ABHD12B	NM_181814	inside intron	3443
chr16	3597151	3597151	-0.459508	0.00427895	0.702381	NLRC3	NM_178844	inside intron	30240
chr17	7018627	7018627	-0.459396	0.00428651	0.702381	ASGR2	NM_001181	promoter	500
chr11	116933977	116933977	0.459336	0.004293	0.702381	SIK3	NM_025164	inside intron	35015
chr13	49672483	49672483	0.45932	0.00429354	0.702381	FNDC3A	NM_001079673	inside intron	122436
chr3	56810151	56810151	-0.459156	0.00430272	0.702381	ARHGEF3	NM_019555	inside intron	25843
chr1	156119457	156119457	-0.459055	0.00430596	0.702381	SEMA4A	NM_022367	upstream	3930
chr10	134399880	134400036	-0.34056	0.00142271	0.710317	INPP5A	NM_005539	inside intron	48528
chr6	110677913	110678078	0.340557	0.00142325	0.710317	C6orf186	NM_001123364	inside intron	1396
chr12	6718378	6718378	-0.45876	0.00432163	0.710317	CHD4	NM_001273	promoter	1828
chr1	172674159	172674159	-0.458601	0.00432812	0.710317	FASLG	NM_000639	downstream	45975
chr5	111445415	111445415	-0.458334	0.00434271	0.710317	C5orf26	NR_015370	upstream	51132
chr1	233004866	233004866	-0.458319	0.00434325	0.710317	KIAA1383	NM_019090	downstream	64229
chr2	152331806	152331806	-0.457727	0.00437729	0.710317	RIF1	NM_018151	inside exon	65379
chr14	21269744	21269744	-0.457642	0.00437783	0.710317	RNASE1	NM_198232	inside exon	813
chr6	156717406	156717406	-0.457412	0.00438864	0.710317	ARID1B	NM_017519	upstream	381679
chr19	3548977	3548977	-0.457135	0.00441241	0.710317	C19orf28	NM_174983	inside intron	8593
chr10	30337992	30337992	-0.45708	0.00441673	0.710317	KIAA1462	NM_020848	promoter	1193
chr14	23385384	23385384	-0.456746	0.00442808	0.710317	RBM23	NM_001077352	inside intron	3011
chr6	167536521	167536521	-0.456712	0.0044297	0.710317	CCR6	NM_031409	inside exon	281
chr1	211547951	211547951	-0.456685	0.0044351	0.710317	TRAF5	NM_145759	inside exon	28246
chr3	194903259	194903259	0.456367	0.00444807	0.710317	C3orf21	NM_152531	inside intron	88635
chr3	137938348	137938348	-0.456056	0.00446482	0.710317	ARMC8	NM_014154	inside intron	32201
chr8	61839426	61839426	-0.456014	0.00446915	0.710317	CHD7	NM_017780	downstream	248088
chr14	45579157	45579561	0.33967	0.00144325	0.714286	PRPF39	NM_017922	covers exon(s)	25856
chr7	130372167	130372807	-0.311022	0.000890479	0.722222	TSGA13	NM_052933	promoter	762
chrX	48541415	48541432	-0.33881	0.00145621	0.722222	WAS	NM_000377	promoter	753
chr5	138725400	138725716	-0.27048	0.00125467	0.72619	MGC29506	NM_016459	overlaps 5'	0
chr6	34458902	34458902	-0.455659	0.00448482	0.72619	PACSIN1	NM_020804	inside intron	24998
chr6	44020245	44020245	-0.455571	0.00449346	0.72619	C6orf223	NM_153246	downstream	51907
chr5	142357042	142357042	-0.454981	0.00453345	0.72619	ARHGAP26	NM_001135608	inside intron	206751
chr4	141014313	141014313	-0.454663	0.00455992	0.72619	MAML3	NM_018717	inside intron	60919
chr1	160833560	160833560	-0.454632	0.00456317	0.72619	CD244	NM_001166663	promoter	869
chr8	1908301	1908301	-0.454412	0.00457829	0.72619	ARHGEF10	NM_014629	downstream	136153
chr21	35016787	35016873	-0.337634	0.00148755	0.730159	ITSN1	NM_001001132	inside intron	2004
chr16	8738240	8738531	-0.236658	0.00191658	0.734127	C16orf68	NM_024109	overlaps exon upstream	22714
chr1	226036279	226036279	-0.454251	0.00458262	0.738095	TMEM63A	NM_014698	inside intron	33768
chr8	20080666	20080666	-0.454089	0.00458424	0.738095	ATP6V1B2	NM_001693	downstream	25963
chr15	41224537	41224537	-0.454072	0.00458856	0.738095	DLL4	NM_019074	inside exon	2991
chr16	30616649	30616649	-0.453609	0.00460477	0.738095	ZNF689	NM_138447	inside exon	5032
chr15	39650295	39650295	0.453403	0.00461612	0.738095	C15orf54	NM_207445	downstream	107411
chr6	26546056	26546056	-0.453017	0.00463287	0.738095	HMGN4	NM_006353	inside exon	7485
chr1	158029978	158029978	-0.452923	0.00463827	0.738095	KIRREL	NM_018240	inside intron	66916
chr19	2294887	2294961	-0.33664	0.00151187	0.746032	LINGO3	NM_001101391	inside intron	13194
chr8	1897969	1898270	-0.335873	0.00152646	0.746032	ARHGEF10	NM_014629	inside intron	125821
chr1	207996319	207996459	0.335664	0.0015351	0.746032	LOC148696	NR_026817	downstream	4596
chr2	9987440	9987440	-0.452714	0.00464746	0.746032	TAF1B	NM_005680	inside intron	3870
chr14	59628483	59628483	-0.452662	0.00464854	0.746032	DAAM1	NM_014992	upstream	26915
chr7	150548765	150548765	-0.452457	0.00465556	0.746032	ABP1	NM_001091	promoter	807
chr1	101488098	101488098	-0.452351	0.00465664	0.746032	DPH5	NM_001077394	inside intron	3263
chr10	101415865	101415865	-0.452189	0.00466961	0.746032	ENTPD7	NM_020354	upstream	3397
chr6	153018721	153018721	0.452118	0.00467339	0.746032	MYCT1	NM_025107	promoter	308
chr8	128470793	128470793	-0.452078	0.00467393	0.746032	LOC727677	NR_024393	inside intron	23590
chr12	66271002	66271002	0.451944	0.00468204	0.746032	HMGA2	NM_003484	inside intron	52763
chr2	36765605	36765605	0.451923	0.00468312	0.746032	CRIM1	NM_016441	inside intron	182209
chr17	27889826	27889938	-0.310056	0.000914254	0.75	ABHD15	NM_198147	inside exon	4109
chr12	7902153	7902153	-0.450916	0.00475012	0.753968	CLEC4C	NM_130441	promoter	85
chr2	192476634	192476634	-0.450708	0.00477282	0.753968	OBFC2A	NR_024415	upstream	66163
chr12	66270387	66270387	0.450618	0.00477876	0.765873	HMGA2	NM_003484	inside intron	52148
chr5	1477719	1477719	-0.450398	0.00478254	0.765873	LPCAT1	NM_024830	inside intron	46356
chr10	5817943	5817943	-0.450348	0.0047847	0.765873	GDI2	NM_001494	inside intron	37568
chr2	43532275	43532275	-0.449888	0.00480416	0.765873	THADA	NM_001083953	inside intron	290837
chr13	114830702	114831705	-0.214778	0.00285191	0.77381	RASA3	NM_007368	inside intron	66389
chr11	73087016	73087016	0.449691	0.00482091	0.777778	RELT	NM_152222	promoter	388
chr17	48125064	48125064	-0.449614	0.00482739	0.777778	ITGA3	NM_002204	upstream	8275
chr6	47468193	47468193	-0.449322	0.00484576	0.777778	CD2AP	NM_012120	inside intron	22669
chr12	116820108	116820108	-0.449158	0.00485657	0.777778	MED13L	NM_015335	upstream	105118
chr11	68866745	68866783	-0.29925	0.00120225	0.781746	TPCN2	NM_139075	downstream	50396
chr7	45019965	45020086	-0.331411	0.00166154	0.781746	MYO1G	NM_033054	promoter	1262
chr8	126448837	126448837	-0.448243	0.00489818	0.789683	TRIB1	NM_025195	inside exon	6275
chr2	30510887	30510887	-0.447658	0.0049333	0.789683	LBH	NM_030915	downstream	56491
chr11	35249965	35249965	0.447587	0.00494302	0.789683	CD44	NM_001001392	inside intron	89549
chr2	40266366	40266366	-0.447456	0.00495653	0.789683	SLC8A1	NM_001112800	downstream	391077
chr7	1063891	1064100	-0.328516	0.00175934	0.793651	C7orf50	NM_001134396	inside intron	113792
chr10	72362452	72362715	-0.210366	0.00299834	0.797619	PRF1	NM_005041	overlaps 5'	0
chr19	54850417	54850582	-0.29467	0.00131465	0.797619	LILRA4	NM_012276	overlaps 5'	0
chr3	99790878	99790878	-0.447266	0.00497058	0.801587	FILIP1L	NM_001042459	inside intron	42470
chr17	79870317	79870317	-0.447232	0.00497652	0.801587	SIRT7	NM_016538	inside exon	5722
chr16	12073297	12073297	-0.447061	0.00498949	0.801587	RUNDC2A	NM_032167	inside intron	2696
chr2	85060011	85060011	-0.446715	0.00501435	0.801587	C2orf89	NM_001080824	inside intron	48240
chr19	8580334	8580509	-0.325817	0.00183877	0.809524	ZNF414	NM_032370	promoter	1287
chr1	212588848	212589072	-0.325748	0.0018404	0.809524	TMEM206	NM_018252	promoter	582
chr17	75260857	75260903	-0.325592	0.00185066	0.809524	2014-09-09	NM_001113491	upstream	16588
chr19	4543487	4543865	-0.291232	0.00144271	0.813492	SEMA6B	NM_032108	inside exon	14637
chr2	8685837	8686087	-0.290527	0.00147134	0.813492	ID2	NM_002166	upstream	136025
chr5	140984057	140984057	-0.446523	0.00502137	0.813492	DIAPH1	NM_005219	inside intron	14564
chr8	144239503	144239503	-0.445581	0.00506676	0.813492	LY6H	NM_002347	inside exon	1953
chr18	32289350	32289350	-0.44554	0.00506784	0.813492	DTNA	NM_001128175	inside intron	116069
chr1	168489851	168489851	-0.445457	0.00507271	0.813492	XCL2	NM_003175	downstream	23383
chr19	55172736	55172736	-0.445387	0.00507811	0.813492	LILRB4	NM_006847	promoter	1387
chr13	50796845	50796845	-0.444993	0.00510242	0.813492	FAM10A4	NR_002183	downstream	50692
chr17	38699009	38699009	-0.444971	0.00510296	0.813492	CCR7	NM_001838	downstream	22714
chr16	30614413	30614413	-0.444922	0.00510459	0.813492	ZNF689	NM_138447	downstream	7268
chr15	101740264	101740264	-0.444839	0.00510999	0.813492	CHSY1	NM_014918	inside intron	51872
chr11	35195513	35195513	0.444775	0.00511215	0.813492	CD44	NM_001001392	inside intron	35097
chr14	25103546	25103546	-0.444533	0.00512188	0.813492	GZMB	NM_004131	promoter	115
chr3	142854187	142854187	-0.444487	0.00512512	0.813492	CHST2	NM_004267	downstream	15520
chr19	2091406	2091406	-0.444256	0.00513376	0.813492	MOBKL2A	NM_130807	inside intron	4862
chr10	12648032	12648526	-0.253049	0.00193604	0.81746	CAMK1D	NM_020397	inside intron	256450
chr17	7482456	7482986	-0.252384	0.00196846	0.81746	CD68	NM_001251	overlaps 5'	0
chr13	114261869	114261986	-0.289469	0.00150322	0.821429	TFDP1	NM_007111	inside intron	22814
chr11	58980377	58980665	-0.289211	0.00150863	0.821429	MPEG1	NM_001039396	overlaps 5'	0
chr6	32044384	32044496	-0.28817	0.00154699	0.821429	TNXB	NM_019105	inside intron	32654
chr10	6557129	6557506	0.322903	0.00192037	0.829365	PRKCQ	NM_006257	inside intron	64731
chr17	1492206	1492285	-0.321588	0.00194954	0.837302	SLC43A2	NM_152346	inside intron	39844
chr7	810958	811491	0.250961	0.00203708	0.84127	HEATR2	NM_017802	inside intron	44621
chr17	9967417	9967499	-0.284852	0.00168964	0.84127	GAS7	NM_201433	inside intron	134368
chr3	11643368	11643630	-0.283586	0.0017507	0.84127	VGLL4	NM_001128219	overlaps exon upstream	41767
chr7	151442351	151442481	-0.282519	0.00179447	0.84127	PRKAG2	NM_001040633	inside intron	69475
chr7	36701016	36701016	-0.443487	0.00516781	0.84127	AOAH	NM_001637	inside intron	63136
chr11	88153520	88153520	-0.443284	0.00518023	0.84127	CTSC	NM_001114173	upstream	82580
chr6	119864698	119864698	-0.443056	0.0051932	0.845238	MAN1A1	NM_005907	upstream	193773
chr1	161060000	161060000	-0.442709	0.00520941	0.845238	PVRL4	NM_030916	promoter	616
chr2	16839610	16839610	-0.442677	0.0052159	0.845238	FAM49A	NM_030797	inside intron	7485
chr3	132261993	132261993	-0.442666	0.00521644	0.845238	DNAJC13	NM_015268	downstream	125441
chr1	186504948	186504948	-0.441818	0.00524832	0.845238	PDC	NM_002597	upstream	74710
chr5	134787907	134788128	-0.281261	0.00185282	0.853175	TIFAB	NM_001099221	overlaps 5'	0
chr2	127413363	127413369	-0.28114	0.00185553	0.853175	GYPC	NM_016815	promoter	314
chr3	195897833	195897912	-0.280967	0.00186147	0.853175	ZDHHC19	NM_001039617	downstream	40387
chr22	43525330	43525679	-0.280883	0.00186471	0.853175	BIK	NM_001197	inside exon	18574
chr1	152595322	152595629	-0.277046	0.00203384	0.853175	LCE3A	NM_178431	overlaps 5'	0
chr2	128458399	128458556	-0.277011	0.00203492	0.853175	SFT2D3	NM_032740	promoter	40
chr3	13679471	13679636	-0.276988	0.00204032	0.853175	FBLN2	NM_001165035	inside exon	69232
chr11	67349590	67349641	-0.275361	0.00211381	0.853175	GSTP1	NM_000852	promoter	1424
chr19	852114	852311	-0.27335	0.00219702	0.853175	ELANE	NM_001972	overlaps 5'	0
chr3	112218510	112218761	-0.319822	0.00202033	0.853175	BTLA	NM_181780	promoter	103
chr8	27941405	27941552	-0.319236	0.00204302	0.853175	C8orf80	NM_001010906	promoter	18
chr7	40680454	40680454	0.441513	0.00526777	0.853175	C7orf10	NM_024728	inside intron	505880
chr21	30451398	30451398	-0.441471	0.00526993	0.853175	C21orf7	NM_020152	promoter	1474
chr2	47197798	47197798	-0.441466	0.00527047	0.853175	TTC7A	NM_020458	inside intron	29486
chr7	2756996	2756996	0.441114	0.00528938	0.853175	AMZ1	NM_133463	downstream	37834
chr1	64212080	64212080	-0.441012	0.0052937	0.853175	ROR1	NM_001083592	upstream	27609
chr1	168436141	168436141	-0.440947	0.00529749	0.853175	XCL2	NM_003175	downstream	77093
chr6	30624395	30624520	-0.185057	0.00277194	0.865079	DHX16	NM_003587	inside exon	16309
chr22	50747014	50747040	-0.318427	0.00208571	0.865079	PLXNB2	NM_012401	promoter	1013
chr1	94373434	94373434	0.440529	0.00532288	0.865079	GCLM	NM_002061	inside intron	1577
chr2	105757726	105757726	-0.440488	0.00532558	0.865079	MRPS9	NM_182640	downstream	103244
chr1	201511610	201511610	-0.440409	0.00532991	0.865079	RPS10P7	NR_026667	downstream	22579
chr20	58630240	58630390	-0.271157	0.00230995	0.869048	C20orf197	NM_173644	promoter	589
chr17	76886742	76886912	-0.271044	0.00231373	0.869048	TIMP2	NM_003255	inside intron	34559
chr9	139927245	139927646	-0.316461	0.00214785	0.869048	C9orf139	NM_207511	inside exon	5330
chr12	6233657	6233717	0.315677	0.00218891	0.869048	VWF	NM_000552	inside exon	118
chr10	3250951	3251149	-0.314334	0.00223917	0.869048	PITRM1	NM_014889	upstream	35949
chr8	134931756	134931756	-0.440157	0.00535422	0.869048	ST3GAL1	NM_003033	upstream	347574
chr15	90735148	90735148	-0.440099	0.00535584	0.869048	SEMA4B	NM_020210	inside intron	6997
chr6	109010960	109010960	-0.43993	0.00536449	0.869048	FOXO3	NM_001455	downstream	128892
chr2	178939184	178939184	-0.439881	0.00536503	0.869048	PDE11A	NM_001077197	inside intron	33881
chr16	4732262	4732406	-0.269942	0.00237587	0.873016	MGRN1	NM_001142291	inside intron	57437
chr10	75415868	75415875	-0.310484	0.00244449	0.873016	SYNPO2L	NM_001114133	promoter	37
chr2	37545602	37545668	-0.310454	0.00244828	0.873016	PRKD3	NM_005813	promoter	1381
chr16	85577800	85577847	-0.310217	0.002458	0.873016	KIAA0182	NM_001134473	upstream	67181
chr1	156467057	156467188	-0.309164	0.00249637	0.873016	MEF2D	NM_005920	inside intron	3340
chr15	52554171	52554357	0.308234	0.00254932	0.873016	MYO5C	NM_018728	inside intron	33612
chr7	2764209	2764246	-0.307958	0.00257093	0.873016	GNA12	NM_007353	downstream	119712
chr2	365531	365559	-0.307389	0.00259201	0.873016	FAM150B	NM_001002919	upstream	77224
chr6	17985408	17985564	0.305947	0.00266711	0.873016	KIF13A	NM_001105567	inside intron	2234
chr7	965485	965534	-0.305678	0.00268711	0.873016	ADAP1	NM_006869	inside intron	28754
chr6	36331034	36331065	-0.30458	0.00275141	0.873016	ETV7	NM_016135	downstream	24401
chr1	2989085	2989307	0.303625	0.00280706	0.873016	PRDM16	NM_022114	inside intron	3342
chr22	23922378	23922454	-0.303163	0.00283084	0.873016	IGLL1	NM_020070	inside exon	40
chr4	15779642	15779709	-0.302653	0.00287136	0.873016	CD38	NM_001775	promoter	221
chr7	50727761	50727932	-0.301014	0.00295079	0.873016	GRB10	NM_001001550	inside intron	45065
chr16	69966902	69966973	-0.298243	0.00312046	0.873016	WWP2	NM_199424	inside intron	8002
chr1	155044309	155044322	-0.298151	0.0031237	0.873016	EFNA4	NM_005227	downstream	8097
chrX	139007085	139007130	0.297581	0.00316315	0.873016	MIR505	NR_030230	promoter	696
chr12	133348116	133348293	-0.297049	0.00318746	0.873016	GOLGA3	NM_005895	inside exon	56994
chr16	89023389	89023488	-0.295558	0.00326311	0.873016	CBFA2T3	NM_005187	inside intron	19912
chr14	105155145	105155327	-0.292428	0.00345007	0.873016	INF2	NM_022489	promoter	615
chr1	192544716	192544902	-0.292146	0.00345979	0.873016	RGS1	NM_002922	overlaps 5'	0
chr12	80749651	80749665	0.291729	0.00349383	0.873016	PTPRQ	NM_001145026	upstream	88460
chr11	63448437	63448455	-0.290984	0.00354895	0.873016	RTN3	NM_006054	promoter	466
chr7	105662809	105662884	-0.29034	0.00358893	0.873016	FLJ23834	NM_152750	inside exon	59153
chr19	7538084	7538218	-0.28979	0.00363324	0.873016	LOC100128573	NR_024491	inside exon	28
chr8	129005526	129005567	-0.289501	0.00365053	0.873016	PVT1	NR_003367	inside intron	198748
chr2	38976250	38976288	-0.28949	0.00365107	0.873016	SFRS7	NM_001031684	inside intron	2347
chr2	108903952	108903965	-0.288482	0.00373428	0.873016	SULT1C2	NM_176825	promoter	1129
chr5	1113320	1113358	-0.287627	0.00379318	0.873016	SLC12A7	NM_006598	promoter	1149
chr14	88473001	88473038	-0.287455	0.00380723	0.873016	GPR65	NM_003608	inside intron	1506
chr17	8094486	8094552	-0.287012	0.00384668	0.873016	C17orf59	NM_017622	promoter	923
chr1	25948511	25948511	-0.439686	0.00538394	0.873016	MAN1C1	NM_020379	inside intron	4553
chr20	42697667	42697667	-0.43936	0.00540069	0.873016	TOX2	NM_001098798	inside exon	123132
chr6	109780058	109780058	-0.438791	0.00542879	0.873016	MICAL1	NM_022765	upstream	2869
chr13	33837178	33837178	-0.438774	0.00543203	0.873016	STARD13	NM_178006	inside intron	22722
chr15	90380258	90380258	-0.43845	0.00545418	0.873016	AP3S2	NM_005829	inside intron	57358
chr17	53363128	53363128	0.438201	0.00547418	0.873016	HLF	NM_002126	inside intron	20808
chr16	49672687	49672687	-0.43797	0.00549093	0.873016	ZNF423	NM_015069	inside exon	188230
chr1	8778323	8778323	0.437604	0.00551794	0.873016	RERE	NM_001042681	inside intron	99375
chr3	70882921	70882921	-0.437115	0.0055401	0.873016	FOXP1	NM_032682	downstream	750218
chr14	101827449	101827449	-0.436966	0.00554604	0.873016	DIO3OS	NR_002770	downstream	194563
chr1	204275926	204275926	-0.436844	0.00555577	0.873016	PLEKHA6	NM_014935	inside intron	53117
chr1	3247595	3247595	0.436766	0.00556604	0.873016	PRDM16	NM_022114	inside intron	261852
chr16	57771195	57771195	0.436728	0.00557036	0.873016	KATNB1	NM_005886	inside intron	1536
chr1	222003220	222003220	-0.436531	0.00558765	0.873016	DUSP10	NM_144729	upstream	87760
chr8	94892613	94892613	-0.436506	0.00558819	0.873016	PDP1	NM_018444	upstream	36469
chr2	179269232	179269232	-0.436426	0.00559521	0.873016	OSBPL6	NM_145739	downstream	84262
chr17	77810509	77810912	-0.269015	0.00241748	0.876984	CBX4	NM_003655	inside intron	2300
chr17	79453575	79453653	-0.26692	0.00253365	0.892857	BAHCC1	NM_001080519	downstream	80036
chr3	23989124	23989124	0.435531	0.00565897	0.892857	NR1D2	NM_001145425	inside intron	1513
chr16	75025753	75025753	0.435447	0.00566276	0.892857	WDR59	NM_030581	upstream	6737
chr14	56257750	56257750	-0.43529	0.00566924	0.892857	C14orf34	NR_026797	inside intron	5641
chr2	118737667	118737667	-0.435203	0.0056714	0.892857	CCDC93	NM_019044	inside intron	34029
chr15	101795550	101795550	0.434951	0.00568761	0.892857	CHSY1	NM_014918	upstream	3414
chr10	99443455	99443455	-0.434923	0.00568923	0.892857	AVPI1	NM_021732	inside intron	3559
chr19	937630	937630	-0.434805	0.00570004	0.892857	ARID3A	NM_005224	inside intron	11594
chr14	103848982	103848982	-0.434794	0.00570274	0.892857	MARK3	NM_001128920	upstream	2718
chr2	220115026	220115026	-0.434791	0.00570328	0.892857	TUBA4A	NM_006000	inside exon	3611
chr16	85047901	85047901	-0.434608	0.00572057	0.892857	ZDHHC7	NM_017740	upstream	2761
chr15	92484044	92484044	0.433865	0.00575786	0.892857	SLCO3A1	NM_013272	inside intron	87107
chr10	30351259	30351259	-0.433837	0.0057584	0.892857	KIAA1462	NM_020848	upstream	14460
chr11	125120940	125120940	-0.433377	0.00578487	0.892857	PKNOX2	NM_022062	inside intron	86382
chr1	227125826	227125826	-0.433293	0.00578811	0.892857	CABC1	NM_020247	promoter	2111
chr2	220112465	220112465	-0.433086	0.00579244	0.892857	STK16	NR_026909	inside exon	2265
chr10	25189866	25189866	-0.433077	0.00579298	0.892857	PRTFDC1	NM_020200	inside intron	51666
chr6	15629162	15629162	-0.432927	0.00580487	0.892857	DTNBP1	NM_183040	inside intron	34108
chr7	81399308	81399680	-0.191397	0.00361379	0.896825	HGF	NM_001010934	overlaps 5'	0
chr14	21423684	21424117	-0.238248	0.00261956	0.896825	RNASE2	NM_002934	overlaps two exons	55
chr7	119131	119499	-0.236845	0.00268495	0.896825	FAM20C	NM_020223	upstream	73469
chr10	73533891	73534338	-0.236571	0.0027071	0.896825	CDH23	NM_022124	inside intron	377188
chr15	45028083	45028270	-0.236387	0.00272007	0.896825	TRIM69	NM_080745	promoter	289
chr11	64107158	64107520	-0.235792	0.00275519	0.896825	CCDC88B	NM_032251	promoter	169
chr11	1750353	1750763	-0.228981	0.00309128	0.896825	HCCA2	NM_053005	inside intron	34737
chr6	31760762	31760825	0.226763	0.00320529	0.896825	VARS	NM_006295	inside exon	2886
chr1	31896392	31896462	-0.285885	0.00396339	0.896825	SERINC2	NM_178865	inside intron	10430
chr17	40996565	40996578	0.285361	0.00400337	0.896825	AOC2	NM_001158	promoter	30
chr9	139557460	139557920	0.284466	0.00408821	0.896825	EGFL7	NM_016215	overlaps exon downstream	79
chr1	235091106	235091187	-0.284393	0.00409253	0.896825	TOMM20	NM_014765	downstream	201068
chrX	71363217	71363268	-0.282857	0.00421735	0.896825	NHSL2	NM_001013627	inside exon	232280
chr15	90172193	90172196	-0.282678	0.00423626	0.896825	KIF7	NM_198525	inside intron	26485
chr8	1899943	1900089	-0.28149	0.00434109	0.896825	ARHGEF10	NM_014629	inside intron	127795
chr20	47874072	47874155	0.26674	0.00254662	0.900794	ZNFX1	NM_021035	inside exon	20600
chr16	28518200	28518385	-0.265677	0.00261254	0.900794	IL27	NM_145659	promoter	46
chr6	503773	503857	-0.265259	0.00263361	0.900794	EXOC2	NM_018303	inside intron	189251
chr7	92455499	92455499	-0.432596	0.00582594	0.900794	CDK6	NM_001259	inside intron	7731
chr6	159220343	159220343	0.432577	0.00582648	0.900794	EZR	NM_003379	inside intron	18996
chr17	65542892	65542892	-0.432481	0.00583404	0.900794	PITPNC1	NM_181671	inside intron	168969
chr16	921351	921351	-0.432477	0.00583458	0.900794	LMF1	NM_022773	inside intron	99632
chr17	40927699	40927699	-0.432442	0.00583675	0.900794	VPS25	NM_032353	inside intron	2246
chr2	9984929	9984929	-0.432434	0.00583729	0.900794	TAF1B	NM_005680	inside intron	1359
chr7	36700916	36700916	-0.432392	0.00584539	0.900794	AOAH	NM_001637	inside intron	63236
chr16	11330934	11330934	-0.432327	0.00585079	0.900794	SOCS1	NM_003745	downstream	19104
chr2	65089000	65089000	-0.432116	0.00586214	0.900794	SLC1A4	NM_001135581	upstream	126578
chr7	5258485	5258485	-0.431983	0.00587241	0.900794	WIPI2	NM_001033520	inside intron	4586
chr1	153746211	153746588	-0.280991	0.00437621	0.904762	INTS3	NM_023015	overlaps 3'	45645
chr7	37024552	37024713	-0.279767	0.0044832	0.904762	ELMO1	NM_001039459	overlaps 5'	0
chr4	24975717	24975754	-0.279665	0.00448752	0.904762	CCDC149	NM_173463	inside intron	6015
chr14	104171840	104171944	0.278238	0.0046172	0.904762	XRCC3	NM_005432	inside intron	9878
chr9	139590683	139590760	-0.276236	0.00478795	0.904762	AGPAT2	NM_001012727	upstream	8773
chrX	37606012	37606062	-0.275873	0.00481875	0.904762	XK	NM_021083	downstream	60880
chr3	11267525	11267627	-0.275517	0.00485333	0.904762	HRH1	NM_001098212	inside intron	71312
chr2	47100912	47100912	-0.431793	0.00588646	0.904762	LOC100134259	NR_024452	downstream	45910
chr1	210771699	210771699	-0.431755	0.005887	0.904762	HHAT	NM_018194	inside intron	269436
chr4	120974344	120974344	-0.43174	0.00588754	0.904762	MAD2L1	NM_002358	downstream	13668
chr4	53862521	53862521	0.43128	0.00593239	0.904762	SCFD2	NM_152540	inside intron	369720
chr1	17614144	17614144	-0.431116	0.00594427	0.904762	PADI3	NM_016233	downstream	38552
chr8	82042993	82042993	-0.431066	0.00594481	0.904762	PAG1	NM_018440	upstream	18691
chr5	60239580	60239580	-0.431005	0.0059486	0.904762	ERCC8	NM_000082	inside intron	1324
chr1	219047954	219047954	-0.430843	0.00595616	0.904762	LYPLAL1	NM_138794	upstream	299237
chr2	178109973	178109973	-0.43066	0.00597075	0.904762	NFE2L2	NM_001145412	inside intron	18643
chr3	46130858	46130858	-0.430454	0.00598318	0.904762	XCR1	NM_001024644	upstream	61880
chr2	43767347	43767347	-0.430249	0.00599128	0.904762	THADA	NM_001083953	inside intron	55765
chr12	26392567	26392567	-0.430026	0.00600857	0.904762	SSPN	NM_005086	downstream	44062
chr2	222320536	222320536	-0.429947	0.00601884	0.904762	EPHA4	NM_004438	inside intron	116473
chr6	17851756	17851756	0.429639	0.00605396	0.904762	KIF13A	NM_001105567	inside intron	136042
chr1	230645569	230645569	-0.429059	0.006088	0.904762	PGBD5	NM_024554	upstream	132203
chr4	84257153	84257153	-0.429041	0.00608854	0.904762	HPSE	NM_001166498	promoter	848
chr4	6927183	6927183	-0.428872	0.00610475	0.904762	TBC1D14	NM_020773	inside intron	15689
chr10	74080805	74080805	-0.428652	0.00612096	0.904762	DNAJB12	NM_017626	downstream	34101
chr11	48026889	48026889	-0.428576	0.00612853	0.904762	PTPRJ	NM_001098503	inside intron	24780
chr10	31182298	31182298	-0.428544	0.00613177	0.904762	ZNF438	NM_001143769	inside intron	106147
chr10	867221	867221	-0.428148	0.00616365	0.904762	LARP4B	NM_015155	inside intron	64480
chr6	28093420	28093420	-0.428133	0.00616419	0.904762	ZSCAN16	NM_025231	inside exon	1034
chr2	27233872	27233872	-0.428076	0.00616743	0.904762	MAPRE3	NM_012326	inside intron	40348
chr14	101001145	101001145	-0.427617	0.00619769	0.904762	BEGAIN	NM_001159531	downstream	33261
chr11	65060386	65060386	-0.427568	0.00620201	0.904762	POLA2	NM_002689	inside intron	30955
chr19	6669849	6670109	-0.273746	0.00503056	0.90873	TNFSF14	NM_003807	overlaps exon downstream	489
chr10	129794994	129795003	-0.272816	0.00512998	0.90873	PTPRE	NM_006504	inside intron	89670
chr19	54584636	54584816	-0.272795	0.00513322	0.90873	OLT-2	NM_001135686	promoter	3
chr17	41121153	41121153	-0.42703	0.00623227	0.90873	AARSD1	NM_001142654	inside exon	11391
chr17	1510666	1510666	-0.426966	0.00624146	0.90873	SLC43A2	NM_152346	inside intron	21463
chr11	57158282	57158282	-0.426881	0.00624686	0.90873	PRG2	NM_002728	promoter	153
chr1	224411698	224411698	-0.426342	0.00627658	0.90873	NVL	NM_206840	downstream	106173
chr1	223738388	223738388	-0.426171	0.00629603	0.90873	CAPN8	NM_001143962	inside intron	115047
chr9	139143522	139143522	-0.42615	0.00629765	0.90873	QSOX2	NM_181701	upstream	5836
chr17	8762014	8762014	-0.425817	0.00631765	0.90873	PIK3R6	NM_001010855	inside intron	8979
chr2	61918195	61918195	0.425787	0.00632197	0.90873	FAM161A	NM_032180	downstream	163082
chr11	58990439	58990439	-0.425405	0.00634574	0.90873	MPEG1	NM_001039396	upstream	9946
chr3	99832772	99832772	-0.425395	0.00634629	0.90873	FILIP1L	NM_001042459	inside intron	576
chr7	37287850	37287850	-0.425283	0.00635439	0.90873	ELMO1	NM_014800	inside intron	200660
chr11	45114570	45114570	-0.425186	0.00635763	0.90873	PRDM11	NM_020229	promoter	993
chr1	234914480	234914480	-0.42518	0.00635925	0.90873	IRF2BP2	NM_001077397	upstream	169210
chr22	26938937	26938937	-0.424922	0.00638141	0.90873	TPST2	NM_001008566	inside intron	22432
chr5	139562873	139562873	-0.42488	0.00638357	0.90873	C5orf32	NM_032412	inside intron	8221
chr12	110450643	110450643	-0.424761	0.00639924	0.90873	ANKRD13A	NM_033121	inside intron	13409
chr4	174411723	174411723	-0.424379	0.00642301	0.90873	HAND2	NM_021973	downstream	39654
chr1	28189712	28189712	-0.424176	0.00643328	0.90873	C1orf38	NM_004848	upstream	9342
chr2	161230046	161230046	0.424102	0.0064403	0.90873	RBMS1	NM_002897	inside intron	120271
chr10	81114059	81114059	-0.4233	0.00651217	0.90873	PPIF	NM_005729	inside exon	6840
chr3	159755869	159755869	0.423098	0.00653	0.90873	IL12A	NM_000882	downstream	49241
chr6	111738477	111738477	-0.42261	0.0065689	0.90873	REV3L	NM_002912	inside intron	65936
chr1	92257380	92257380	-0.422528	0.00657593	0.90873	TGFBR3	NM_003243	inside intron	94406
chr14	31389792	31389792	-0.422128	0.00660403	0.90873	STRN3	NM_001083893	inside intron	105814
chr1	33457500	33457500	-0.421951	0.00661537	0.90873	AK2	NM_013411	downstream	44991
chr22	25573765	25573765	-0.421895	0.00661862	0.90873	KIAA1671	NM_001145206	inside intron	149825
chr2	71678463	71678463	-0.421865	0.00662024	0.90873	DYSF	NM_001130978	promoter	2289
chr4	114276834	114276834	-0.421258	0.0066559	0.90873	ANK2	NM_001148	inside exon	306050
chr7	2114593	2114593	-0.42115	0.00666454	0.90873	MAD1L1	NM_001013836	inside intron	157989
chr1	167733310	167733310	-0.421149	0.00666509	0.90873	MPZL1	NM_024569	inside intron	42124
chr20	34541013	34541013	-0.421046	0.00667211	0.90873	SCAND1	NM_016558	close to 3'	1414
chr13	49108353	49108353	-0.420854	0.00668076	0.90873	RCBTB2	NM_001268	promoter	1038
chr5	53920730	53920730	-0.420767	0.00668886	0.90873	SNX18	NM_001102575	downstream	107138
chr11	75831715	75831715	0.42058	0.00670399	0.90873	UVRAG	NM_003369	inside intron	305504
chr3	148037650	148037650	-0.420378	0.00671966	0.90873	AGTR1	NM_004835	upstream	378007
chr1	53217358	53217358	0.420231	0.00673101	0.90873	ZYG11B	NM_024646	inside intron	25228
chr2	173319893	173319893	0.420145	0.00674073	0.90873	ITGA6	NM_000210	inside intron	27580
chr13	34371837	34371837	-0.419786	0.00675964	0.90873	RFC3	NM_002915	upstream	20368
chr21	39776434	39776434	-0.41942	0.00678126	0.90873	ERG	NM_001136155	inside intron	93993
chr1	203145064	203145064	-0.419349	0.00678936	0.90873	MYBPH	NM_004997	promoter	123
chr21	40689521	40689521	-0.419343	0.0067899	0.90873	BRWD1	NM_001007246	upstream	3966
chr5	169760269	169760269	-0.419287	0.00679207	0.90873	LOC257358	NR_026945	inside exon	1835
chr11	113848161	113848161	-0.419264	0.00679801	0.90873	HTR3A	NM_000869	inside intron	2365
chr1	56721795	56721795	-0.419143	0.00680665	0.90873	PPAP2B	NM_003713	downstream	323461
chr4	86954105	86954105	-0.419135	0.00680719	0.90873	MAPK10	NM_138981	inside intron	74700
chr7	142447956	142447956	-0.419051	0.00681098	0.90873	PRSS1	NM_002769	upstream	9362
chr10	76349278	76349278	0.419045	0.00681152	0.90873	ADK	NM_001123	inside intron	412835
chr2	10950511	10950511	-0.418972	0.00681962	0.90873	PDIA6	NM_005742	inside intron	2448
chr4	154462759	154462759	-0.418829	0.00683043	0.90873	KIAA0922	NM_001131007	inside intron	75262
chr1	47051752	47051752	-0.418329	0.00687906	0.90873	MKNK1	NM_003684	inside intron	18213
chr10	75576192	75576192	-0.41781	0.00691634	0.90873	CAMK2G	NM_172169	inside intron	58145
chr2	224751989	224751989	-0.416407	0.0070417	0.90873	WDFY1	NM_020830	inside intron	58062
chr9	899635	899635	-0.416375	0.00704765	0.90873	DMRT1	NM_021951	inside intron	57946
chr1	3282449	3282870	0.263625	0.00275195	0.912698	PRDM16	NM_022114	inside intron	296706
chr17	80358829	80358876	-0.263614	0.00275249	0.912698	C17orf101	NM_175902	inside intron	17575
chr8	28961315	28961356	-0.262997	0.00279301	0.912698	KIF13B	NM_015254	inside intron	159253
chr12	133134938	133135463	-0.213382	0.00406065	0.916667	FBRSL1	NM_001142641	inside intron	67782
chr6	166876585	166876826	-0.260363	0.0029697	0.920635	RPS6KA2	NM_021135	inside intron	163899
chr6	166856056	166856094	0.260215	0.00298591	0.920635	RPS6KA2	NM_021135	inside intron	184631
chr1	3099804	3100143	0.257751	0.00316315	0.920635	PRDM16	NM_022114	inside intron	114061
chr8	129060815	129061054	-0.257296	0.00320043	0.920635	PVT1	NR_003367	inside intron	254037
chr17	3704471	3704574	-0.183279	0.00389855	0.924603	ITGAE	NM_002208	overlaps 5'	0
chr11	94278324	94278457	-0.199468	0.00476741	0.924603	FUT4	NM_002033	inside exon	1308
chr12	31902503	31902503	-0.415793	0.00708493	0.924603	AMN1	NM_001113402	upstream	20396
chr20	43997025	43997025	-0.41572	0.00708871	0.924603	SYS1	NM_033542	inside exon	5325
chr6	35694245	35694245	-0.415552	0.00710168	0.924603	FKBP5	NM_001145775	inside intron	2114
chr10	45458834	45458834	-0.415362	0.00711789	0.924603	RASSF4	NM_032023	inside intron	3616
chr14	21024898	21024898	-0.415312	0.00712275	0.924603	RNASE9	NM_001110356	inside exon	4191
chr1	234977572	234977572	-0.415286	0.00712654	0.924603	IRF2BP2	NM_001077397	upstream	232302
chr8	28196926	28196926	-0.41528	0.00712816	0.924603	PNOC	NM_006228	inside exon	22278
chr1	60171660	60171660	-0.414686	0.00716976	0.924603	FGGY	NM_001113411	inside intron	409036
chr10	99449502	99449502	-0.414655	0.00717138	0.924603	AVPI1	NM_021732	promoter	2488
chr17	72776238	72776238	-0.414354	0.00719192	0.924603	TMEM104	NM_017728	inside intron	3617
chr9	139926740	139926740	-0.414328	0.0071957	0.924603	FUT7	NM_004479	inside exon	551
chr14	70186289	70186289	-0.414267	0.00720326	0.924603	KIAA0247	NM_014734	downstream	107980
chr7	75583421	75583421	-0.414214	0.00720975	0.924603	POR	NM_000941	inside exon	39002
chr1	153321421	153321421	-0.414104	0.00721677	0.924603	PGLYRP4	NM_020393	promoter	400
chr19	6498787	6498787	-0.413953	0.00722812	0.924603	TUBB4	NM_006087	inside intron	3542
chr16	75045643	75045643	0.413909	0.00723244	0.924603	ZNRF1	NM_032268	inside intron	12729
chr19	48710006	48710006	-0.41355	0.0072627	0.924603	CARD8	NM_014959	downstream	42918
chr17	17030253	17030253	-0.413333	0.00727729	0.924603	MPRIP	NM_015134	inside intron	84147
chr15	70328301	70328301	-0.412789	0.00730647	0.924603	TLE3	NM_001105192	downstream	61954
chr1	64786354	64786354	-0.412677	0.00731944	0.924603	UBE2U	NM_152489	downstream	116865
chr8	71381216	71381216	-0.412613	0.00732322	0.924603	NCOA2	NM_006540	upstream	65197
chr2	36790185	36790185	-0.411965	0.00735942	0.924603	FEZ2	NM_001042548	inside intron	35146
chr8	98790327	98790327	0.411787	0.00737401	0.924603	LAPTM4B	NM_018407	inside intron	2519
chr7	65839403	65839403	0.411679	0.00737995	0.924603	NCRNA00174	NR_026873	downstream	25991
chr2	216947743	216947743	-0.411391	0.00740049	0.924603	TMEM169	NM_138390	inside intron	1155
chr11	57252371	57252371	-0.411325	0.00740589	0.924603	SLC43A1	NM_003627	inside exon	30787
chr9	6683274	6683274	-0.411231	0.00741075	0.924603	GLDC	NM_000170	upstream	37583
chr1	9293583	9293583	-0.410334	0.00748694	0.924603	H6PD	NM_004285	promoter	1279
chr14	21153451	21153451	-0.410303	0.00749343	0.924603	ANG	NM_001145	inside intron	1116
chr9	72078829	72078829	-0.410195	0.00750315	0.924603	APBA1	NM_001163	inside intron	208445
chr19	50190825	50190825	-0.410016	0.00751666	0.924603	PRMT1	NM_001536	inside intron	10330
chr21	43377577	43377577	-0.409716	0.00754152	0.924603	C2CD2	NM_015500	upstream	3579
chr6	20709867	20709867	-0.409537	0.00755232	0.924603	CDKAL1	NM_017774	inside intron	175180
chr5	77888194	77888194	-0.40948	0.00755881	0.924603	LHFPL2	NM_005779	inside intron	56453
chr3	158520857	158520857	-0.409476	0.00755989	0.924603	MFSD1	NM_022736	inside intron	946
chr11	67222073	67222073	0.409378	0.00756529	0.924603	CABP4	NM_145200	promoter	744
chr7	140043078	140043078	-0.40917	0.00759339	0.924603	SLC37A3	NM_032295	inside intron	55232
chr13	28064505	28064505	-0.408995	0.00760582	0.924603	MTIF3	NM_001166263	upstream	39767
chr1	184504284	184504284	-0.408889	0.00761284	0.924603	C1orf21	NM_030806	inside intron	148135
chr3	184241840	184241840	-0.408804	0.00762149	0.924603	EPHB3	NM_004443	upstream	37746
chr17	39780836	39780836	-0.408612	0.00763716	0.924603	KRT17	NM_000422	inside exon	45
chr12	116881705	116881705	-0.408545	0.00764472	0.924603	NCRNA00173	NR_027345	upstream	89521
chr1	203148132	203148132	-0.408192	0.00767336	0.924603	CHI3L1	NM_001276	inside exon	7789
chr17	80241456	80241456	-0.408067	0.00769443	0.924603	CSNK1D	NM_001893	upstream	9884
chr3	45718805	45718805	-0.40799	0.00770524	0.924603	LIMD1	NM_014240	inside exon	82483
chr12	132337407	132337407	-0.407809	0.00772253	0.924603	MMP17	NM_016155	downstream	24467
chr6	152639548	152639548	-0.407097	0.00779277	0.924603	SYNE1	NM_033071	inside intron	318437
chr1	9335794	9335794	-0.407072	0.00779331	0.924603	H6PD	NM_004285	downstream	40932
chr2	197944718	197944718	0.407025	0.00779926	0.924603	ANKRD44	NM_153697	inside intron	118043
chr2	100686693	100686693	-0.40692	0.00781223	0.924603	AFF3	NM_001025108	inside intron	35351
chr2	27346296	27346296	-0.406537	0.00784465	0.924603	ABHD1	NM_032604	promoter	360
chr5	82331856	82331856	0.406299	0.00787599	0.924603	TMEM167A	NM_174909	downstream	41415
chr13	33825496	33825496	-0.406194	0.00788301	0.924603	STARD13	NM_178006	inside intron	34404
chr11	35052388	35052388	-0.406027	0.00790516	0.924603	PDHX	NM_001135024	downstream	114712
chr3	10187579	10187579	-0.405276	0.00798405	0.924603	VHL	NM_000551	inside intron	4261
chr5	49739158	49739158	-0.405229	0.00798892	0.924603	EMB	NM_198449	promoter	1925
chrX	71492485	71492485	0.405224	0.00798946	0.924603	RPS4X	NM_001007	inside exon	4655
chr14	100608798	100608798	0.405159	0.0080008	0.924603	EVL	NM_016337	inside intron	77048
chr17	47355215	47355215	-0.405117	0.00800513	0.924603	ZNF652	NM_001145365	downstream	84260
chr8	22930189	22930189	-0.405028	0.00801539	0.924603	TNFRSF10B	NM_147187	upstream	3490
chr10	116408382	116408382	-0.40481	0.00802782	0.924603	ABLIM1	NM_002313	inside intron	9675
chr1	207144367	207144367	-0.404349	0.00807861	0.924603	FCAMR	NM_001122980	promoter	398
chr5	39476124	39476124	0.404329	0.00808077	0.924603	DAB2	NM_001343	upstream	50790
chr9	34710135	34710135	-0.404207	0.00808834	0.924603	CCL21	NM_002989	inside exon	11
chr20	31669392	31669392	-0.404174	0.00809104	0.924603	C20orf186	NM_182519	inside exon	75
chr8	19333253	19333253	-0.403987	0.00810725	0.924603	CSGALNACT1	NM_001130518	inside intron	126802
chr5	177870233	177870233	-0.403939	0.00811373	0.924603	COL23A1	NM_173465	inside intron	147322
chr15	67383736	67383736	-0.403653	0.00814075	0.924603	SMAD3	NM_005902	inside intron	25542
chr20	35578437	35578437	-0.403428	0.00817695	0.924603	SAMHD1	NM_015474	inside intron	1738
chr2	241561237	241561237	-0.403211	0.00821856	0.924603	CAPN10	NM_023089	downstream	35086
chr6	137747335	137747335	-0.403047	0.00822991	0.924603	OLIG3	NM_175747	downstream	68195
chr6	52840469	52840469	-0.402801	0.00825638	0.924603	GSTA4	NM_001512	downstream	19708
chr19	4903952	4903952	-0.402772	0.00825909	0.924603	ARRDC5	NM_001080523	promoter	1074
chr4	153564653	153564653	-0.402362	0.00829367	0.924603	TMEM154	NM_152680	inside intron	36537
chr13	22170320	22170320	-0.402329	0.00829745	0.924603	EFHA1	NM_152726	inside intron	7986
chr1	19808575	19808575	0.40228	0.00830069	0.924603	CAPZB	NM_004930	inside intron	3490
chr9	110310795	110310795	-0.402175	0.00831096	0.924603	KLF4	NM_004235	upstream	58749
chr7	158495856	158495856	-0.402046	0.00832609	0.924603	NCAPG2	NM_017760	inside intron	1663
chr15	88945783	88945783	-0.401304	0.00840552	0.924603	MRPL46	NM_022163	downstream	64849
chr7	55437329	55437329	-0.401179	0.00842983	0.924603	LANCL2	NM_018697	inside intron	4189
chr3	24083947	24083947	0.40094	0.00844766	0.924603	LOC152024	NR_026834	downstream	60790
chr7	1966361	1966361	0.400775	0.0084655	0.924603	MAD1L1	NM_001013836	inside intron	306221
chr3	189347820	189347820	-0.400585	0.00847738	0.924603	TP63	NM_001114979	promoter	1395
chr7	50894570	50894570	-0.400555	0.00848495	0.924603	GRB10	NM_001001555	upstream	33412
chr3	150985693	150985693	0.400317	0.00850548	0.924603	P2RY14	NM_014879	inside intron	10536
chr9	35848330	35848330	-0.400222	0.00851467	0.924603	TMEM8B	NM_001042590	inside intron	18818
chr16	88590325	88590467	0.17098	0.0047431	0.93254	ZFPM1	NM_153813	inside intron	70312
chr16	50321818	50322156	0.198892	0.0048047	0.93254	ADCY7	NM_001114	overlaps 5'	0
chr3	15311021	15311269	-0.198072	0.00484738	0.93254	SH3BP5	NM_004844	overlaps exon downstream	62834
chr17	37820135	37820515	0.198004	0.00485225	0.93254	STARD3	NM_001165937	overlaps 3'	26803
chr10	131682251	131682452	-0.195638	0.00497923	0.93254	EBF3	NM_001005463	inside intron	79638
chr17	1665181	1665303	-0.192439	0.00517375	0.93254	SERPINF1	NM_002615	overlaps 5'	0
chr10	77871958	77872170	0.25332	0.00347924	0.93254	C10orf11	NM_032024	inside intron	329440
chr20	62433998	62434140	-0.252502	0.00352842	0.93254	ZBTB46	NM_025224	inside intron	2715
chr6	30070342	30070403	-0.250646	0.00366836	0.93254	TRIM31	NM_007028	downstream	10463
chr6	32294470	32294577	0.250121	0.00371916	0.93254	C6orf10	NM_006781	inside intron	45078
chr6	167571324	167571630	-0.186393	0.00559143	0.93254	GPR31	NM_005299	promoter	6
chr6	30459512	30459595	0.248192	0.00386775	0.93254	HLA-E	NM_005516	inside intron	2242
chr8	1971220	1971644	-0.248148	0.00387207	0.93254	KBTBD11	NM_014867	downstream	49177
chr6	42883534	42883762	-0.24682	0.00395474	0.93254	PTCRA	NM_138296	overlaps 5'	0
chr6	31691403	31691442	0.184707	0.00569626	0.93254	C6orf25	NM_138277	overlaps exon upstream	243
chr16	4730136	4730465	-0.243681	0.00421681	0.93254	MGRN1	NM_001142291	inside intron	55311
chr1	11795897	11795937	-0.242971	0.00427787	0.93254	AGTRAP	NM_001040197	promoter	204
chr12	132549292	132549404	-0.241772	0.00437351	0.93254	EP400	NM_015409	inside exon	114785
chr1	42385581	42385941	-0.239537	0.00451994	0.93254	HIVEP3	NM_024503	promoter	1086
chr17	78851149	78851262	-0.235747	0.00484955	0.93254	RPTOR	NM_020761	inside intron	332525
chr17	46657346	46657555	0.233997	0.00498571	0.93254	MIR10A	NR_029608	promoter	38
chr22	36563027	36563117	-0.232226	0.00512998	0.93254	APOL3	NM_145641	promoter	803
chr1	154127629	154128041	0.172807	0.00684016	0.93254	TPM3	NM_001043351	overlaps 3'	27683
chr17	26577563	26577760	-0.171355	0.0070698	0.93254	PPY2	NR_002181	downstream	3094
chr16	1519785	1519973	-0.272532	0.00516348	0.93254	CLCN7	NM_001287	inside intron	5111
chr12	56554264	56554439	-0.271495	0.00525912	0.93254	MYL6	NM_021019	overlaps exon upstream	2165
chr11	33913716	33914088	-0.270934	0.00531424	0.93254	LMO2	NM_005574	overlaps 5'	0
chr5	34043284	34043333	0.270809	0.00533207	0.93254	C1QTNF3	NM_030945	overlaps 5'	0
chr14	106366503	106366523	-0.270716	0.00534288	0.93254	KIAA0125	NR_026800	upstream	17314
chr1	9714843	9714845	-0.270212	0.00540339	0.93254	PIK3CD	NM_005026	inside intron	3054
chr17	75315081	75315108	-0.269648	0.0054758	0.93254	2014-09-09	NM_001113492	inside intron	31109
chr14	23589255	23589278	-0.26918	0.00550444	0.93254	CEBPE	NM_001805	promoter	782
chr16	57701455	57701461	-0.268943	0.00553253	0.93254	GPR97	NM_170776	promoter	695
chr2	38358147	38358225	-0.268681	0.00556333	0.93254	C2orf58	NR_027252	promoter	21
chr1	24861604	24861708	-0.268581	0.00557414	0.93254	RCAN3	NM_013441	inside exon	32218
chr17	40558061	40558063	-0.267548	0.00569031	0.93254	PTRF	NM_012232	inside intron	17210
chr7	142020101	142020183	-0.264825	0.00599777	0.93254	TRYX3	NM_001001317	upstream	62224
chr6	33096303	33096312	-0.264432	0.00605126	0.93254	HLA-DPB2	NR_001435	inside intron	16011
chr5	149867965	149868359	-0.263877	0.00612204	0.93254	NDST1	NM_001543	upstream	19314
chr17	80260329	80260410	-0.263613	0.00616581	0.93254	CD7	NM_006137	downstream	15069
chr17	46651225	46651360	0.263309	0.00619121	0.93254	HOXB3	NM_002146	inside exon	449
chr5	14358043	14358153	0.262336	0.00632413	0.93254	TRIO	NM_007118	inside intron	214215
chr19	55385581	55385587	-0.261445	0.00642301	0.93254	FCAR	NM_133279	inside exon	33
chr11	3177865	3178024	-0.260569	0.00653811	0.93254	OSBPL5	NM_001144063	inside intron	8557
chr1	153330758	153330776	-0.259778	0.00662834	0.93254	S100A9	NM_002965	inside exon	429
chr2	232258363	232258417	-0.259294	0.00670129	0.93254	B3GNT7	NM_145236	promoter	1917
chr17	75315868	75316233	-0.258187	0.00683367	0.93254	2014-09-09	NM_006640	inside exon	272
chr7	142045032	142045212	-0.257565	0.00692067	0.93254	TRYX3	NM_001001317	upstream	87155
chr16	84860871	84860918	-0.257425	0.00693471	0.93254	CRISPLD2	NM_031476	inside intron	7285
chr3	33095886	33096255	-0.255729	0.00715409	0.93254	GLB1	NM_001079811	inside intron	42058
chr12	6745524	6745568	-0.255066	0.00722109	0.93254	LPAR5	NM_020400	promoter	228
chr16	11837547	11837719	-0.254865	0.00724973	0.93254	TXNDC11	NM_015914	promoter	900
chr1	848409	848440	-0.254665	0.00728107	0.93254	FLJ39609	NR_026874	downstream	6376
chr11	71210210	71210295	-0.254415	0.00729674	0.93254	NADSYN1	NM_018161	inside intron	45994
chr7	960411	960528	-0.254381	0.0073016	0.93254	ADAP1	NM_006869	inside intron	33760
chr12	133028089	133028201	-0.253762	0.00737725	0.93254	FBRSL1	NM_001142641	upstream	38955
chr10	134385407	134385698	-0.253442	0.0074167	0.93254	INPP5A	NM_005539	inside intron	34055
chr19	8117024	8117047	-0.253019	0.00745776	0.93254	CCL25	NM_005624	promoter	886
chr17	26941253	26941260	0.253018	0.0074583	0.93254	FLJ25006	NM_144610	promoter	43
chr2	102952285	102952419	0.251958	0.00759339	0.93254	IL1RL1	NM_016232	inside intron	24324
chr12	6659520	6659524	-0.250389	0.00781547	0.93254	IFFO1	NM_001039670	inside intron	5704
chr1	19218007	19218212	-0.250254	0.00783816	0.93254	ALDH4A1	NM_170726	inside intron	11080
chr5	150020212	150020288	-0.249402	0.00791489	0.93254	SYNPO	NM_001109974	inside exon	6
chr13	31309032	31309403	-0.249174	0.00794893	0.93254	ALOX5AP	NM_001629	promoter	265
chr16	72088244	72088622	-0.24796	0.00813319	0.93254	HP	NM_001126102	overlaps 5'	0
chr19	859330	859499	-0.247612	0.00819208	0.93254	CFD	NM_001928	promoter	165
chr16	434256	434356	-0.246521	0.00832663	0.93254	LOC100134368	NR_024453	inside intron	2016
chr1	25747376	25747437	0.244994	0.00855087	0.93254	RHCE	NM_020485	promoter	14
chr16	88858277	88858315	-0.244666	0.0085995	0.93254	FAM38A	NM_001142864	upstream	6906
chr7	4876858	4876909	-0.243962	0.00868541	0.93254	RADIL	NM_018059	inside intron	46425
chr18	45458243	45458303	-0.243858	0.00870541	0.93254	SMAD2	NM_001135937	promoter	729
chr1	51700514	51700609	-0.243558	0.00875674	0.93254	RNF11	NM_014372	promoter	1335
chr9	124363848	124363848	-0.399417	0.00860706	0.93254	DAB2IP	NM_032552	inside intron	34450
chr1	156254757	156254757	-0.399397	0.00860815	0.93254	TMEM79	NM_032323	inside intron	688
chr5	157282503	157282503	0.399372	0.00861841	0.93254	CLINT1	NM_014666	inside intron	3664
chr2	69085916	69085916	0.398977	0.00866218	0.93254	BMP10	NM_014482	downstream	12732
chr17	8379225	8379225	-0.398849	0.00868487	0.93254	MYH10	NM_005964	inside exon	154810
chr8	126588554	126588554	-0.398831	0.00868866	0.93254	TRIB1	NM_025195	downstream	145992
chr10	121513707	121513707	0.398714	0.00870433	0.93254	INPP5F	NR_003251	inside intron	28099
chr11	66085958	66085958	-0.3986	0.00871729	0.93254	CD248	NM_020404	promoter	1444
chr1	41786797	41786797	-0.398282	0.0087562	0.93254	SCMH1	NM_012236	upstream	79010
chr3	30140788	30140788	-0.398269	0.00875944	0.93254	RBMS3	NM_001003793	downstream	817846
chr17	7015607	7015607	-0.398254	0.00876214	0.93254	ASGR2	NM_080914	inside intron	2021
chr1	230566509	230566509	-0.39794	0.00881077	0.93254	PGBD5	NM_024554	upstream	53143
chr1	85461303	85461303	-0.397879	0.00882266	0.93254	MCOLN2	NM_153259	inside intron	1492
chr20	34770405	34770405	-0.397769	0.00883671	0.93254	EPB41L1	NM_012156	inside intron	27744
chr6	112165062	112165062	-0.396964	0.00894802	0.93254	FYN	NM_002037	inside intron	29564
chr3	193807749	193807749	-0.396958	0.00894856	0.93254	HES1	NM_005524	upstream	46184
chr2	217075573	217075573	-0.396778	0.00897179	0.93254	XRCC5	NM_021141	downstream	101554
chr2	153443171	153443171	0.396708	0.00898098	0.93254	FMNL2	NM_052905	inside intron	251421
chr7	105987258	105987258	-0.396562	0.00900475	0.93254	NAMPT	NM_005746	upstream	61621
chr22	17560707	17560707	-0.395661	0.00915767	0.93254	IL17RA	NM_014339	upstream	5141
chr20	13616618	13616618	-0.395538	0.00917334	0.93254	TASP1	NM_017714	inside intron	2964
chr4	38073835	38073835	-0.395537	0.00917388	0.93254	TBC1D1	NM_015173	inside intron	181116
chr5	76251688	76251688	0.395532	0.00917442	0.93254	CRHBP	NM_001882	inside intron	3009
chr3	150819587	150819587	0.395417	0.00919766	0.93254	MED12L	NM_053002	inside intron	14912
chr22	43036734	43036734	-0.395402	0.0091982	0.93254	CYB5R3	NM_007326	inside intron	6260
chr3	134088357	134088357	0.394904	0.00926466	0.93254	AMOTL2	NM_016201	inside intron	5048
chr7	134298937	134298937	-0.394835	0.00927763	0.93254	BPGM	NM_199186	upstream	32593
chr13	37064804	37064804	-0.394715	0.00928843	0.93254	CCNA1	NM_001111045	downstream	58396
chr10	3848384	3848384	-0.394713	0.00928897	0.93254	KLF6	NM_001300	upstream	20912
chr16	3124591	3124591	-0.394674	0.00929113	0.93254	IL32	NM_001012636	downstream	8807
chr8	29441416	29441416	-0.39411	0.00935814	0.93254	C8orf75	NR_026765	downstream	164208
chr12	132258560	132258560	-0.394018	0.00937597	0.93254	SFRS8	NM_004592	inside intron	62926
chr2	54760330	54760330	-0.393735	0.00941163	0.93254	SPTBN1	NM_003128	inside intron	76877
chr17	80398412	80398412	-0.39362	0.00942568	0.93254	HEXDC	NM_173620	inside intron	22161
chr17	74542680	74542680	-0.393527	0.00943595	0.93254	PRCD	NM_001077620	downstream	6560
chr5	79542470	79542470	-0.393453	0.00944297	0.93254	SERINC5	NM_178276	inside intron	9399
chr17	79303434	79303434	-0.393264	0.00946296	0.93254	TMEM105	NM_178520	inside intron	1039
chr16	85873323	85873323	-0.393257	0.0094635	0.93254	COX4I1	NM_001861	downstream	40128
chr4	99298930	99298930	-0.392898	0.00951538	0.93254	RAP1GDS1	NM_001100426	inside intron	116404
chr10	101370592	101370592	0.392865	0.00952186	0.93254	SLC25A28	NM_031212	inside exon	9628
chr20	55968294	55968294	-0.392746	0.00953429	0.93254	RBM38	NM_183425	inside intron	1832
chr1	162359133	162359133	-0.39248	0.00957103	0.93254	C1orf226	NM_001085375	downstream	7614
chrX	20163796	20163796	-0.392466	0.00957211	0.93254	EIF1AX	NM_001412	upstream	3831
chr7	157462264	157462264	-0.392344	0.00959426	0.93254	PTPRN2	NM_002847	inside intron	918217
chr10	22722951	22722951	-0.392296	0.00960237	0.93254	SPAG6	NM_172242	downstream	88553
chr1	156422580	156422580	-0.392058	0.00964019	0.93254	MEF2D	NM_005920	downstream	47948
chr12	109248326	109248326	0.392051	0.00964073	0.93254	SSH1	NM_001161330	inside intron	3032
chr17	1001612	1001612	-0.391963	0.00965046	0.93254	ABR	NM_001092	inside intron	10711
chr12	94727462	94727462	0.391655	0.00969639	0.93254	CCDC41	NM_001042399	inside intron	126301
chr19	10978833	10978833	-0.391538	0.00971368	0.93254	C19orf38	NM_001136482	inside intron	19728
chr12	66050928	66050928	-0.391242	0.00974448	0.93254	RPSAP52	NR_026825	downstream	169825
chr1	12675777	12675777	-0.3911	0.00976609	0.93254	DHRS3	NM_004753	inside intron	2042
chr2	9468351	9468351	-0.391003	0.00978068	0.93254	ASAP2	NM_003887	inside intron	121458
chr12	121867725	121867725	-0.390651	0.00984444	0.93254	KDM2B	NM_001005366	inside exon	150638
chr2	33546572	33546572	-0.39059	0.00985471	0.93254	LTBP1	NM_000627	inside intron	186909
chr6	158478872	158478872	-0.390556	0.00986065	0.93254	SYNJ2	NM_003898	inside intron	75954
chr18	45459276	45459276	-0.390537	0.00986443	0.93254	SMAD2	NM_001135937	promoter	1762
chr1	154988721	154988721	-0.390189	0.00990604	0.93254	ZBTB7B	NM_015872	inside exon	13610
chr10	97515222	97515222	-0.389876	0.00995251	0.93254	ENTPD1	NM_001098175	inside intron	43687
chr19	33172072	33172072	-0.389622	0.00999736	0.93254	RGS9BP	NM_207391	downstream	5760
chr11	32451461	32452370	0.155531	0.00663375	0.936508	WT1	NM_000378	inside intron	4716
chr20	19866974	19867145	-0.155221	0.0066921	0.936508	RIN2	NM_018993	upstream	3064
chr8	6420726	6421171	0.147872	0.00840228	0.936508	MCPH1	NM_024596	inside intron	156606
chr12	1609463	1609537	-0.167508	0.00764418	0.936508	LOC100292680	NR_028415	promoter	119
chr12	133349325	133349418	-0.228633	0.00544986	0.948413	GOLGA3	NM_005895	inside exon	55869
chr14	24867164	24867491	0.226461	0.00564817	0.948413	NYNRIN	NM_025081	promoter	500
chr20	896981	897050	-0.226395	0.00565411	0.948413	ANGPT4	NM_015985	promoter	22
chr4	8262589	8262688	-0.224985	0.00578541	0.948413	HTRA3	NM_053044	upstream	8803
chr6	170463167	170463305	-0.242936	0.00884427	0.948413	LOC154449	NR_002787	downstream	108351
chr12	1949503	1949586	-0.242899	0.00885238	0.948413	CACNA2D4	NM_172364	inside intron	78283
chr18	20717411	20717693	0.242464	0.00893073	0.948413	CABLES1	NM_001100619	inside intron	1685
chr17	78755379	78755406	-0.24245	0.00893235	0.948413	RPTOR	NM_020761	inside intron	236755
chr17	79924542	79924772	-0.241113	0.00913173	0.948413	NOTUM	NM_178493	upstream	5486
chr3	181326755	181327125	-0.240611	0.00919549	0.948413	SOX2OT	NR_004053	promoter	1025
chr10	5060432	5060566	0.23694	0.00972719	0.948413	AKR1C2	NM_205845	promoter	226
chr1	111414984	111415232	-0.236841	0.00974286	0.948413	CD53	NM_001040033	inside intron	1164
chr10	80999807	80999841	0.23679	0.0097515	0.948413	ZMIZ1	NM_020338	inside intron	171016
chr1	159174610	159174728	0.235351	0.00999736	0.948413	DARC	NM_002036	inside exon	101
chr5	138718812	138719090	-0.223199	0.00595886	0.984127	SLC23A1	NM_005847	overlaps 5'	0
chrY	6114255	6114404	-0.222044	0.00608908	0.984127	TSPY2	NM_022573	overlaps 5'	0
chr6	36665554	36665620	-0.221944	0.00610097	0.984127	CDKN1A	NM_078467	downstream	19068
chr10	88717364	88717494	-0.221111	0.00620688	0.984127	MMRN2	NM_024756	overlaps 5'	0
chr2	242802009	242802099	-0.219266	0.00638033	0.984127	PDCD1	NM_005018	promoter	952
chr5	1807695	1807759	-0.219081	0.00640194	0.984127	NDUFS6	NM_004553	inside intron	6200
chr4	3287598	3288101	-0.216555	0.00667859	0.984127	C4orf44	NM_001012982	downstream	36832
chr3	52812033	52812410	-0.216067	0.0067202	0.984127	ITIH1	NM_002215	overlaps exon upstream	426
chr11	70257035	70257149	-0.215985	0.00672236	0.984127	CTTN	NM_138565	inside intron	12392
chr11	133928292	133928346	-0.214863	0.00686771	0.984127	JAM3	NM_032801	upstream	10473
chr11	62308492	62308810	-0.213776	0.00696822	0.984127	AHNAK	NM_001620	inside intron	5521
chr21	45789122	45789363	0.213531	0.00699469	0.984127	TRPM2	NM_003307	overlaps exon downstream	15639
chr11	1320497	1320634	-0.212789	0.00709195	0.984127	TOLLIP	NM_019009	inside intron	10204
chr19	16178195	16178253	0.209448	0.00738968	0.984127	TPM4	NM_001145160	promoter	63
chr9	123688715	123689193	-0.208953	0.00744966	0.984127	TRAF1	NM_005658	overlaps 5'	0
chr17	73577422	73577744	-0.208442	0.00749613	0.984127	LLGL2	NM_001031803	downstream	55640
chr7	27193351	27194013	0.206672	0.00766904	0.984127	HOXA7	NM_006896	inside exon	2282
chr19	39798481	39799037	0.204927	0.00785221	0.984127	LRFN1	NM_020862	inside exon	6938
chr15	99978986	99979059	-0.203375	0.00799918	0.984127	LRRC28	NM_144598	downstream	187335
chr1	2996522	2996949	0.201341	0.00821424	0.984127	PRDM16	NM_022114	inside intron	10779
chr17	74138073	74138396	0.200546	0.00830231	0.984127	RNF157	NM_052916	downstream	97993
chr12	125140105	125140249	-0.198961	0.00849738	0.984127	NCOR2	NM_006312	upstream	119957
chr19	836606	836716	-0.195645	0.00890965	0.984127	PRTN3	NM_002777	upstream	4268
chr10	70319645	70319783	-0.19472	0.00903609	0.984127	TET1	NM_030625	promoter	333
chr17	37323563	37324234	-0.194546	0.0090523	0.984127	ARL5C	NM_001143968	promoter	1150
chr17	79970135	79970313	0.19294	0.00929384	0.984127	ASPSCR1	NM_024083	overlaps exon downstream	34710
chr3	195914017	195914113	-0.190226	0.00966883	0.984127	ZDHHC19	NM_001039617	downstream	24186
chr17	78849910	78849971	-0.189769	0.00973205	0.984127	RPTOR	NM_020761	inside intron	331286
chr21	44869682	44869785	-0.189759	0.00973583	0.984127	C21orf125	NR_026960	promoter	118
chr1	12203571	12204096	-0.188958	0.00984552	0.984127	TNFRSF8	NM_152942	inside exon	17614
chr7	4755010	4755415	-0.188876	0.00985903	0.984127	FOXK1	NM_001037165	inside intron	33081
chr12	323242	323439	-0.188393	0.00994008	0.988095	SLC6A12	NM_001122848	overlaps 5'	0

## Sheet: HSCvsMEP
chr	start	end	diffMethyl	p.value	fwer	Gene	annotation	relation2gene	distance2gene
chr7	65419185	65419288	-0.736557	4.03954e-07	0.00396825	VKORC1L1	NM_173517	inside exon	80929
chr12	14996508	14996587	-0.748793	4.03954e-07	0.00396825	ART4	NM_021071	promoter	96
chr21	43823749	43824262	-0.614986	8.07907e-07	0.00396825	UBASH3A	NM_018961	overlaps 5'	0
chr19	12997997	12998927	-0.527956	4.03954e-07	0.00396825	KLF1	NM_006563	overlaps 5'	0
chr6	32825040	32825897	-0.37679	4.03954e-07	0.00396825	PSMB9	NM_002800	overlaps two exons	3103
chr16	88563934	88564934	-0.554593	1.61581e-06	0.00396825	ZFPM1	NM_153813	inside intron	43921
chr11	108422791	108423124	-0.663997	1.21186e-06	0.00396825	EXPH5	NM_015065	inside intron	41249
chr6	32135715	32136052	-0.54779	2.01977e-06	0.00396825	EGFL8	NM_030652	inside exon	3311
chr6	157876915	157877120	-0.722292	1.21186e-06	0.00396825	ZDHHC14	NM_024630	inside intron	74359
chr1	182760143	182761262	-0.571672	2.01977e-06	0.00396825	NPL	NM_030769	promoter	131
chr16	88558065	88558237	-0.710261	1.61581e-06	0.00396825	ZFPM1	NM_153813	inside intron	38052
chr16	85551478	85551748	-0.685227	2.01977e-06	0.00396825	KIAA0182	NM_001134473	upstream	93280
chr3	12994821	12994919	-0.677155	2.42372e-06	0.00396825	IQSEC1	NM_014869	inside intron	14040
chr17	80581701	80581925	-0.628076	3.23163e-06	0.00396825	WDR45L	NM_019613	inside intron	24485
chr17	46648525	46648582	0.610483	4.03954e-06	0.00396825	HOXB3	NM_002146	inside intron	3227
chr8	141312892	141312979	-0.6051	4.44349e-06	0.00396825	TRAPPC9	NM_001160372	inside intron	154881
chr17	79623603	79623661	-0.602487	4.84744e-06	0.00396825	PDE6G	NM_002602	overlaps 5'	0
chr12	123632825	123633306	-0.600635	5.2514e-06	0.00396825	MPHOSPH9	NM_022782	downstream	73134
chr7	142659349	142659425	-0.595599	5.65535e-06	0.00396825	KEL	NM_000420	inside exon	77
chr2	24233923	24234017	-0.575512	6.05931e-06	0.00396825	MFSD2B	NM_001080473	inside intron	971
chr1	43290834	43291209	-0.796485	4.03954e-07	0.00396825	ERMAP	NM_001017922	inside intron	8059
chr6	32099450	32099564	-0.747589	1.21186e-06	0.00396825	FKBPL	NM_022110	promoter	1384
chr17	74844962	74845007	-0.711858	2.42372e-06	0.00396825	MGAT5B	NM_144677	upstream	19790
chr19	47839132	47839187	-0.706285	3.23163e-06	0.00396825	GPR77	NM_018485	promoter	1183
chr17	45286354	45286609	-0.694179	3.63558e-06	0.00396825	MYL4	NM_001002841	overlaps 5'	0
chr2	179149472	179149605	-0.675479	4.84744e-06	0.00396825	OSBPL6	NM_032523	inside intron	90099
chr15	90727560	90727570	-0.671937	5.2514e-06	0.00396825	SEMA4B	NM_020210	promoter	581
chr1	145828001	145828006	-0.655394	6.05931e-06	0.00396825	GPR89A	NM_001097613	promoter	899
chr19	51858208	51858276	-0.652923	6.46326e-06	0.00396825	ETFB	NM_001985	inside intron	11395
chr7	73645723	73645783	-0.651875	6.86721e-06	0.00396825	RFC2	NM_002914	downstream	22954
chr1	51986130	51986254	-0.65088	7.27117e-06	0.00396825	EPS15	NM_001981	promoter	1136
chr6	30956397	30956440	-0.650823	7.67512e-06	0.00396825	MUC21	NM_001010909	inside exon	4913
chr3	148581801	148581837	-0.639215	8.07907e-06	0.00396825	CPA3	NM_001870	promoter	1205
chr20	45319350	45319455	-0.626048	8.88698e-06	0.00396825	TP53RK	NM_033550	promoter	1075
chr2	172377981	172378036	-0.621732	9.29094e-06	0.00396825	CYBRD1	NM_001127383	promoter	829
chr2	239330171	239330202	-0.612855	1.00988e-05	0.00396825	ASB1	NM_001040445	upstream	5423
chr12	25103173	25103643	-0.612001	1.05028e-05	0.00396825	BCAT1	NM_005504	promoter	866
chr7	138347826	138347914	-0.603951	1.17147e-05	0.00396825	SVOPL	NM_174959	overlaps exon upstream	1054
chr9	136726359	136726575	-0.595431	1.33305e-05	0.00396825	VAV2	NM_001134398	covers exon(s)	130870
chr1	159866558	159866558	-0.85261	4.03954e-07	0.00396825	CCDC19	NM_012337	inside intron	3347
chr11	12136405	12136405	-0.848144	8.07907e-07	0.00396825	MICAL2	NM_014632	inside intron	4268
chr8	131368433	131368433	-0.828725	1.21186e-06	0.00396825	ASAP1	NM_018482	inside intron	45783
chr17	47372126	47372126	-0.826455	1.61581e-06	0.00396825	ZNF652	NM_001145365	inside exon	67349
chr6	16933816	16933816	-0.825844	2.01977e-06	0.00396825	ATXN1	NM_001128164	upstream	172096
chr15	90643766	90643766	-0.819335	2.42372e-06	0.00396825	IDH2	NM_002168	inside intron	1941
chr8	99105576	99105576	-0.818784	2.82768e-06	0.00396825	C8orf47	NM_173549	inside exon	28827
chr2	55642894	55642894	-0.814706	3.23163e-06	0.00396825	CCDC88A	NM_018084	inside intron	4162
chr4	24590014	24590014	-0.812402	3.63558e-06	0.00396825	DHX15	NM_001358	upstream	3831
chr4	144266241	144266241	-0.811561	4.03954e-06	0.00396825	GAB1	NM_002039	inside intron	8259
chr13	49147573	49147573	-0.804485	4.44349e-06	0.00396825	RCBTB2	NM_001268	upstream	40258
chr19	2865997	2865997	-0.802306	4.84744e-06	0.00396825	ZNF556	NM_024967	promoter	1335
chr5	153753045	153753045	-0.796258	5.65535e-06	0.00396825	GALNT10	NM_198321	inside intron	182751
chr1	226036279	226036279	-0.796188	6.05931e-06	0.00396825	TMEM63A	NM_014698	inside intron	33768
chr4	157897045	157897045	-0.794852	6.46326e-06	0.00396825	PDGFC	NM_016205	upstream	4500
chr5	169617918	169617918	-0.790699	6.86721e-06	0.00396825	C5orf58	NM_001102609	upstream	42031
chr11	73681281	73681281	-0.78834	7.27117e-06	0.00396825	DNAJB13	NM_153614	inside exon	19918
chr1	199827580	199827580	-0.787735	7.67512e-06	0.00396825	NR5A2	NM_205860	upstream	169189
chr5	32297979	32297979	-0.786324	8.07907e-06	0.00396825	MTMR12	NM_001040446	inside intron	15134
chr11	5276490	5276490	-0.786285	8.48303e-06	0.00396825	HBG2	NM_000184	promoter	480
chr10	70805603	70805603	-0.784252	8.88698e-06	0.00396825	KIAA1279	NM_015634	downstream	57111
chr16	85708039	85708039	-0.781695	9.29094e-06	0.00396825	KIAA0182	NM_014615	inside exon	61116
chr2	109789810	109789810	-0.780735	9.69489e-06	0.00396825	SH3RF3	NM_001099289	inside intron	43814
chr3	49127364	49127364	-0.780074	1.00988e-05	0.00396825	QRICH1	NM_017730	inside intron	4139
chr10	100220809	100220809	-0.779351	1.05028e-05	0.00396825	HPSE2	NM_001166244	inside intron	774822
chr15	101720914	101720914	-0.777	1.09068e-05	0.00396825	CHSY1	NM_014918	inside intron	71222
chr6	26030329	26030329	-0.776091	1.13107e-05	0.00396825	HIST1H3B	NM_003537	close to 3'	1958
chr22	39106452	39106452	-0.774895	1.21186e-05	0.00793651	GTPBP1	NM_004286	inside intron	4646
chr13	113305704	113305901	-0.58769	1.45423e-05	0.0119048	C13orf35	NM_207440	inside intron	4347
chr1	185253495	185253495	-0.773843	1.33305e-05	0.015873	C1orf26	NM_017673	inside intron	127205
chr3	195603697	195603697	-0.772874	1.37344e-05	0.015873	TNK2	NM_001010938	inside intron	18734
chr18	55250568	55250568	-0.772322	1.41384e-05	0.015873	FECH	NM_000140	inside intron	3400
chr11	1325718	1325852	-0.552801	9.69489e-06	0.0198413	TOLLIP	NM_019009	inside intron	4986
chr12	114232702	114232905	-0.548696	1.00988e-05	0.0198413	RBM19	NM_001146699	downstream	171270
chr11	67251677	67251939	-0.58709	1.57542e-05	0.0198413	AIP	NM_003977	inside intron	1173
chr6	31654389	31654533	-0.576552	1.61581e-05	0.0198413	BAT5	NM_021160	downstream	16554
chr16	85622205	85622276	-0.572156	1.7774e-05	0.0198413	KIAA0182	NM_001134473	upstream	22752
chr2	61407270	61407414	-0.566717	1.93898e-05	0.0198413	AHSA2	NM_152392	inside intron	2450
chr19	55417390	55417647	-0.4742	7.67512e-06	0.0238095	NCR1	NM_001145458	overlaps 5'	0
chr14	104625249	104625669	-0.528338	5.65535e-06	0.0238095	KIF26A	NM_015656	inside intron	20190
chr3	46394550	46395356	-0.509052	7.27117e-06	0.031746	CCR2	NM_001123396	overlaps 5'	0
chr2	220436894	220436948	-0.480917	9.69489e-06	0.031746	INHA	NM_002191	promoter	5
chr2	68348796	68348796	-0.769556	1.65621e-05	0.0357143	WDR92	NM_138458	downstream	35859
chr6	109812795	109812795	-0.766705	1.69661e-05	0.0357143	AKD1	NM_001145128	downstream	199619
chr8	13105155	13105155	-0.766561	1.737e-05	0.0357143	DLC1	NM_182643	inside intron	267273
chr6	41010111	41010316	-0.472014	1.21186e-05	0.047619	TSPO2	NM_001010873	overlaps 5'	0
chr15	60907749	60907749	-0.765615	1.93898e-05	0.0515873	RORA	NM_134260	inside intron	11979
chr1	226012913	226013010	-0.530197	1.65621e-05	0.0555556	EPHX1	NM_001136018	inside intron	15117
chr6	32810742	32810833	-0.5255	1.7774e-05	0.0555556	PSMB8	NM_148919	inside exon	982
chr11	1297066	1297087	-0.553476	2.66609e-05	0.0555556	TOLLIP	NM_019009	inside exon	33751
chr8	41654331	41655078	-0.452441	7.67512e-06	0.0634921	ANK1	NM_020476	overlaps exon downstream	61
chr14	101513572	101514051	-0.46338	1.61581e-05	0.0634921	MIR539	NR_030256	covers	0
chr2	149639612	149639914	-0.517886	1.89858e-05	0.0634921	KIF5C	NM_004522	inside intron	6794
chr8	1708438	1708526	-0.503324	1.97937e-05	0.0634921	CLN8	NM_018941	upstream	3343
chr14	103565867	103566172	-0.501554	2.01977e-05	0.0634921	C14orf73	NM_001077594	promoter	308
chr1	45103896	45103967	-0.49734	2.06016e-05	0.0634921	RNF220	NM_018150	inside intron	232937
chr8	145643083	145643626	-0.494087	2.18135e-05	0.0634921	SLC39A4	NM_130849	promoter	811
chr6	31088343	31088434	-0.493667	2.22175e-05	0.0634921	PSORS1C1	NM_014068	inside intron	5721
chr17	76850256	76850277	-0.492153	2.26214e-05	0.0634921	TIMP2	NM_003255	inside exon	71194
chr17	38717206	38717275	-0.484805	2.5853e-05	0.0634921	CCR7	NM_001838	inside intron	4448
chr17	80273242	80273322	-0.481771	2.66609e-05	0.0634921	CD7	NM_006137	overlaps exon upstream	2157
chr10	135059097	135059289	-0.480157	2.90847e-05	0.0634921	MIR202	NR_030170	close to 3'	1834
chr1	12538341	12538541	-0.478425	2.94886e-05	0.0634921	VPS13D	NM_015378	inside intron	248229
chr5	1089722	1089800	-0.472877	3.23163e-05	0.0674603	SLC12A7	NM_006598	inside intron	22371
chr3	3123308	3123308	-0.760514	2.30254e-05	0.0753968	IL5RA	NM_175726	inside intron	28749
chr12	32530696	32530696	-0.759426	2.34293e-05	0.0753968	BICD1	NM_001003398	inside exon	270512
chr1	179016233	179016233	-0.75916	2.38333e-05	0.0753968	FAM20B	NM_014864	inside intron	21160
chr11	69061454	69061473	-0.548276	3.07005e-05	0.0833333	MYEOV	NM_138768	promoter	148
chr6	31629088	31629199	-0.547848	3.11044e-05	0.0833333	C6orf47	NM_021184	promoter	540
chr12	53602179	53602179	-0.758395	2.50451e-05	0.0833333	ITGB7	NM_000889	promoter	1180
chr8	68022262	68022262	-0.757232	2.54491e-05	0.0833333	CSPP1	NM_024790	inside intron	45660
chr7	33765409	33765409	-0.755781	2.5853e-05	0.0833333	BBS9	NM_001033605	downstream	596258
chr6	140168822	140168822	-0.755496	2.6257e-05	0.0833333	CITED2	NM_006079	upstream	473038
chr4	87938832	87938832	-0.753579	2.74689e-05	0.0833333	AFF1	NM_005935	inside intron	10680
chr10	11631072	11631072	-0.752338	2.78728e-05	0.0833333	USP6NL	NM_014688	inside intron	22606
chr19	39048014	39048014	-0.751227	2.82768e-05	0.0833333	RYR1	NM_001042723	inside intron	123675
chr13	41631052	41631052	-0.750738	2.86807e-05	0.0833333	WBP4	NM_007187	upstream	4644
chr8	12608579	12608579	-0.74979	2.90847e-05	0.0833333	LONRF1	NM_152271	inside intron	4412
chr16	67567158	67567158	-0.747921	3.07005e-05	0.0833333	FAM65A	NM_024519	inside intron	4405
chr6	32121055	32121261	-0.306779	2.30254e-05	0.0873016	PPT2	NM_138717	promoter	39
chr4	1195845	1196179	-0.462093	4.03954e-05	0.0952381	LOC100130872	NR_024569	inside intron	6570
chr1	116193783	116193783	-0.743656	3.35282e-05	0.103175	VANGL1	NM_138959	inside intron	9210
chr10	75654257	75654257	-0.743485	3.39321e-05	0.103175	C10orf55	NM_001001791	downstream	28277
chr7	30108301	30108301	-0.74343	3.43361e-05	0.103175	PLEKHA8	NM_032639	inside intron	40014
chr2	37642493	37642493	-0.741183	3.474e-05	0.103175	QPCT	NM_012413	downstream	70741
chr15	65066231	65066710	-0.543064	3.5144e-05	0.111111	RBPMS2	NM_194272	inside intron	1059
chr4	6732388	6732464	-0.539061	3.79717e-05	0.111111	CNO	NM_018366	downstream	14547
chr1	228352412	228352449	-0.538261	3.83756e-05	0.111111	C1orf69	NM_001010867	promoter	979
chr17	1633714	1633745	-0.520868	4.68586e-05	0.115079	WDR81	NM_001163809	inside exon	5590
chr5	137224213	137224284	-0.520547	4.72626e-05	0.115079	MYOT	NM_006790	downstream	20669
chr16	67237089	67237143	-0.515851	4.96863e-05	0.123016	ELMO3	NM_024712	overlaps exon downstream	4062
chr10	112630780	112630835	-0.509961	5.08982e-05	0.123016	LOC282997	NR_026932	promoter	119
chr1	246728663	246728677	-0.507718	5.33219e-05	0.123016	TFB2M	NM_022366	inside intron	887
chr17	53345639	53345639	0.739855	3.75677e-05	0.126984	HLF	NM_002126	inside intron	3319
chr2	170779769	170779769	-0.739844	3.79717e-05	0.126984	UBR3	NM_172070	inside intron	95752
chr16	88534398	88534398	-0.739089	3.83756e-05	0.126984	ZFPM1	NM_153813	inside intron	14385
chr7	92313449	92313449	-0.73884	3.87796e-05	0.126984	CDK6	NM_001259	inside intron	149781
chr3	31803876	31803876	-0.738241	3.99914e-05	0.126984	OSBPL10	NM_017784	inside intron	219361
chr3	39388759	39388759	-0.73488	4.07993e-05	0.126984	CCR8	NM_005201	downstream	17563
chr4	37689379	37689379	-0.734487	4.24151e-05	0.126984	RELL1	NM_001085400	promoter	1381
chrX	48644026	48645037	-0.441853	1.49463e-05	0.130952	GATA1	NM_002049	overlaps 5'	0
chr9	139406352	139406515	-0.500414	5.69575e-05	0.130952	NOTCH1	NM_017617	inside intron	33722
chr22	43525330	43525431	-0.499953	5.89772e-05	0.130952	BIK	NM_001197	inside exon	18574
chr16	3843012	3843232	-0.499494	5.93812e-05	0.130952	CREBBP	NM_004380	inside intron	86888
chr8	33421410	33421410	-0.733458	4.52428e-05	0.142857	RNF122	NM_024787	inside intron	3232
chr5	149295883	149295883	-0.732999	4.56468e-05	0.142857	PDE6A	NM_000440	inside intron	28472
chr2	144992352	144992352	-0.732569	4.60507e-05	0.142857	GTDC1	NM_024659	inside intron	2553
chr17	60770550	60770550	-0.730946	4.72626e-05	0.142857	MRC2	NM_006039	inside exon	65789
chr10	97036527	97036527	-0.730552	4.76665e-05	0.142857	PDLIM1	NM_020992	inside intron	14253
chr13	32780062	32780062	-0.730521	4.80705e-05	0.142857	FRY	NM_023037	inside intron	174626
chr2	18697115	18697115	-0.73002	4.84744e-05	0.142857	RDH14	NM_020905	downstream	44843
chr20	30389511	30389511	-0.729972	4.88784e-05	0.142857	TPX2	NM_012112	inside exon	62608
chr4	74296522	74296726	-0.495655	6.66524e-05	0.150794	AFP	NM_001134	upstream	5206
chr2	219254588	219254588	-0.729389	5.08982e-05	0.150794	SLC11A1	NM_000578	inside intron	7837
chr2	75089669	75089669	-0.728182	5.37258e-05	0.150794	HK2	NM_000189	inside intron	29888
chr15	101729174	101729174	-0.727218	5.49377e-05	0.150794	CHSY1	NM_014918	inside intron	62962
chr2	55246602	55246602	-0.726774	5.69575e-05	0.15873	RTN4	NM_207521	inside intron	29723
chr6	111738477	111738477	-0.725635	5.73614e-05	0.15873	REV3L	NM_002912	inside intron	65936
chr13	46202047	46202047	-0.725598	5.77654e-05	0.15873	FAM194B	NM_182542	upstream	12174
chr4	2431872	2432313	-0.454563	5.211e-05	0.166667	ZFYVE28	NM_020972	upstream	11504
chr3	52864694	52864816	-0.453838	5.41298e-05	0.166667	ITIH4	NM_001166449	overlaps 5'	0
chr16	50347766	50347895	-0.45252	5.81693e-05	0.170635	ADCY7	NM_001114	overlaps exon upstream	25944
chr3	182694617	182694617	-0.724049	6.05931e-05	0.170635	DCUN1D1	NM_020640	inside intron	3708
chr7	102566723	102566723	-0.723427	6.0997e-05	0.170635	LRRC17	NM_005824	inside intron	13380
chr16	31538871	31539234	-0.446818	4.03954e-05	0.174603	AHSP	NM_016633	overlaps 5'	0
chr2	60722313	60722802	-0.491778	7.10959e-05	0.178571	BCL11A	NM_022893	inside intron	57830
chr5	1067795	1068111	-0.489354	7.43275e-05	0.178571	SLC12A7	NM_006598	inside intron	44060
chr17	80290106	80290217	-0.451527	6.22089e-05	0.186508	SECTM1	NM_003004	inside intron	1703
chr10	33212865	33212865	-0.722789	6.54405e-05	0.186508	ITGB1	NM_033666	inside intron	11620
chr2	39355435	39355435	-0.722013	7.0288e-05	0.202381	SOS1	NM_005633	upstream	7832
chr6	10725534	10725534	-0.718516	7.59433e-05	0.202381	TMEM14C	NM_001165258	inside intron	2387
chr3	183208857	183208857	0.718194	7.63473e-05	0.202381	KLHL6	NM_130446	inside exon	64641
chr3	136618442	136618442	-0.717327	7.67512e-05	0.202381	NCK1	NM_006153	inside intron	37370
chr3	142841719	142841719	-0.716939	7.75591e-05	0.202381	CHST2	NM_004267	inside exon	3052
chr15	64814395	64814395	-0.715147	7.91749e-05	0.202381	ZNF609	NM_015042	inside intron	22777
chr14	104190678	104190829	-0.446619	6.90761e-05	0.206349	ZFYVE21	NM_024071	inside intron	8534
chr3	25646267	25646267	-0.714619	8.11947e-05	0.214286	TOP2B	NM_001068	inside exon	59520
chr2	99124870	99124870	-0.713833	8.24066e-05	0.214286	INPP4A	NM_001566	inside intron	63550
chr1	178998656	178998656	-0.713272	8.52342e-05	0.214286	FAM20B	NM_014864	inside intron	3583
chr5	132009352	132009352	-0.711058	9.16975e-05	0.214286	IL4	NM_000589	promoter	20
chr17	505019	505019	-0.709849	9.25054e-05	0.214286	VPS53	NM_018289	inside intron	113076
chr3	71295684	71295684	-0.708374	9.45252e-05	0.214286	FOXP1	NM_001012505	inside intron	337455
chr3	53362965	53362965	-0.708302	9.49291e-05	0.214286	DCP1A	NM_018403	inside intron	18671
chr17	29667326	29667326	-0.707371	9.73529e-05	0.214286	NF1	NM_000267	inside intron	245332
chr7	75626860	75626860	-0.705003	0.000101392	0.218254	STYXL1	NM_016086	inside intron	50460
chr19	1633073	1633073	-0.704949	0.000101796	0.218254	TCF3	NM_001136139	inside intron	17212
chr7	65219171	65219587	-0.484595	8.44263e-05	0.222222	CCT6P1	NR_003110	overlaps exon upstream	3080
chr9	134280803	134280803	-0.701117	0.000111087	0.22619	BAT2L	NM_013318	upstream	24673
chr11	114320724	114320724	-0.700313	0.000111491	0.22619	REXO2	NM_015523	inside exon	10617
chr8	71197103	71197103	-0.698134	0.000113511	0.22619	NCOA2	NM_006540	inside intron	118916
chr7	92460784	92460784	-0.697466	0.000115127	0.22619	CDK6	NM_001259	inside intron	2446
chr11	128646953	128647107	-0.441648	7.75591e-05	0.230159	FLI1	NM_002017	inside intron	83141
chr17	76142333	76142461	-0.441592	7.79631e-05	0.230159	C17orf99	NM_001163075	overlaps 5'	0
chr16	85470485	85470674	-0.441555	7.8367e-05	0.230159	KIAA0182	NM_001134473	upstream	174354
chr14	64909105	64909119	-0.481916	8.7658e-05	0.230159	MTHFD1	NM_005956	inside exon	54347
chr6	30066428	30066428	-0.69673	0.000117954	0.230159	TRIM31	NM_007028	downstream	14438
chr3	169656700	169656700	-0.696533	0.000118358	0.230159	SAMD7	NM_182610	inside exon	27219
chr3	49538552	49538552	-0.696382	0.000118762	0.230159	DAG1	NM_004393	inside intron	30988
chr7	134519692	134519692	-0.695829	0.000119974	0.230159	CALD1	NM_004342	inside intron	55529
chr3	46282766	46282766	-0.695589	0.000120378	0.230159	CCR3	NM_001164680	promoter	1105
chr5	14173773	14173773	-0.695146	0.000120782	0.230159	TRIO	NM_007118	inside intron	29945
chr9	7103479	7103479	-0.69511	0.000121186	0.230159	KDM4C	NM_001146694	inside intron	345839
chr11	10921186	10921186	-0.692991	0.000126841	0.230159	ZBED5	NM_001143667	upstream	41567
chr1	224580455	224580455	-0.692522	0.000128861	0.230159	WDR26	NM_025160	inside intron	41276
chr12	89938002	89938002	-0.692366	0.000129265	0.230159	WDR51B	NM_172240	upstream	18226
chr15	66912788	66912788	-0.692043	0.000132093	0.230159	LCTL	NM_207338	upstream	54954
chr9	133908909	133908909	-0.691364	0.000133305	0.230159	LAMC3	NM_006059	inside intron	24406
chr6	6890951	6890951	-0.688912	0.00014098	0.238095	RREB1	NM_001003699	upstream	217236
chr4	152611527	152611527	-0.688694	0.000141384	0.238095	PET112L	NM_004564	inside intron	70618
chr15	43387679	43387679	-0.687301	0.000145423	0.238095	UBR1	NM_174916	inside intron	10606
chr11	47885166	47885166	-0.686796	0.000147443	0.238095	NUP160	NM_015231	upstream	15110
chr1	198906494	198906494	-0.685751	0.000149059	0.238095	MIR181A1	NR_029626	upstream	78213
chr8	41406329	41406329	-0.68438	0.000151887	0.238095	GINS4	NM_032336	downstream	19605
chr9	109683834	109683834	-0.683988	0.000152291	0.238095	ZNF462	NM_021224	inside intron	58457
chr2	149259371	149259371	-0.683896	0.000152695	0.238095	MBD5	NM_018328	inside intron	43334
chr3	58984465	58984465	-0.683695	0.000153098	0.238095	C3orf67	NM_198463	inside intron	51249
chr16	85659946	85659946	-0.683533	0.000153502	0.238095	KIAA0182	NM_014615	inside intron	13023
chr11	118267111	118267111	-0.683052	0.000154714	0.238095	UBE4A	NM_004788	inside exon	36810
chr5	54081633	54081633	-0.682687	0.000156734	0.238095	ESM1	NM_001135604	downstream	199780
chr6	7165647	7165647	-0.682647	0.000157138	0.238095	RREB1	NM_001003699	inside intron	57460
chr7	127528039	127528039	-0.682595	0.000157542	0.238095	SND1	NM_014390	inside exon	235838
chr11	20499293	20499293	-0.682436	0.000157946	0.238095	PRMT3	NM_005788	inside intron	90218
chr5	169409235	169409235	-0.682373	0.00015835	0.238095	DOCK2	NM_004946	inside intron	344985
chr1	202975059	202975059	-0.682325	0.000158754	0.238095	TMEM183A	NM_138391	promoter	1474
chr11	94820250	94820250	-0.68149	0.000161178	0.238095	ENDOD1	NM_015036	upstream	2766
chr12	49627010	49627010	-0.680838	0.000161581	0.238095	TUBA1C	NM_032704	upstream	31854
chr19	58322078	58322078	-0.680229	0.000163601	0.238095	ZNF552	NM_024762	inside intron	4202
chr1	19652788	19652788	-0.678628	0.000165621	0.238095	PQLC2	NM_001040125	inside exon	14049
chr13	37389462	37389462	-0.678588	0.000166025	0.238095	RFXAP	NM_000538	upstream	3876
chr3	105133817	105133817	-0.678219	0.000167237	0.238095	ALCAM	NM_001627	inside intron	48105
chr12	48228889	48228889	-0.677052	0.000169661	0.238095	VDR	NM_000376	downstream	69924
chr19	55740188	55740188	-0.676633	0.000170065	0.238095	TMEM86B	NM_173804	inside exon	443
chr16	22364961	22364961	-0.675744	0.000171276	0.238095	CDR2	NM_001802	inside intron	20976
chr14	75153307	75153307	-0.675463	0.000172892	0.238095	KIAA0317	NM_001039479	inside intron	26499
chr12	9799858	9799858	-0.674632	0.000176124	0.238095	LOC374443	NR_002814	promoter	784
chr11	60932010	60932010	-0.673992	0.000178952	0.238095	VPS37C	NM_017966	upstream	3095
chr10	102727239	102727239	-0.673178	0.000179355	0.238095	FAM178A	NM_018121	downstream	54914
chr10	73936754	73936754	-0.673108	0.000179759	0.238095	ASCC1	NM_015947	inside intron	38939
chr11	5265992	5265992	-0.672591	0.000180163	0.238095	HBBP1	NR_001589	promoter	1171
chr2	39660945	39660945	-0.671027	0.000181779	0.238095	MAP4K3	NM_003618	inside intron	3273
chr7	2758392	2758392	0.670726	0.000182991	0.238095	AMZ1	NM_133463	downstream	39230
chr11	119613957	119613957	-0.670617	0.000183395	0.238095	PVRL1	NM_203286	upstream	14523
chr6	52268609	52268609	-0.67056	0.000183799	0.238095	PAQR8	NM_133367	inside exon	41684
chr17	26517057	26517057	-0.67042	0.000185415	0.238095	NLK	NM_016231	inside intron	147370
chr11	12222570	12222570	-0.670347	0.000185819	0.238095	MICAL2	NM_014632	inside intron	90433
chr6	161676037	161676037	-0.669828	0.000186223	0.238095	AGPAT4	NM_020133	inside intron	19069
chr4	102878132	102878132	-0.668317	0.000190666	0.238095	BANK1	NM_001083907	inside intron	143150
chr17	65464297	65464297	-0.66791	0.00019107	0.238095	PITPNC1	NM_181671	inside intron	90374
chr11	16918440	16918440	-0.666162	0.000194706	0.238095	PLEKHA7	NM_175058	inside intron	117522
chr15	86132153	86132153	-0.666053	0.00019511	0.238095	AKAP13	NM_006738	inside intron	208283
chr1	156430513	156430513	-0.665997	0.000195514	0.238095	MEF2D	NM_005920	downstream	40015
chr3	193629645	193629645	-0.665959	0.000195918	0.238095	LOC100128023	NR_027764	downstream	82381
chr1	204232677	204232677	-0.66543	0.000197937	0.238095	PLEKHA6	NM_014935	inside intron	96366
chr12	6949472	6949472	-0.663893	0.000200361	0.238095	GNB3	NM_002075	inside exon	98
chr7	139332087	139332087	-0.663376	0.000202381	0.238095	HIPK2	NM_001113239	inside intron	145605
chr4	55031503	55031503	-0.662653	0.000204401	0.238095	GSX2	NM_133267	downstream	65256
chr20	30496009	30496009	-0.662225	0.000205612	0.238095	TTLL9	NM_001008409	inside intron	37505
chr13	98875360	98875360	-0.661783	0.000207632	0.238095	FARP1	NM_001001715	inside intron	79927
chr1	76556226	76556226	-0.660832	0.000209248	0.238095	ST6GALNAC3	NM_001160011	inside intron	15838
chr14	93196432	93196432	-0.65999	0.000209652	0.238095	LGMN	NM_005606	inside intron	18579
chr1	180579844	180579844	-0.65843	0.000214499	0.238095	XPR1	NM_004736	upstream	21301
chr1	54693933	54693933	-0.657411	0.000217731	0.238095	SSBP3	NM_018070	inside exon	178045
chr12	10516240	10516240	-0.657052	0.000218943	0.238095	KLRK1	NM_007360	downstream	26399
chr2	218247632	218247632	-0.656033	0.000219751	0.238095	DIRC3	NR_026597	inside intron	373683
chr19	663973	663973	-0.654988	0.000222175	0.238095	RNF126	NM_194460	promoter	747
chr17	80419874	80419874	-0.654857	0.000223386	0.238095	NARF	NM_001083608	inside intron	3335
chr8	121989053	121989053	-0.654002	0.000224194	0.238095	SNTB1	NM_021021	upstream	164745
chr1	168198488	168198488	0.653783	0.000224598	0.238095	SFT2D2	NM_199344	inside intron	3234
chr20	50156843	50156843	-0.653062	0.000227022	0.238095	NFATC2	NM_173091	inside intron	2414
chr1	63004738	63004738	-0.652756	0.000228234	0.238095	DOCK7	NM_033407	inside intron	149230
chr7	141940591	141940591	-0.651708	0.000233889	0.238095	MOXD2	NR_024346	promoter	38
chr9	78905335	78905335	-0.651185	0.000234293	0.238095	RFK	NM_018339	downstream	104108
chr6	38921683	38921683	-0.650936	0.000234697	0.238095	DNAH8	NM_001371	inside intron	231132
chr3	127320670	127320670	-0.650831	0.000236717	0.238095	MCM2	NM_004526	inside intron	3418
chr2	69831408	69831408	-0.650829	0.000237121	0.238095	AAK1	NM_014911	inside intron	39568
chr6	42306808	42306808	-0.650004	0.000243988	0.238095	TRERF1	NM_033502	inside intron	112974
chr8	13096620	13096620	-0.649687	0.000245604	0.238095	DLC1	NM_182643	inside intron	275808
chr13	24837937	24837937	-0.649425	0.00024722	0.238095	SPATA13	NM_001166271	inside intron	103077
chr11	36131322	36131322	-0.649225	0.000247624	0.238095	LDLRAD3	NM_174902	inside intron	165711
chr8	38729649	38729649	-0.649157	0.000248836	0.238095	TACC1	NM_001122824	downstream	84928
chr3	128998952	128998952	-0.648276	0.000254895	0.238095	C3orf37	NM_001006109	inside intron	1136
chr7	150755897	150755897	-0.648171	0.000256511	0.238095	SLC4A2	NM_003040	promoter	759
chr10	71094286	71094286	-0.647948	0.00026055	0.238095	HK1	NM_000188	inside intron	15684
chr7	73207968	73207968	-0.646266	0.000264994	0.238095	CLDN3	NM_001306	upstream	23369
chr15	60689285	60689285	-0.645489	0.000265802	0.238095	ANXA2	NM_004039	inside intron	899
chr3	127305070	127305070	-0.645354	0.000267821	0.238095	TPRA1	NM_001136053	inside intron	4425
chr8	134895500	134895500	-0.644683	0.000269033	0.238095	ST3GAL1	NM_003033	upstream	311318
chr11	20111534	20111534	-0.643841	0.000271053	0.238095	NAV2	NM_001111019	inside intron	66899
chr6	11393478	11393478	-0.643206	0.000273073	0.238095	NEDD9	NM_001142393	upstream	10898
chr9	35755346	35755346	-0.642984	0.0002759	0.238095	MSMP	NM_001044264	promoter	1075
chr11	34641925	34641925	-0.641372	0.000285999	0.238095	EHF	NM_012153	promoter	742
chr2	97618624	97618624	-0.641333	0.000286403	0.238095	FAM178B	NM_001122646	inside intron	33676
chr2	202298388	202298388	-0.640636	0.000289635	0.238095	TRAK2	NM_015049	inside intron	17930
chr2	656917	656917	-0.63972	0.00029327	0.238095	TMEM18	NM_152834	downstream	20521
chr3	113798887	113798887	-0.639078	0.00029933	0.238095	QTRTD1	NM_024638	inside exon	23277
chr17	41495032	41495032	-0.638754	0.000300542	0.238095	ARL4D	NM_001661	downstream	18680
chr10	81583959	81583959	-0.638013	0.000306601	0.238095	LOC642361	NR_029407	promoter	1698
chr10	104623503	104623503	-0.637321	0.000310236	0.238095	C10orf32	NM_001136200	inside exon	9537
chr3	52216318	52216318	-0.637244	0.00031064	0.238095	ALAS1	NM_199166	upstream	15797
chr14	21510056	21510056	-0.636799	0.000311852	0.238095	RNASE7	NM_032572	promoter	328
chr8	128920485	128920485	-0.636255	0.000312256	0.238095	PVT1	NR_003367	inside intron	113707
chr2	31459843	31459843	-0.635507	0.00031468	0.238095	EHD3	NM_014600	inside intron	2964
chr14	92325159	92325159	-0.635006	0.000315892	0.238095	TC2N	NM_001128596	inside intron	8720
chr10	106020930	106020930	-0.634993	0.000316296	0.238095	GSTO1	NM_004832	inside intron	6253
chr7	127526253	127526253	-0.634649	0.0003167	0.238095	SND1	NM_014390	inside intron	234052
chr12	45824505	45824505	-0.633305	0.000321951	0.238095	ANO6	NM_001142678	inside exon	138040
chr1	235796187	235796187	-0.631929	0.000327606	0.238095	GNG4	NM_001098722	inside intron	17105
chr2	55315271	55315271	-0.631441	0.000330838	0.238095	RTN4	NM_207520	upstream	37538
chr5	172091816	172091816	-0.630743	0.00033205	0.238095	NEURL1B	NM_001142651	inside intron	23541
chr2	113571025	113571025	-0.63074	0.000332454	0.238095	IL1B	NM_000576	downstream	23330
chr3	141031715	141031715	-0.63072	0.000332858	0.238095	ZBTB38	NM_001080412	upstream	11339
chr7	2772710	2772710	-0.629814	0.000334878	0.238095	GNA12	NM_007353	inside intron	111248
chr10	33260748	33260748	-0.627866	0.000340129	0.238095	ITGB1	NM_002211	upstream	13456
chr10	116408382	116408382	-0.627665	0.000340533	0.238095	ABLIM1	NM_002313	inside intron	9675
chr4	109282481	109282481	-0.627384	0.000340937	0.238095	LOC285456	NR_026968	downstream	259131
chr10	77195235	77195235	-0.627227	0.000341341	0.238095	C10orf41	NR_024422	downstream	31722
chr1	167342724	167342724	-0.626638	0.000343765	0.238095	POU2F1	NM_002697	inside intron	152582
chr5	130966434	130966434	-0.626578	0.000344169	0.238095	RAPGEF6	NM_001164390	inside intron	4494
chr5	53907133	53907133	-0.626518	0.000344976	0.238095	SNX18	NM_001102575	downstream	93541
chr21	44573062	44573062	-0.626208	0.000346188	0.238095	CRYAA	NM_000394	upstream	16078
chr17	16176891	16176891	-0.626031	0.000348612	0.238095	PIGL	NM_004278	inside intron	56383
chr7	130033247	130033247	-0.625564	0.000349824	0.238095	TSGA14	NM_018718	downstream	47606
chr13	24351673	24351673	-0.62452	0.00035346	0.238095	MIPEP	NM_005932	inside intron	111885
chr5	149317669	149317669	-0.624118	0.000353863	0.238095	PDE6A	NM_000440	inside intron	6686
chr16	11648224	11648224	-0.623576	0.000355479	0.238095	LITAF	NM_004862	inside intron	32004
chr16	3509474	3509474	-0.622089	0.000361135	0.238095	NAT15	NM_024845	inside intron	1483
chr6	16306552	16306552	-0.622063	0.000361539	0.238095	ATXN1	NM_001128164	inside exon	455168
chr3	72235389	72235389	-0.621278	0.000363558	0.238095	RYBP	NM_012234	downstream	260384
chr16	70441937	70441937	-0.620895	0.00036679	0.238095	ST3GAL2	NM_006927	inside intron	31053
chr17	30768042	30768042	-0.620584	0.000367194	0.238095	PSMD11	NM_002815	upstream	3459
chr3	158991021	158991021	-0.620368	0.000368002	0.238095	SCHIP1	NM_014575	promoter	522
chr6	170575662	170575662	-0.62006	0.00036881	0.238095	LOC154449	NR_002787	upstream	4006
chrX	132544017	132544017	-0.619808	0.000370022	0.238095	GPC4	NM_001448	inside intron	5187
chr15	74945851	74945851	-0.619228	0.000372445	0.238095	EDC3	NM_001142443	inside intron	42534
chr8	81571076	81571076	-0.619098	0.000372849	0.238095	ZNF704	NM_001033723	inside intron	215939
chr21	47451611	47451611	-0.618799	0.000373253	0.238095	COL6A1	NM_001848	downstream	49949
chr4	140762680	140762680	-0.61843	0.000375677	0.238095	MAML3	NM_018717	inside intron	312552
chr4	26319867	26319867	-0.617929	0.000377293	0.238095	RBPJ	NM_203283	promoter	1464
chr9	132145105	132145105	-0.616916	0.000381332	0.238095	C9orf106	NM_001012715	downstream	61811
chr7	150656979	150656979	-0.616906	0.000381736	0.238095	KCNH2	NM_172056	inside intron	18034
chr1	85883665	85883665	-0.616621	0.00038214	0.238095	DDAH1	NM_012137	inside intron	47223
chr7	45757644	45757644	-0.616215	0.000382544	0.238095	ADCY1	NM_021116	inside exon	143520
chr13	44111314	44111314	-0.615854	0.000383756	0.238095	ENOX1	NM_001127615	inside intron	92298
chr9	104356619	104356619	-0.615398	0.00038416	0.238095	PPP3R2	NM_147180	inside exon	663
chr12	124492549	124492549	-0.615215	0.000387796	0.238095	ZNF664	NM_152437	inside intron	34880
chr5	9047211	9047211	-0.614815	0.000392239	0.238095	SEMA5A	NM_003966	inside intron	499021
chr2	6305776	6305776	-0.614593	0.000393451	0.238095	LOC400940	NR_026833	downstream	183667
chr10	104542002	104542002	-0.614137	0.000394663	0.238095	C10orf26	NM_017787	inside intron	6115
chr17	33391960	33391960	-0.614116	0.000395067	0.238095	RFFL	NM_057178	inside intron	24333
chr7	130049683	130049683	-0.614099	0.000395471	0.238095	TSGA14	NM_018718	inside intron	31170
chr13	31041124	31041124	-0.612743	0.000399914	0.238095	HMGB1	NM_002128	promoter	1044
chr15	43513055	43513563	-0.431167	6.0997e-05	0.246032	EPB42	NM_000119	overlaps 5'	0
chr11	123676903	123676979	-0.480361	9.45252e-05	0.246032	OR6M1	NM_001005325	inside exon	77
chr1	41156730	41156791	-0.480359	9.49291e-05	0.246032	LOC100130557	NR_024567	inside exon	1141
chr2	111979319	111979398	0.478555	9.73529e-05	0.246032	BCL2L11	NM_006538	downstream	100829
chr2	43267816	43267816	-0.612383	0.000404358	0.253968	ZFP36L2	NM_006887	downstream	185928
chr15	72520804	72520804	-0.612366	0.000404762	0.253968	PKM2	NM_182471	inside intron	2879
chr14	91579859	91579859	-0.612281	0.000405166	0.253968	C14orf159	NM_001102368	promoter	497
chr2	159396150	159396150	-0.612106	0.000407185	0.253968	PKP4	NM_003628	inside intron	82675
chr10	74653449	74653449	-0.612018	0.000407589	0.253968	OIT3	NM_152635	inside exon	111
chr8	125855152	125855152	-0.610831	0.000416476	0.253968	LOC157381	NR_027321	upstream	99097
chr7	139553002	139553002	-0.610311	0.000420112	0.253968	TBXAS1	NM_030984	inside intron	24051
chr12	8205602	8205602	-0.609694	0.000427787	0.253968	FOXJ2	NM_018416	inside exon	20244
chr2	72977657	72977657	-0.609295	0.000429807	0.253968	EXOC6B	NM_015189	inside intron	75519
chr6	8029270	8029270	-0.608928	0.000435058	0.253968	MUTED	NM_201280	inside intron	35376
chr11	5174413	5174413	-0.607818	0.000444753	0.253968	OR52A1	NM_012375	promoter	815
chr3	42946772	42946772	-0.607402	0.000448389	0.253968	ZNF662	NM_207404	promoter	629
chr20	57596113	57596113	-0.607396	0.000448793	0.253968	TUBB1	NM_030773	inside intron	1805
chr12	13062947	13062947	-0.607229	0.000449197	0.253968	GPRC5A	NM_003979	inside intron	18992
chr16	29634191	29634191	-0.607207	0.000449601	0.253968	SLC7A5P1	NR_002593	upstream	9154
chr6	30136790	30136790	-0.60635	0.000453236	0.253968	TRIM15	NM_033229	inside intron	5808
chr2	218955163	218955163	-0.60628	0.000454044	0.253968	RUFY4	NM_198483	downstream	17124
chr6	36407533	36407533	-0.605765	0.000456064	0.253968	PXT1	NM_152990	inside intron	3132
chr3	57969522	57969522	-0.605583	0.000456468	0.253968	FLNB	NM_001164317	upstream	24604
chr10	4864636	4864636	-0.603656	0.000472222	0.253968	AKR1E2	NM_001040177	upstream	3765
chr11	85453669	85453669	-0.60363	0.000472626	0.253968	SYTL2	NM_001162953	inside intron	15374
chr3	32933637	32933637	-0.602537	0.000480301	0.253968	TRIM71	NM_001039111	inside exon	74128
chr2	110907413	110907413	-0.602368	0.000483533	0.253968	NPHP1	NM_207181	inside intron	55225
chr8	37749412	37749412	-0.602187	0.000484341	0.253968	RAB11FIP1	NM_025151	inside intron	7590
chr17	41472748	41472748	-0.602118	0.000484744	0.253968	ARL4D	NM_001661	upstream	3604
chr13	52572769	52572769	-0.601614	0.000486764	0.253968	ATP7B	NM_000053	inside intron	12860
chr8	82021210	82021210	-0.601236	0.00048838	0.253968	PAG1	NM_018440	inside intron	3092
chr17	4740214	4740214	-0.601133	0.000488784	0.253968	MINK1	NM_001024937	inside intron	3580
chr16	1462119	1462119	-0.60036	0.000494843	0.253968	UNKL	NM_001037125	inside intron	2580
chr22	18266804	18266804	-0.600009	0.000496055	0.253968	MICAL3	NM_015241	downstream	240520
chr9	136341915	136341915	-0.599741	0.000497267	0.253968	SLC2A6	NM_001145099	inside intron	2360
chr5	151137430	151137430	-0.599669	0.000497671	0.253968	ATOX1	NM_004045	inside intron	779
chr6	52439185	52439185	-0.599591	0.000498075	0.253968	TRAM2	NM_012288	inside intron	2676
chr3	64476370	64476370	-0.599238	0.000502518	0.253968	ADAMTS9	NM_182920	downstream	196994
chr14	103822211	103822211	-0.598633	0.000504942	0.253968	EIF5	NM_183004	downstream	20976
chr22	30902615	30902642	-0.477238	0.000101392	0.261905	SEC14L4	NM_001161368	promoter	918
chr3	4856096	4856199	-0.476905	0.000101796	0.261905	ITPR1	NM_002222	overlaps exon upstream	321063
chr6	604617	604617	-0.598581	0.000506154	0.261905	EXOC2	NM_018303	inside intron	88491
chr12	49087549	49087549	-0.598459	0.000506558	0.261905	CCNT1	NM_001240	inside exon	23231
chr7	150130551	150130551	-0.598391	0.000506962	0.261905	GIMAP8	NM_175571	upstream	17410
chr4	144940612	144940612	-0.597496	0.000518273	0.261905	GYPB	NM_002100	promoter	117
chr4	170022074	170022074	-0.5968	0.000520292	0.261905	SH3RF1	NM_020870	inside intron	170174
chr8	38643568	38643568	-0.596644	0.000522312	0.261905	TACC1	NM_001146216	inside intron	57865
chr7	127627251	127627251	-0.596116	0.00052514	0.261905	SND1	NM_014390	inside intron	335050
chr9	5760346	5760346	-0.595483	0.000531603	0.261905	KIAA1432	NM_020829	inside intron	103764
chr7	92455499	92455499	-0.595259	0.000532815	0.261905	CDK6	NM_001259	inside intron	7731
chr4	128890086	128890086	-0.595175	0.000534027	0.261905	C4orf29	NM_001039717	inside intron	3626
chr2	239299293	239299293	0.594181	0.00054251	0.261905	TRAF3IP1	NM_001139490	inside intron	70109
chr17	19152434	19152434	-0.5941	0.000542914	0.261905	EPN2	NM_014964	inside intron	11745
chr12	65894458	65894458	-0.59344	0.000549377	0.277778	MSRB3	NM_198080	downstream	221971
chr1	171686018	171686018	-0.593034	0.000549781	0.277778	VAMP4	NM_003762	inside intron	25195
chr22	30817820	30817820	-0.592527	0.000552609	0.277778	SEC14L2	NM_012429	inside intron	24888
chr8	42914541	42914541	-0.592493	0.000553013	0.277778	FNTA	NM_002027	inside intron	3100
chr7	148560646	148560646	-0.592436	0.000553417	0.277778	EZH2	NM_004456	inside intron	20767
chr1	22192945	22192945	-0.592093	0.000555436	0.277778	HSPG2	NM_005529	inside intron	70804
chr16	68765982	68765982	-0.591431	0.000561496	0.277778	CDH1	NM_004360	upstream	5212
chr6	36319055	36319055	-0.591346	0.000562708	0.277778	C6orf222	NM_001010903	upstream	14394
chr8	27330745	27330745	-0.59127	0.000563112	0.277778	CHRNA2	NM_000742	inside intron	6067
chr18	24125939	24125939	-0.591182	0.000565939	0.277778	KCTD1	NM_001142730	inside intron	2560
chr14	100531800	100531800	0.590893	0.000569575	0.277778	EVL	NM_016337	inside exon	50
chr11	1951814	1951814	-0.590451	0.000572402	0.277778	TNNT3	NM_006757	inside intron	11016
chr3	48965611	48965611	-0.590355	0.000573614	0.277778	ARIH2	NM_006321	inside intron	9331
chr3	42093455	42093455	-0.589859	0.000578058	0.277778	TRAK1	NM_001042646	upstream	39290
chrX	43517029	43517029	-0.589231	0.000584117	0.277778	MAOA	NM_000240	inside intron	1621
chr11	120256570	120256570	-0.589183	0.000585329	0.277778	ARHGEF12	NM_015313	inside intron	48625
chr10	32621403	32621403	-0.588924	0.000586945	0.277778	EPC1	NM_025209	inside intron	14709
chr6	127781873	127781873	-0.588696	0.000590984	0.277778	C6orf174	NM_001012279	inside intron	58626
chr1	100889672	100889672	-0.588264	0.000593812	0.277778	CDC14A	NM_033313	inside intron	71650
chr1	39513326	39513326	-0.588188	0.000594216	0.277778	NDUFS5	NM_004552	downstream	21321
chr2	20553087	20553087	-0.585709	0.000615625	0.281746	PUM2	NM_015317	upstream	25944
chr2	242483467	242483467	-0.585607	0.000616029	0.281746	BOK	NM_032515	upstream	14724
chr10	72822634	72822634	-0.585228	0.000619261	0.281746	UNC5B	NM_170744	upstream	149663
chr5	40802085	40802085	-0.584885	0.000620877	0.281746	PRKAA1	NM_206907	upstream	3789
chr17	684490	684490	-0.584777	0.000621281	0.281746	GLOD4	NM_016080	inside intron	1080
chr12	51236059	51236059	-0.584369	0.000624916	0.281746	TMPRSS12	NM_182559	promoter	641
chr15	64202084	64202084	-0.584361	0.00062532	0.281746	DAPK2	NM_014326	inside intron	136436
chr1	31883323	31883323	-0.584251	0.000627744	0.281746	SERINC2	NM_178865	upstream	2639
chr16	69478081	69478081	-0.58367	0.000634207	0.281746	CYB5B	NM_030579	inside intron	19584
chr7	16780162	16780162	-0.583108	0.000640671	0.289683	TSPAN13	NM_014399	upstream	13188
chr10	115618670	115618670	-0.582703	0.000643902	0.289683	NHLRC2	NM_198514	inside intron	4251
chr12	53874760	53874760	-0.582694	0.000644306	0.289683	MAP3K12	NM_006301	inside exon	18510
chr6	26180928	26180928	-0.582364	0.00064471	0.289683	HIST1H2BE	NM_003523	upstream	3095
chr14	55591912	55591912	-0.581865	0.000647942	0.289683	LGALS3	NM_002306	upstream	3959
chr10	119113856	119113856	-0.581791	0.000648346	0.289683	PDZD8	NM_173791	inside intron	21080
chr1	3691387	3691387	-0.581617	0.00064875	0.289683	LOC388588	NM_001163724	inside intron	2036
chr14	95999775	95999775	-0.57981	0.000668139	0.289683	SCARNA13	NR_003002	inside exon	190
chr10	91137622	91137622	-0.579496	0.000670967	0.289683	IFIT1L	NM_001010987	promoter	190
chr3	57774266	57774266	-0.579285	0.000674199	0.301587	SLMAP	NM_007159	inside intron	31093
chr4	38606942	38606942	-0.578688	0.000677026	0.301587	FLJ13197	NR_026804	downstream	59306
chr6	18053826	18053826	-0.578145	0.000679046	0.301587	KIF13A	NM_001105567	upstream	66028
chr17	74639731	74640078	-0.415004	5.49377e-05	0.305556	ST6GALNAC1	NM_018414	overlaps 5'	0
chr8	129060815	129061382	-0.396191	6.86721e-05	0.305556	PVT1	NR_003367	inside intron	254037
chr14	104171259	104171944	0.382946	8.11947e-05	0.305556	XRCC3	NM_005432	inside intron	9878
chr12	6745171	6745568	-0.376514	8.84659e-05	0.305556	LPAR5	NM_020400	overlaps 5'	0
chr5	131396204	131396357	-0.405764	8.24066e-05	0.305556	IL3	NM_000588	overlaps 5'	0
chr17	46668715	46669455	0.371972	0.000129669	0.305556	HOXB5	NM_002147	inside exon	1647
chr22	39759992	39760165	-0.371722	0.000134113	0.305556	SYNGR1	NM_145731	inside intron	14039
chr1	159174001	159174162	-0.369417	0.000143	0.305556	DARC	NM_002036	promoter	347
chr20	62367698	62367998	-0.354043	5.97852e-05	0.309524	LIME1	NM_017806	overlaps 5'	0
chr8	2129970	2130120	-0.46009	0.000126841	0.309524	MYOM2	NM_003970	downstream	136813
chr7	630473	630823	-0.357663	0.000164409	0.313492	PRKAR1B	NM_002735	inside intron	121337
chr14	105167300	105167607	-0.355624	0.000166429	0.313492	INF2	NM_032714	inside intron	11343
chr22	24108000	24108140	-0.457268	0.000134517	0.325397	CHCHD10	NM_213720	overlaps 3'	2000
chr2	219187374	219187432	-0.457087	0.000136536	0.325397	PNKD	NM_015488	inside intron	52260
chr15	40642998	40643142	-0.456907	0.000137344	0.325397	PHGR1	NM_001145643	promoter	91
chr19	52076691	52076691	-0.577249	0.000689549	0.329365	ZNF175	NM_007147	inside intron	2161
chr1	43152179	43152179	-0.577141	0.000691973	0.329365	YBX1	NM_004559	inside intron	4114
chr15	74902976	74902976	-0.577051	0.000693185	0.329365	CLK3	NM_003992	inside intron	2264
chr22	45737514	45737514	-0.575235	0.000705303	0.329365	FAM118A	NM_017911	inside exon	31730
chr4	166428151	166428151	-0.574629	0.000712978	0.329365	CPE	NM_001873	downstream	128055
chr9	130862556	130862556	0.574271	0.000717422	0.329365	SLC25A25	NM_001006643	inside intron	1721
chr1	10977926	10977926	-0.574166	0.000720653	0.329365	C1orf127	NM_173507	downstream	46331
chr10	16821670	16821670	-0.573277	0.000723885	0.333333	RSU1	NM_152724	inside intron	37782
chr17	34956742	34956742	-0.572994	0.000726309	0.333333	DHRS11	NM_024308	inside exon	8517
chr6	658460	658460	-0.572741	0.000727925	0.333333	EXOC2	NM_018303	inside intron	34648
chr11	19223635	19223635	-0.57266	0.00072954	0.333333	CSRP3	NM_003476	promoter	47
chr4	38622735	38622735	-0.572631	0.000729944	0.333333	FLJ13197	NR_026804	inside intron	43513
chr13	49108353	49108353	-0.572494	0.000730348	0.333333	RCBTB2	NM_001268	promoter	1038
chr3	39309355	39309435	-0.4562	0.000141788	0.337302	CX3CR1	NM_001337	inside intron	12091
chr16	71523395	71523912	-0.343196	0.000110279	0.34127	ZNF19	NM_006961	promoter	142
chr3	69249276	69249276	-0.571684	0.000741255	0.34127	FRMD4B	NM_015123	inside intron	186153
chr6	32952243	32952243	-0.571246	0.000746103	0.34127	BRD2	NM_001113182	downstream	13566
chr9	91937674	91937674	-0.570498	0.000750142	0.34127	SECISBP2	NM_024077	inside intron	4263
chr5	66596222	66596222	-0.569835	0.000754586	0.34127	CD180	NM_005582	upstream	103606
chr6	106551032	106551032	-0.569713	0.000756605	0.34127	PRDM1	NM_182907	inside intron	4218
chr16	21548169	21548169	-0.569686	0.000757009	0.34127	IMAA	NR_002594	upstream	16405
chr5	131561292	131561292	-0.569516	0.000757817	0.34127	P4HA2	NM_004199	inside intron	1642
chr12	123446272	123446272	-0.56934	0.000758221	0.34127	ABCB9	NM_019625	inside intron	4783
chr3	132070595	132070595	-0.569118	0.000759029	0.34127	ACPP	NM_001099	inside intron	34385
chr8	1618448	1618448	-0.568896	0.000761857	0.34127	DLGAP2	NM_004745	inside intron	168880
chr10	119131167	119131167	-0.56884	0.000762261	0.34127	PDZD8	NM_173791	inside intron	3769
chr3	159547539	159547539	0.567322	0.000776399	0.34127	SCHIP1	NM_014575	inside intron	555996
chr22	24388327	24388327	-0.566974	0.000780035	0.34127	GSTTP2	NR_003082	inside intron	13571
chr17	40460664	40460664	-0.566648	0.000783266	0.34127	STAT5A	NM_003152	inside intron	21100
chr7	138435786	138435786	-0.566229	0.000786902	0.34127	ATP6V0A4	NM_130841	inside intron	22995
chr3	57985453	57985453	-0.565444	0.000792961	0.34127	FLNB	NM_001164317	upstream	8673
chr17	73955839	73955839	-0.565104	0.000794981	0.34127	ACOX1	NM_007292	inside intron	19604
chr15	74285128	74285128	-0.564903	0.000798617	0.34127	STOML1	NM_004809	promoter	494
chr5	131338478	131338478	0.564536	0.000800232	0.34127	ACSL6	NM_001009185	inside intron	8870
chr6	27802817	27802817	-0.564431	0.000800636	0.34127	HIST1H2AK	NM_003510	downstream	3299
chr5	14397222	14397222	-0.563342	0.0008071	0.34127	TRIO	NM_007118	inside exon	253394
chr20	43882990	43882990	-0.562827	0.000809119	0.345238	SLPI	NM_003064	inside intron	215
chr15	42694403	42694406	-0.454515	0.000147847	0.349206	CAPN3	NM_000070	inside intron	42706
chr17	78821604	78821754	-0.453904	0.000150675	0.349206	RPTOR	NM_020761	inside intron	302980
chr6	164531576	164531576	-0.56276	0.000810735	0.349206	QKI	NM_006775	downstream	695902
chr6	37871320	37871320	-0.562718	0.000811139	0.349206	ZFAND3	NM_021943	inside intron	84014
chr8	42623730	42623946	-0.346238	0.000189858	0.353175	CHRNA6	NM_004198	promoter	112
chrX	49685776	49685776	-0.56238	0.000815583	0.361111	CLCN5	NM_001127898	promoter	1448
chr1	155971907	155971907	-0.56229	0.000816794	0.361111	SSR2	NM_003145	downstream	18850
chr13	28064505	28064505	-0.562264	0.000817198	0.361111	MTIF3	NM_001166263	upstream	39767
chr3	51988425	51988425	-0.56218	0.000817602	0.361111	GPR62	NM_080865	promoter	904
chr19	51216389	51216389	-0.562071	0.000818006	0.361111	SHANK1	NM_016148	inside intron	3805
chr6	160103519	160103519	-0.561742	0.000823662	0.361111	SOD2	NM_000636	inside exon	10833
chr3	140953689	140953689	-0.561262	0.000828913	0.361111	ACPL2	NM_152282	inside intron	3008
chr4	39702470	39702470	-0.561103	0.000830933	0.361111	UBE2K	NM_005339	inside intron	2807
chr7	30953124	30953124	-0.560961	0.000834164	0.361111	AQP1	NM_198098	inside intron	1657
chr17	74350942	74350942	-0.560767	0.000837396	0.361111	PRPSAP1	NM_002766	promoter	713
chr3	194191570	194191570	-0.56046	0.0008378	0.361111	ATP13A3	NM_024524	upstream	2603
chr7	100238750	100240341	-0.316918	0.000100181	0.365079	TFR2	NM_003227	overlaps 5'	0
chr2	239008929	239009118	-0.322159	0.000214903	0.365079	ESPNL	NM_194312	overlaps 5'	0
chr19	940724	941571	-0.317038	0.00022783	0.365079	ARID3A	NM_005224	inside intron	14688
chr22	24823509	24823554	0.343168	0.000208844	0.369048	ADORA2A	NM_000675	overlaps 5'	0
chr3	107823424	107823424	-0.560409	0.000839416	0.373016	CD47	NM_198793	upstream	13490
chr15	91141539	91141539	-0.560378	0.00083982	0.373016	CRTC3	NM_001042574	inside intron	68342
chr20	2928233	2928233	-0.560163	0.00084184	0.373016	PTPRA	NM_080841	inside intron	24381
chr7	149543136	149543177	-0.419668	0.000139768	0.376984	ZNF862	NM_001099220	inside intron	7628
chr1	206729034	206729099	-0.409966	0.000155926	0.376984	RASSF5	NM_182664	inside intron	48156
chr8	1616381	1616450	-0.40968	0.00015633	0.376984	DLGAP2	NM_004745	inside intron	166813
chr16	87904491	87904580	-0.407144	0.000162389	0.376984	SLC7A5	NM_003486	promoter	1392
chrX	40037418	40037510	-0.406301	0.000163601	0.376984	BCOR	NM_001123384	promoter	837
chr8	1870722	1870798	-0.450178	0.000168449	0.376984	ARHGEF10	NM_014629	inside intron	98574
chr12	6419409	6419412	-0.448115	0.000174508	0.380952	PLEKHG6	NM_018173	promoter	189
chr19	3388013	3388047	-0.447965	0.000174912	0.380952	NFIC	NM_005597	inside intron	21441
chr3	156807379	156807520	-0.447197	0.000178144	0.380952	LEKR1	NM_001004316	downstream	263284
chr1	94489791	94489791	-0.559131	0.000853958	0.388889	ABCA4	NM_000350	inside intron	96913
chr10	79314844	79314844	-0.559021	0.000856382	0.388889	KCNMA1	NM_002247	inside intron	82732
chr9	112965949	112965949	-0.558766	0.000859614	0.388889	C9orf152	NM_001012993	inside intron	4463
chr11	66469143	66469143	-0.558455	0.000861229	0.388889	SPTBN2	NM_006946	inside exon	19726
chr6	142721804	142721804	-0.55813	0.000865673	0.388889	GPR126	NM_020455	inside intron	98749
chr1	150119278	150119278	-0.557541	0.000870924	0.388889	VPS45	NM_007259	downstream	79937
chr4	114276834	114276834	-0.557404	0.000871328	0.388889	ANK2	NM_001148	inside exon	306050
chr5	55775841	55775841	-0.557374	0.000872944	0.388889	ANKRD55	NM_024669	upstream	246656
chr2	97164073	97164073	-0.556897	0.000877388	0.388889	NEURL3	NR_026875	inside exon	9772
chr6	97248920	97248920	-0.556791	0.000879003	0.388889	GPR63	NM_030784	inside intron	36432
chrX	15510812	15510812	-0.556703	0.000883447	0.388889	PIR	NM_001018109	inside intron	651
chr7	92237896	92238364	0.297158	0.000197937	0.396825	CDK6	NM_001259	inside exon	224866
chr19	12895288	12895529	-0.444264	0.000190262	0.400794	JUNB	NM_002229	upstream	6780
chr3	128403035	128403035	0.556572	0.00088789	0.404762	RPN1	NM_002950	upstream	33317
chr1	3667495	3667495	-0.556256	0.000888698	0.404762	CCDC27	NM_152492	promoter	1469
chr22	47272422	47272422	-0.55542	0.000897989	0.404762	TBC1D22A	NM_014346	inside intron	113874
chr1	164688315	164688315	-0.554213	0.000910916	0.404762	PBX1	NM_002585	inside intron	159514
chr5	10374150	10374150	-0.553992	0.000913743	0.404762	2014-03-06	NM_005885	inside intron	20323
chr3	69130918	69130918	-0.553347	0.000918995	0.412698	UBA3	NM_198195	promoter	1395
chr12	112467203	112467203	-0.553238	0.000919399	0.412698	C12orf30	NM_024953	inside exon	79393
chr1	245273257	245273257	-0.552825	0.000925054	0.412698	EFCAB2	NM_001143943	inside intron	139627
chr10	13022624	13022624	-0.552342	0.00092869	0.412698	CCDC3	NM_031455	inside intron	21079
chr1	19808575	19808575	0.552291	0.000929094	0.412698	CAPZB	NM_004930	inside intron	3490
chr12	123634159	123634159	-0.551962	0.000933941	0.412698	MPHOSPH9	NM_022782	downstream	72281
chr10	97278327	97278327	-0.551887	0.000935153	0.412698	SORBS1	NM_024991	inside intron	42843
chr19	15227219	15227219	0.551685	0.000935961	0.412698	ILVBL	NM_006844	inside exon	9357
chr14	90845668	90845668	-0.551544	0.000936769	0.412698	CALM1	NM_006888	upstream	17658
chr17	38984421	38984421	-0.551356	0.000937981	0.412698	TMEM99	NM_145274	inside intron	9048
chr11	62647023	62647023	-0.550231	0.000948079	0.412698	SLC3A2	NM_002394	inside intron	23506
chr11	130115733	130115733	-0.550177	0.000948483	0.412698	ZBTB44	NM_014155	inside intron	68873
chr1	120204880	120204880	-0.550137	0.000949291	0.412698	ZNF697	NM_001080470	upstream	14491
chr12	121887392	121887392	-0.550008	0.000950503	0.412698	KDM2B	NM_001005366	inside intron	130971
chr8	123981935	123981935	-0.549891	0.000954947	0.412698	ZHX2	NM_014943	inside intron	188035
chr14	21024898	21024898	-0.549811	0.000955351	0.412698	RNASE9	NM_001110356	inside exon	4191
chr3	46256527	46256527	-0.549127	0.000960602	0.412698	CCR1	NM_001295	upstream	6696
chr3	156537970	156537970	-0.547257	0.000985243	0.412698	LEKR1	NM_001004316	upstream	6125
chr1	47077680	47077680	-0.546667	0.000989283	0.412698	MOBKL2C	NM_145279	inside intron	3124
chr4	156877765	156877765	-0.546338	0.000991302	0.412698	CTSO	NM_001334	upstream	2718
chr11	75050147	75050147	-0.545797	0.00099817	0.412698	ARRB1	NM_004041	inside intron	12725
chr16	53946263	53946263	-0.545439	0.000999786	0.412698	FTO	NM_001080432	inside intron	208389
chr5	150521257	150521257	0.545434	0.00100019	0.412698	ANXA6	NM_001155	inside intron	16109
chr17	45992122	45992122	-0.54532	0.00100059	0.412698	SP2	NM_003110	inside intron	18607
chr20	43590115	43590115	-0.54521	0.00100463	0.412698	TOMM34	NM_006809	promoter	1002
chr4	10458049	10458049	-0.544944	0.00101069	0.412698	ZNF518B	NM_053042	inside intron	982
chr17	78754090	78754090	-0.544806	0.00101231	0.412698	RPTOR	NM_020761	inside intron	235466
chr8	1737564	1737564	-0.543966	0.00102039	0.412698	CLN8	NM_018941	downstream	25695
chr12	66270387	66270387	0.543645	0.00102281	0.412698	HMGA2	NM_003484	inside intron	52148
chr3	168511423	168511423	-0.543467	0.00102766	0.412698	C3orf50	NR_021485	upstream	16160
chr10	111653363	111653363	-0.54309	0.00102927	0.412698	XPNPEP1	NM_020383	inside intron	29838
chr6	72199637	72199637	0.542038	0.00104624	0.412698	C6orf155	NR_026807	upstream	69190
chr1	208137626	208137626	-0.541652	0.00105109	0.412698	CD34	NM_001025109	upstream	52944
chr15	90326828	90326828	-0.541384	0.00105472	0.412698	ANPEP	NM_001150	downstream	31243
chrX	17678361	17678361	-0.54111	0.00105917	0.412698	NHS	NM_001136024	inside intron	24949
chr17	53363128	53363128	0.541054	0.00106038	0.412698	HLF	NM_002126	inside intron	20808
chr17	43376882	43376882	0.540772	0.00106482	0.412698	MAP3K14	NM_003954	inside intron	17531
chr6	31760593	31761055	0.252659	0.000196725	0.416667	VARS	NM_006295	covers exon(s)	2656
chr11	59823993	59824161	-0.290962	0.000231062	0.416667	MS4A3	NM_001031809	overlaps 5'	0
chr6	45489463	45489463	-0.53976	0.00108381	0.420635	RUNX2	NM_004348	inside intron	99550
chr13	29149132	29149132	-0.53889	0.00109108	0.420635	FLT1	NM_001160031	upstream	79868
chr12	1063197	1063197	-0.538511	0.00109997	0.420635	RAD52	NM_134424	upstream	4335
chr3	124773106	124773106	-0.537285	0.00111572	0.420635	HEG1	NM_020733	inside intron	1695
chr6	32141257	32141257	-0.536679	0.00112743	0.420635	AGPAT1	NM_006411	inside intron	2641
chr14	25411743	25411743	-0.536575	0.00113067	0.420635	STXBP6	NM_014178	inside intron	107351
chr3	194924602	194924602	-0.536382	0.00113511	0.420635	C3orf21	NM_152531	inside intron	67292
chr11	702252	702252	-0.536353	0.00113551	0.420635	TMEM80	NM_001042463	inside intron	6637
chr1	36948981	36948981	0.536234	0.00113875	0.420635	CSF3R	NM_172313	promoter	473
chr6	47468193	47468193	-0.536082	0.00114117	0.420635	CD2AP	NM_012120	inside intron	22669
chr6	111135096	111135096	-0.535687	0.00114521	0.420635	CDC2L6	NM_015076	inside intron	1315
chr5	56060091	56060091	-0.535405	0.00114965	0.420635	MAP3K1	NM_005921	upstream	50808
chr16	30584858	30584858	-0.535282	0.00115167	0.420635	ZNF688	NM_145271	promoter	1131
chr8	11628346	11628346	-0.535041	0.0011545	0.420635	NEIL2	NM_001135748	inside intron	1175
chr2	161260031	161260031	-0.534775	0.00115854	0.420635	RBMS1	NM_002897	inside intron	90286
chr3	43391449	43391449	-0.534417	0.00116581	0.420635	SNRK	NM_017719	inside exon	63446
chr12	3305394	3305394	-0.534323	0.00116702	0.420635	TSPAN9	NM_006675	inside intron	118838
chr12	122519119	122519119	-0.534173	0.00116783	0.420635	MLXIP	NM_014938	inside intron	2360
chr8	30892276	30892490	-0.330131	0.00026055	0.424603	WRN	NM_000553	inside intron	1499
chr17	17684010	17684240	-0.39951	0.000194706	0.428571	RAI1	NM_030665	inside intron	99224
chr6	30167065	30167065	-0.534083	0.00117106	0.428571	TRIM26	NM_003449	inside intron	14087
chr17	42345478	42345689	-0.329309	0.000266609	0.436508	SLC4A1	NM_000342	overlaps 5'	0
chr12	96390059	96390143	-0.442969	0.000204805	0.436508	HAL	NM_002108	overlaps 5'	0
chr5	131330487	131330582	-0.441708	0.00021046	0.436508	ACSL6	NM_001009185	inside intron	16766
chr1	22213376	22213801	-0.440222	0.000218943	0.436508	HSPG2	NM_005529	overlaps exon downstream	49948
chr8	125213448	125213448	-0.533584	0.00118076	0.440476	FER1L6	NM_001039112	downstream	349222
chr8	19333253	19333253	-0.533439	0.0011848	0.440476	CSGALNACT1	NM_001130518	inside intron	126802
chr2	38306612	38306612	-0.533318	0.0011856	0.440476	CYP1B1	NM_000104	upstream	3290
chr6	15329886	15329886	-0.532554	0.00120015	0.440476	JARID2	NM_004973	inside intron	83360
chr13	40152187	40152187	-0.532535	0.00120136	0.440476	LHFP	NM_005780	inside intron	25168
chr2	145025049	145025049	-0.532451	0.00120378	0.440476	GTDC1	NM_001006636	inside intron	27010
chr8	103872978	103872978	-0.53233	0.00120499	0.440476	AZIN1	NM_015878	inside intron	3418
chr4	75585178	75585178	0.532071	0.00120903	0.440476	BTC	NM_001729	downstream	134703
chr2	120248984	120248984	-0.53198	0.00121065	0.440476	SCTR	NM_002980	inside intron	33043
chr2	225434838	225434838	-0.531979	0.00121186	0.440476	CUL3	NM_003590	inside intron	15271
chr6	112165062	112165062	-0.531974	0.00121227	0.440476	FYN	NM_002037	inside intron	29564
chr1	181069576	181069576	-0.53176	0.00121469	0.440476	IER5	NM_016545	downstream	11939
chr6	33585071	33585071	-0.531426	0.00122196	0.440476	ITPR3	NM_002224	upstream	4089
chr2	160007430	160007430	-0.531092	0.0012264	0.440476	TANC1	NM_001145909	inside intron	182285
chr11	5263432	5263432	-0.53089	0.00123004	0.440476	HBBP1	NR_001589	inside exon	1389
chr13	30166879	30166879	-0.530524	0.00124014	0.440476	SLC7A1	NM_003045	inside intron	2945
chr14	89024217	89024217	-0.530025	0.00124983	0.440476	PTPN21	NM_007039	upstream	3095
chr11	3145609	3145609	-0.529684	0.00125832	0.440476	OSBPL5	NM_001144063	inside intron	40972
chr14	75988356	75988356	-0.52963	0.00126034	0.440476	BATF	NM_006399	promoter	427
chr11	33759043	33759043	-0.529274	0.00126801	0.440476	CD59	NM_000611	promoter	1019
chr12	46151535	46151535	-0.52856	0.00127528	0.440476	ARID2	NM_152641	inside intron	27916
chr6	112081490	112081538	0.437897	0.000236717	0.444444	FYN	NM_002037	inside intron	113088
chr12	131715734	131715773	-0.391798	0.000215711	0.448413	LOC116437	NR_026670	downstream	66179
chr8	128972450	128972829	-0.388165	0.000230254	0.448413	PVT1	NR_003367	inside intron	165672
chr16	11066157	11066157	-0.528418	0.00127851	0.452381	CLEC16A	NM_015226	inside intron	27813
chr9	127571598	127571598	-0.52819	0.00128417	0.452381	OLFML2A	NM_182487	inside intron	32162
chr17	72951218	72951370	-0.38586	0.000240756	0.456349	C17orf28	NM_030630	inside intron	17529
chr12	54689278	54689916	-0.384896	0.000248836	0.456349	NFE2	NM_001136023	inside intron	4874
chr15	83477608	83477712	-0.43274	0.000264994	0.456349	WHAMM	NM_001080435	promoter	260
chr6	53330099	53330099	-0.527062	0.00130477	0.456349	GCLC	NM_001498	downstream	79731
chr14	56582857	56582857	-0.527043	0.00130517	0.456349	PELI2	NM_021255	promoter	2235
chr20	47541362	47541362	-0.526938	0.00130719	0.456349	ARFGEF2	NM_006420	inside intron	3088
chr2	66669737	66669737	0.526706	0.001308	0.456349	MEIS1	NM_002398	inside intron	7206
chr7	92459517	92459517	-0.526626	0.00130962	0.456349	CDK6	NM_001259	inside intron	3713
chr10	70089597	70089597	-0.526334	0.00131123	0.456349	PBLD	NM_001033083	inside intron	3086
chr6	90085550	90085550	0.526245	0.00131164	0.456349	RRAGD	NM_021244	inside intron	36444
chr4	37825222	37825222	-0.526013	0.00131527	0.456349	PGM2	NM_018290	upstream	3059
chr1	174852553	174852553	-0.525527	0.00132295	0.456349	RABGAP1L	NM_001035230	inside intron	7870
chr6	10585683	10585889	-0.371492	0.000311852	0.464286	GCNT2	NM_001491	inside intron	29735
chr17	78800767	78800806	0.370764	0.000315488	0.464286	RPTOR	NM_020761	inside intron	282143
chr13	99651231	99651231	-0.52479	0.00134234	0.472222	DOCK9	NM_001130049	inside intron	87428
chr2	43398079	43398339	0.28442	0.000272265	0.480159	ZFP36L2	NM_006887	downstream	55405
chr2	88390167	88390175	0.430699	0.000276304	0.480159	SMYD1	NM_198274	inside intron	22786
chr3	13663444	13663538	-0.427792	0.000295694	0.480159	FBLN2	NM_001165035	inside intron	53205
chr1	2164542	2164602	-0.42728	0.00029933	0.480159	SKI	NM_003036	inside intron	4409
chr12	15125907	15126020	-0.426677	0.000306197	0.480159	PDE6H	NM_006205	overlaps 5'	0
chr10	106012933	106012933	-0.523994	0.00135607	0.484127	GSTO1	NM_004832	promoter	1744
chr15	83501699	83501699	-0.523645	0.00136334	0.484127	WHAMM	NM_001080435	inside intron	23727
chr15	67383736	67383736	-0.52353	0.00136456	0.484127	SMAD3	NM_005902	inside intron	25542
chr11	45710875	45710892	-0.423113	0.000329626	0.492063	CHST1	NM_003654	upstream	23704
chr5	176759081	176759170	0.420504	0.00035144	0.496032	LMAN2	NM_006816	inside exon	19714
chr3	33095886	33096255	-0.419388	0.000359923	0.496032	GLB1	NM_001079811	inside intron	42058
chr15	101777761	101777800	-0.419226	0.000360327	0.496032	CHSY1	NM_014918	inside intron	14336
chr5	55288892	55289001	0.418796	0.000361135	0.496032	IL6ST	NM_002184	inside intron	1761
chr17	56605391	56605468	-0.418703	0.000361539	0.496032	2014-09-04	NM_004574	inside intron	1194
chr11	6953558	6953558	-0.522444	0.00139041	0.5	ZNF215	NM_013250	inside exon	5905
chr1	109102212	109102212	-0.522422	0.00139081	0.5	FAM102B	NM_001010883	promoter	758
chr1	243577377	243577377	-0.522354	0.00139283	0.5	SDCCAG8	NM_006642	inside intron	158058
chr5	126016153	126016153	-0.52229	0.00139445	0.5	C5orf48	NM_207408	downstream	48740
chr11	57158282	57158282	-0.522203	0.00139606	0.5	PRG2	NM_002728	promoter	153
chr17	33401430	33401430	-0.522069	0.00139687	0.5	RFFL	NM_057178	inside intron	14863
chr2	219974186	219974186	-0.521927	0.0013997	0.5	NHEJ1	NM_024782	inside intron	51400
chr6	156717406	156717406	-0.521782	0.00140374	0.5	ARID1B	NM_017519	upstream	381679
chr5	74762295	74762295	-0.521586	0.00140536	0.5	COL4A3BP	NM_005713	inside intron	45158
chr7	79768675	79768675	0.521488	0.00140939	0.5	GNAI1	NM_002069	inside intron	4536
chr17	61847885	61847885	-0.521171	0.00141747	0.5	CCDC47	NM_020198	inside intron	3202
chr17	43109221	43109221	-0.520933	0.00142919	0.5	DCAKD	NM_001128631	inside intron	19756
chr4	15776675	15776675	-0.520802	0.00143323	0.5	CD38	NM_001775	upstream	3255
chr3	197159730	197159730	-0.520777	0.00143444	0.5	BDH1	NM_004051	downstream	123127
chr1	213434284	213434284	-0.520757	0.00143484	0.5	RPS6KC1	NM_012424	inside intron	209697
chr6	14729030	14729030	-0.520143	0.00144979	0.5	JARID2	NM_004973	upstream	517496
chr15	72763849	72763849	-0.520129	0.00145019	0.5	ARIH1	NM_005744	upstream	2817
chr6	13980019	13980019	-0.520084	0.00145343	0.5	RNF182	NM_001165033	inside exon	54596
chr12	65723693	65723693	0.519513	0.00146312	0.5	MSRB3	NM_198080	inside intron	51206
chr7	1957026	1957026	-0.519462	0.00146393	0.5	MAD1L1	NM_001013836	inside intron	315556
chr22	47187343	47187343	-0.518946	0.00147443	0.5	TBC1D22A	NM_014346	inside intron	28795
chr22	51170003	51170003	-0.51778	0.0015015	0.5	SHANK3	NM_001080420	inside exon	56934
chr14	64694047	64694047	-0.517728	0.0015019	0.5	ESR2	NM_001040275	inside exon	67080
chr1	230201582	230201582	-0.516644	0.00153543	0.5	GALNT2	NM_004481	promoter	1373
chr10	93861385	93861824	-0.417996	0.000372445	0.503968	CPEB3	NM_014912	inside intron	189019
chr11	61687936	61687964	-0.414969	0.000395471	0.511905	RAB3IL1	NM_013401	upstream	2940
chr21	16340625	16340722	-0.413242	0.000403146	0.511905	NRIP1	NM_003489	inside exon	96403
chr18	9885797	9885809	-0.411714	0.000412841	0.511905	TXNDC2	NM_001098529	inside exon	75
chr16	88540349	88540396	-0.41133	0.000415668	0.515873	ZFPM1	NM_153813	inside intron	20336
chr6	32909493	32909523	0.411128	0.000416072	0.515873	HLA-DMB	NM_002118	promoter	677
chr14	102974825	102974979	-0.411108	0.000416476	0.515873	ANKRD9	NM_152326	overlaps two exons	1148
chr8	104032819	104032860	-0.409513	0.000423747	0.515873	ATP6V1C1	NM_001695	promoter	387
chr15	78555907	78555966	-0.409254	0.000425767	0.515873	DNAJA4	NM_018602	promoter	520
chr16	1405095	1405223	-0.406443	0.000447985	0.515873	GNPTG	NM_032520	inside intron	3164
chr19	36205201	36205574	-0.406294	0.000449601	0.515873	ZBTB32	NM_014383	overlaps exon upstream	1372
chr20	35422698	35422703	-0.404803	0.000463335	0.515873	C20orf117	NM_080627	inside exon	69383
chr12	93969214	93969700	0.40442	0.000469798	0.515873	SOCS2	NM_003877	inside exon	5617
chr4	720809	720870	-0.404287	0.000470202	0.515873	PCGF3	NM_006315	inside intron	21237
chr17	60218428	60218448	-0.403863	0.000476261	0.515873	MED13	NM_005121	upstream	75786
chr17	46712052	46712086	-0.402669	0.000490804	0.515873	MIR196A1	NR_029582	promoter	2132
chr17	79031091	79031162	-0.40057	0.000518273	0.515873	BAIAP2	NM_017450	inside intron	22145
chr19	16308183	16308345	-0.400053	0.000523928	0.515873	AP1M1	NM_032493	promoter	319
chr5	125694354	125694418	-0.399802	0.000524332	0.515873	GRAMD3	NM_001146319	promoter	1369
chr16	85479264	85479301	-0.399401	0.000529583	0.515873	KIAA0182	NM_001134473	upstream	165727
chr17	26799289	26799318	-0.395837	0.000556244	0.515873	SLC13A2	NM_001145975	promoter	1345
chr15	41062088	41062113	0.39543	0.000561496	0.515873	DNAJC17	NM_018163	inside intron	37541
chr1	7913067	7913081	-0.395359	0.000562708	0.515873	UTS2	NM_006786	inside exon	22
chr4	38859706	38859728	-0.394439	0.000571191	0.515873	FAM114A1	NM_138389	upstream	9708
chr1	33740976	33740976	-0.515448	0.00156209	0.515873	ZNF362	NM_152493	inside intron	18803
chr17	16419585	16419585	-0.515234	0.00156774	0.515873	C17orf76	NM_001113567	upstream	24106
chr20	3062344	3062344	0.515204	0.00156815	0.515873	AVP	NM_000490	downstream	3025
chr6	167409842	167409842	-0.514794	0.00158067	0.515873	FGFR1OP	NM_194429	upstream	2973
chr11	118619582	118619582	-0.514735	0.00158107	0.515873	DDX6	NM_004397	inside exon	42389
chr4	103605622	103605622	-0.514373	0.00159158	0.515873	MANBA	NM_005908	inside intron	76528
chr7	27675436	27675436	-0.514316	0.00159562	0.515873	HIBADH	NM_152740	inside intron	27165
chr14	90301560	90301560	-0.514077	0.00159804	0.515873	C14orf143	NM_145231	inside intron	119528
chr12	70645360	70645360	-0.513502	0.00161178	0.515873	CNOT2	NM_014515	inside intron	8584
chr1	161474970	161474976	-0.392622	0.000595832	0.52381	FCGR2A	NM_001136219	promoter	228
chr14	21271018	21271148	-0.391106	0.000619665	0.52381	RNASE1	NM_198235	overlaps 5'	0
chr7	75957850	75957902	-0.390765	0.000622493	0.52381	YWHAG	NM_012479	inside exon	30439
chr19	12997021	12997418	-0.387824	0.000662888	0.52381	KLF1	NM_006563	inside intron	598
chrX	71363217	71363268	-0.387261	0.000668543	0.52381	NHSL2	NM_001013627	inside exon	232280
chr5	142580618	142580618	-0.513431	0.00161541	0.531746	ARHGAP26	NM_001135608	inside intron	430327
chr1	168343945	168343945	-0.513343	0.00161905	0.531746	MIR557	NR_030284	promoter	816
chr3	136468191	136468191	-0.513211	0.00162147	0.531746	STAG1	NM_005862	inside intron	3053
chr5	32014638	32014638	-0.513164	0.00162187	0.531746	PDZD2	NM_178140	inside intron	215608
chr4	185520416	185520416	-0.512835	0.00163076	0.531746	CASP3	NM_004346	downstream	50212
chr9	133783802	133783802	-0.512794	0.00163238	0.531746	FIBCD1	NM_032843	inside intron	30436
chr1	765632	765632	-0.512652	0.0016348	0.531746	LOC643837	NR_015368	inside intron	2569
chr7	127636374	127636396	-0.386362	0.000679046	0.539683	SND1	NM_014390	inside intron	344173
chr16	85424402	85424553	-0.386004	0.000687125	0.539683	KIAA0182	NM_001134473	upstream	220475
chr6	30594037	30594113	-0.384992	0.000707323	0.539683	MRPS18B	NM_014046	inside exon	8552
chr7	148801711	148801808	-0.384249	0.000717826	0.539683	ZNF425	NM_001001661	inside exon	21569
chr20	19869979	19870109	0.384092	0.000719442	0.539683	RIN2	NM_018993	promoter	100
chr10	129979348	129979375	-0.383883	0.000723481	0.539683	MKI67	NM_002417	upstream	54881
chr20	2902387	2902436	0.383529	0.000724693	0.539683	PTPRA	NM_080840	inside intron	48246
chr6	29591706	29591753	-0.38026	0.000769128	0.551587	GABBR1	NM_021903	inside exon	4251
chr7	4876858	4876909	-0.380016	0.00077034	0.551587	RADIL	NM_018059	inside intron	46425
chr12	123707825	123707827	0.37862	0.000792961	0.551587	MPHOSPH9	NM_022782	promoter	1385
chr22	39759848	39759864	-0.378166	0.000798213	0.551587	SYNGR1	NM_145731	inside intron	13895
chr12	2404134	2404134	-0.512397	0.00164813	0.551587	CACNA1C	NM_199460	inside intron	241719
chr7	130134488	130134488	-0.511728	0.00166348	0.551587	MEST	NM_002402	inside intron	2551
chr2	112945506	112945506	-0.510616	0.00170549	0.551587	FBLN7	NM_153214	inside exon	49545
chr4	141017399	141017399	-0.510522	0.00170832	0.551587	MAML3	NM_018717	inside intron	57833
chr14	50081280	50081280	-0.510284	0.00171276	0.551587	PPIL5	NM_203467	inside exon	15866
chr11	61522178	61522178	-0.509972	0.00172165	0.551587	DKFZP434K028	NR_026882	inside intron	2957
chr2	129396420	129396420	0.509961	0.00172205	0.551587	HS6ST1	NM_004807	upstream	320250
chr2	70232569	70232569	-0.509714	0.00173013	0.551587	ASPRV1	NM_152792	upstream	43173
chr2	36689815	36689815	-0.509666	0.00173094	0.551587	CRIM1	NM_016441	inside intron	106419
chr3	193405999	193405999	-0.509363	0.00173983	0.551587	OPA1	NM_130834	inside intron	95067
chr1	111023201	111023201	-0.509204	0.0017475	0.551587	CYMP	NR_003599	promoter	186
chr10	101744219	101744219	-0.508851	0.00175599	0.551587	DNMBP	NM_015221	inside intron	25456
chr7	41741671	41741671	-0.508579	0.00176447	0.551587	INHBA	NM_002192	inside intron	1034
chr10	864596	864596	0.508125	0.00177901	0.555556	LARP4B	NM_015155	inside intron	67105
chr3	53118167	53118167	-0.507888	0.00178467	0.555556	RFT1	NM_052859	downstream	46302
chr2	82508075	82508075	-0.507848	0.00178628	0.555556	CTNNA2	NM_004389	downstream	2768016
chr10	48634114	48634114	-0.507662	0.00179032	0.555556	PTPN20B	NM_001042357	downstream	172870
chr1	149895655	149895655	-0.507554	0.00179275	0.555556	SF3B4	NM_005850	inside intron	4046
chr11	63466987	63466987	-0.507308	0.00179679	0.555556	RTN3	NM_006054	inside intron	18066
chr15	31773057	31773057	-0.506648	0.00181416	0.555556	OTUD7A	NM_130901	downstream	174484
chr2	99351550	99351550	-0.506537	0.00181537	0.555556	MGAT4A	NM_012214	upstream	3962
chr16	21272887	21272887	-0.506467	0.00181658	0.555556	CRYM	NM_001888	inside intron	16769
chr10	75576192	75576192	-0.505507	0.00185657	0.563492	CAMK2G	NM_172169	inside intron	58145
chr12	133412002	133412002	-0.505483	0.00185698	0.563492	CHFR	NM_001161344	downstream	52201
chr21	40689521	40689521	-0.505346	0.00185859	0.563492	BRWD1	NM_001007246	upstream	3966
chr10	104954103	104954103	-0.505016	0.0018695	0.563492	NT5C2	NM_012229	promoter	1048
chr3	12918528	12918528	-0.504964	0.00187152	0.563492	IQSEC1	NM_014869	downstream	90431
chr5	10578618	10578618	-0.504542	0.00188242	0.563492	ANKRD33B	NM_001164440	inside intron	14184
chr6	31846899	31847028	-0.260747	0.000317104	0.571429	SLC44A4	NM_025257	promoter	77
chr3	151102703	151102836	0.377123	0.000817198	0.571429	MED12L	NM_053002	overlaps exon upstream	298028
chr19	56187810	56187915	-0.375653	0.000832953	0.571429	EPN1	NM_013333	inside intron	1250
chr8	67592861	67592861	-0.504334	0.00189575	0.575397	C8orf44	NM_019607	inside exon	4408
chr13	111161943	111161943	-0.504287	0.00189939	0.575397	COL4A2	NM_001846	inside intron	202313
chr8	124788969	124788969	-0.504225	0.00190141	0.575397	FAM91A1	NM_144963	inside intron	8088
chr8	22500401	22500449	-0.375445	0.000836992	0.579365	BIN3	NM_018688	inside intron	26211
chr2	135011522	135011626	0.374264	0.00085315	0.583333	MGAT5	NM_002410	promoter	203
chr16	50701499	50701535	-0.373714	0.000861229	0.583333	SNX20	NM_001144972	inside exon	13728
chr3	72487146	72487146	-0.503725	0.00191111	0.583333	RYBP	NM_012234	inside intron	8627
chr22	38709636	38709636	0.503548	0.00191797	0.583333	CSNK1E	NM_152221	inside intron	3776
chr12	98986792	98986887	-0.372195	0.000882639	0.59127	SLC25A3	NM_005888	promoter	515
chr6	31842575	31842729	-0.370188	0.000920207	0.599206	SLC44A4	NM_025257	overlaps two exons	4093
chr6	30636602	30636608	-0.368978	0.000935153	0.599206	DHX16	NM_003587	inside intron	4221
chr16	4714794	4714815	0.367676	0.00095737	0.607143	MGRN1	NM_001142291	inside intron	39969
chr11	915337	915440	-0.366005	0.000981204	0.607143	CHID1	NM_001142675	promoter	280
chr11	2985112	2985302	-0.365893	0.000984839	0.607143	NAP1L4	NM_005969	inside intron	28304
chr14	103294656	103294740	-0.365703	0.000987667	0.607143	TRAF3	NM_003300	inside intron	50841
chr2	203683133	203683133	-0.503293	0.00192807	0.607143	ICA1L	NM_138468	inside intron	53237
chr5	10652296	10652296	-0.502813	0.00194383	0.607143	ANKRD33B	NM_001164440	inside exon	87862
chr17	1666607	1666607	-0.502789	0.00194504	0.607143	SERPINF1	NM_002615	inside intron	1349
chr12	69863677	69863677	-0.502565	0.00195312	0.607143	FRS2	NM_006654	promoter	451
chr13	50190584	50190584	0.50216	0.00196483	0.615079	ARL11	NM_138450	upstream	12039
chr5	119846291	119846291	-0.502131	0.00196847	0.615079	PRR16	NM_016644	inside intron	46273
chr5	162860583	162860583	-0.50135	0.00199917	0.619048	CCNG1	NM_004060	upstream	3993
chr21	46496510	46496510	-0.501138	0.00200603	0.619048	ADARB1	NM_015833	inside intron	2018
chr11	35072710	35072710	-0.501116	0.00200644	0.619048	PDHX	NM_001135024	downstream	135034
chr6	32339208	32339208	-0.50102	0.00200886	0.619048	C6orf10	NM_006781	inside intron	447
chr8	17778275	17778275	-0.500985	0.00201048	0.619048	PCM1	NM_006197	promoter	2090
chr7	2124459	2124566	-0.363466	0.00101918	0.623016	MAD1L1	NM_001013836	inside intron	148016
chr1	25598878	25599066	-0.343928	0.000527564	0.626984	RHD	NM_016124	overlaps 5'	0
chr8	145008110	145008397	-0.343691	0.000529179	0.626984	PLEC1	NM_201384	covers exon(s)	5360
chr19	48547158	48547448	-0.306618	0.000398298	0.630952	CABP5	NM_019855	overlaps 5'	0
chr22	26875806	26876075	-0.342029	0.000547357	0.630952	HPS4	NM_022081	inside intron	3744
chr3	5023310	5023394	-0.361591	0.00104988	0.630952	BHLHE40	NM_003670	inside intron	2214
chr6	86350540	86351016	-0.361028	0.00106523	0.630952	SYNCRIP	NM_001159675	overlaps exon downstream	152
chr7	116514552	116514552	-0.500209	0.00203471	0.630952	CAPZA2	NM_006136	inside intron	11990
chr22	45124555	45124555	0.500149	0.00203754	0.630952	PRR5	NM_181333	inside intron	26473
chr2	37875836	37875836	0.499217	0.00207511	0.630952	CDC42EP3	NM_006449	inside intron	23489
chr1	207198234	207198234	-0.499189	0.00207673	0.630952	C1orf116	NM_001083924	inside exon	7866
chr12	49662405	49662405	-0.498646	0.00208844	0.630952	TUBA1C	NM_032704	inside intron	3541
chr6	138194824	138194824	-0.498056	0.00210137	0.630952	TNFAIP3	NM_006290	inside intron	6244
chr10	52156632	52156632	-0.497946	0.00210298	0.630952	SGMS1	NM_147156	inside intron	227104
chr8	13016635	13016635	-0.497703	0.00210904	0.630952	DLC1	NM_182643	inside intron	355793
chr11	35310917	35310917	0.497651	0.00211106	0.630952	SLC1A2	NM_004171	inside intron	130187
chr16	89059436	89059436	-0.497255	0.00213247	0.630952	CBFA2T3	NM_005187	upstream	16036
chrX	135730236	135730445	-0.257111	0.000477877	0.634921	CD40LG	NM_000074	overlaps 5'	0
chr6	14068147	14068147	-0.49654	0.00215388	0.634921	CD83	NM_004233	upstream	49717
chr17	40517479	40517479	-0.496373	0.0021555	0.634921	STAT3	NM_213662	inside intron	22925
chr8	41570554	41570802	0.341482	0.000556648	0.642857	ANK1	NM_020476	inside intron	84337
chr17	80303083	80303351	-0.360222	0.00108219	0.642857	SECTM1	NM_003004	upstream	11163
chr1	159881334	159881334	-0.496047	0.00217287	0.642857	TAGLN2	NM_003564	downstream	13949
chr19	43856594	43856594	-0.495899	0.00217933	0.642857	CD177	NM_020406	promoter	1230
chr17	47502298	47502298	-0.495521	0.00219266	0.642857	PHB	NM_002634	upstream	10057
chr13	24279614	24279614	-0.49541	0.00219387	0.642857	MIPEP	NM_005932	downstream	183944
chr3	183702886	183702886	-0.495217	0.00220236	0.642857	ABCC5	NM_001023587	inside intron	32840
chr1	68209155	68209155	-0.494468	0.00222498	0.642857	GNG12	NM_018841	inside intron	89986
chr4	88000269	88000269	-0.493276	0.00225487	0.646825	AFF1	NM_005935	inside intron	72117
chr12	7373811	7373811	-0.49271	0.00227668	0.646825	PEX5	NM_001131026	downstream	32053
chr14	56555040	56555040	-0.492693	0.0022783	0.646825	PELI2	NM_021255	upstream	30052
chr11	875980	875980	-0.492301	0.0022884	0.646825	CHID1	NM_001142674	inside intron	34893
chr11	108371700	108371700	-0.492046	0.00229607	0.646825	KDELC2	NM_153705	upstream	2542
chr8	121417181	121417181	-0.491953	0.0022989	0.646825	MRPL13	NM_014078	inside intron	40465
chr2	130960303	130960303	-0.491374	0.00232758	0.646825	TUBA3E	NM_207312	upstream	4270
chr12	49952407	49952407	-0.490789	0.00234657	0.646825	MCRS1	NM_001012300	inside exon	7814
chr19	53233083	53233164	-0.357437	0.00111491	0.650794	ZNF611	NM_030972	overlaps 5'	0
chr17	3824384	3824497	-0.334979	0.000615625	0.662698	ATP2A3	NM_174955	downstream	43238
chr19	41255304	41255890	-0.334774	0.000617645	0.662698	C19orf54	NM_198476	overlaps 5'	0
chr13	46757318	46757415	-0.332829	0.000639459	0.662698	LCP1	NM_002298	promoter	860
chr2	106054920	106055006	-0.355368	0.00115046	0.662698	FHL2	NM_201557	inside exon	223
chr5	1107148	1107192	-0.354561	0.001165	0.662698	SLC12A7	NM_006598	inside intron	4979
chr11	71710885	71711021	-0.331195	0.000658445	0.666667	IL18BP	NM_001145057	overlaps exon upstream	223
chr6	33389072	33389132	-0.330238	0.00066612	0.666667	SYNGAP1	NM_006772	inside intron	1226
chr8	41583498	41583523	0.353384	0.00119086	0.666667	ANK1	NM_020476	inside intron	71616
chr16	56328421	56328421	0.490369	0.00235949	0.674603	GNAO1	NM_138736	inside intron	103171
chr8	128971471	128971471	-0.490028	0.00237121	0.674603	PVT1	NR_003367	inside intron	164693
chr2	11917787	11917787	-0.490009	0.00237161	0.674603	LPIN1	NM_145693	inside intron	31048
chr10	61725773	61725773	-0.489743	0.0023809	0.674603	C10orf40	NR_024340	upstream	5103
chr1	12514747	12514747	-0.489194	0.00240635	0.674603	VPS13D	NM_015378	inside intron	224635
chr17	46651952	46652501	0.291885	0.000543318	0.678571	HOXB3	NM_002146	promoter	143
chr20	62183924	62183966	-0.329465	0.00067945	0.678571	C20orf195	NM_024059	promoter	406
chr13	113355287	113355356	-0.353206	0.00119691	0.686508	ATP11A	NM_015205	inside intron	10645
chr19	13135662	13135808	0.352779	0.0012058	0.686508	NFIX	NM_002501	inside intron	29079
chr1	117529478	117530009	-0.2638	0.000626128	0.698413	PTGFRN	NM_020440	inside exon	76790
chr8	28745680	28745972	-0.351353	0.00124054	0.702381	INTS9	NM_001145159	inside intron	1725
chr13	99089829	99089870	-0.350976	0.00124499	0.702381	FARP1	NM_005766	inside intron	294396
chr12	73005050	73005050	-0.48783	0.00245927	0.702381	TRHDE	NM_013381	inside intron	338522
chr12	69902497	69902497	-0.487605	0.00246654	0.702381	FRS2	NM_006654	inside intron	38369
chr15	40641810	40641810	-0.487391	0.00247341	0.702381	PHGR1	NM_001145643	promoter	1423
chr16	50285254	50285254	-0.487383	0.00247381	0.702381	PAPD5	NM_001040284	downstream	98426
chr5	142527658	142527658	0.487146	0.00248432	0.702381	ARHGAP26	NM_001135608	inside intron	377367
chr3	58045340	58045340	-0.486842	0.0024932	0.702381	FLNB	NM_001164317	inside intron	51214
chr15	90641379	90641379	-0.486813	0.00249361	0.702381	IDH2	NM_002168	inside intron	4328
chr1	155536779	155536779	-0.486773	0.00249643	0.702381	LOC645676	NR_027023	downstream	5008
chr17	80826697	80826697	-0.486314	0.00251138	0.702381	TBCD	NM_005993	inside intron	116758
chr6	43611905	43611905	-0.486199	0.00251582	0.702381	RSPH9	NM_152732	promoter	904
chr12	107792027	107792027	-0.485956	0.00252471	0.702381	BTBD11	NM_001018072	inside intron	79831
chr12	16067423	16067423	-0.485862	0.00252875	0.702381	DERA	NM_015954	inside intron	3238
chr7	47522272	47522272	-0.485077	0.00256349	0.702381	TNS3	NM_022748	inside intron	56926
chr15	92484044	92484044	0.485076	0.00256389	0.702381	SLCO3A1	NM_013272	inside intron	87107
chr4	56475905	56475905	-0.48497	0.00256915	0.702381	NMU	NM_006681	inside intron	26559
chr9	36879449	36879449	-0.484571	0.00258894	0.702381	PAX5	NM_016734	inside intron	155026
chr5	134471974	134471974	-0.483859	0.00261762	0.702381	PITX1	NM_002653	upstream	102011
chr1	213298061	213298061	-0.483844	0.00261883	0.702381	RPS6KC1	NM_012424	inside intron	73474
chr17	65471303	65471461	-0.285167	0.000611182	0.710317	PITPNC1	NM_181671	inside intron	97380
chr7	150653195	150653195	-0.483239	0.00264953	0.710317	KCNH2	NM_172056	inside intron	21818
chr2	202817042	202817042	0.483099	0.0026564	0.710317	PFTK2	NM_139158	downstream	145845
chr6	153484006	153484006	-0.483074	0.0026568	0.710317	RGS17	NM_012419	upstream	31618
chr5	77178418	77178418	-0.482934	0.00266125	0.710317	TBCA	NM_004607	upstream	106234
chr17	71824272	71824272	-0.482903	0.00266286	0.710317	C17orf54	NR_027146	inside intron	403
chr8	107057242	107057242	-0.482822	0.00266609	0.710317	OXR1	NM_018002	upstream	225230
chr15	93160966	93160966	-0.482724	0.00266973	0.710317	FAM174B	NM_207446	inside exon	38064
chr13	115022228	115022228	-0.482137	0.00269518	0.710317	CDC16	NM_001078645	inside intron	21867
chr15	52030685	52030746	-0.350179	0.00126761	0.714286	LYSMD2	NM_001143917	inside intron	12903
chr2	2712909	2712959	-0.34938	0.00128013	0.714286	MYT1L	NM_015025	upstream	377865
chr12	2734257	2734591	0.324022	0.000738831	0.718254	CACNA1C	NM_199460	inside intron	571842
chr11	120078840	120078840	-0.480252	0.00277153	0.718254	OAF	NM_178507	upstream	2906
chr6	15629162	15629162	-0.480063	0.00278041	0.718254	DTNBP1	NM_183040	inside intron	34108
chr5	56679194	56679194	-0.479899	0.00279051	0.718254	ACTBL2	NM_001017992	downstream	99441
chr16	69653345	69653345	-0.479675	0.00280546	0.718254	NFAT5	NM_138713	inside intron	54349
chr10	2951187	2951326	-0.323507	0.000744487	0.722222	PFKP	NM_002627	upstream	158425
chr19	5799340	5799467	-0.322961	0.00074893	0.722222	DUS3L	NM_020175	upstream	8092
chr18	24283669	24283696	-0.31832	0.000809119	0.722222	LOC728606	NR_024259	promoter	68
chr1	15392793	15392907	-0.317562	0.000821642	0.722222	KIAA1026	NM_001017999	inside exon	120379
chr7	157211561	157211777	-0.28099	0.000663696	0.72619	DNAJB6	NM_058246	downstream	81851
chr4	1567878	1567939	-0.348212	0.00130639	0.72619	FAM53A	NM_001013622	downstream	117778
chr10	135202611	135203200	-0.249912	0.000542914	0.734127	PAOX	NM_207127	inside intron	9871
chr20	35504371	35504553	-0.276428	0.00072025	0.738095	C20orf118	NM_080628	promoter	16
chr4	7033722	7033895	-0.314444	0.000867289	0.738095	TBC1D14	NM_001113363	inside exon	44834
chr6	33989813	33990181	-0.311265	0.000930305	0.738095	GRM4	NM_000841	inside exon	111261
chr7	64533826	64533826	-0.479428	0.00281798	0.738095	INTS4L1	NR_027393	upstream	67776
chr6	33241770	33241770	-0.479421	0.00281919	0.738095	RPS18	NM_022551	inside intron	1919
chr1	153513810	153513810	-0.479339	0.00282283	0.738095	S100A5	NM_002962	inside intron	430
chr11	100734094	100734094	-0.479107	0.00283091	0.738095	FLJ32810	NM_152432	inside intron	175688
chr12	10853263	10853263	-0.478826	0.00284303	0.738095	CSDA	NM_001145426	inside intron	22689
chr14	74532360	74532360	-0.478508	0.00285555	0.738095	ALDH6A1	NM_005589	inside intron	18835
chr11	6273537	6273537	-0.478462	0.00285878	0.738095	CCKBR	NM_176875	upstream	7428
chr11	11431532	11431532	-0.478442	0.00286161	0.738095	GALNTL4	NM_198516	inside intron	212028
chr17	32690569	32690569	0.478303	0.0028709	0.738095	CCL1	NM_002981	promoter	318
chr1	156833163	156833163	-0.477882	0.00288383	0.738095	NTRK1	NM_002529	inside intron	2493
chr5	14277668	14277668	-0.477749	0.00288746	0.738095	TRIO	NM_007118	inside intron	133840
chr15	77922677	77922677	-0.477446	0.00289837	0.738095	LINGO1	NM_032808	inside intron	2031
chr11	75478404	75478404	-0.477376	0.002902	0.738095	DGAT2	NM_032564	promoter	1373
chr12	112534559	112534559	-0.477206	0.00291049	0.738095	C12orf30	NM_024953	inside intron	12037
chr1	112291876	112291876	-0.477204	0.00291089	0.738095	C1orf183	NM_198926	inside intron	6542
chr7	100880751	100882175	0.240351	0.000467374	0.742063	CLDN15	NM_014343	overlaps 5'	0
chr17	1047405	1047567	-0.309443	0.000965853	0.753968	ABR	NM_021962	inside intron	35563
chr9	139640325	139640884	-0.307604	0.00100383	0.753968	LCN6	NM_198946	overlaps exon upstream	2095
chr6	28543667	28543693	-0.307532	0.00100544	0.753968	SCAND3	NM_052923	inside exon	11418
chr13	110279787	110279787	-0.475491	0.00296866	0.753968	IRS2	NM_003749	downstream	159126
chr2	190474045	190474045	-0.475312	0.00298118	0.753968	SLC40A1	NM_014585	upstream	28509
chr5	16667384	16667384	-0.47531	0.00298158	0.753968	MYO10	NM_012334	inside intron	269000
chr5	139058749	139058749	-0.474912	0.00299653	0.761905	CXXC5	NM_016463	inside intron	30449
chr7	116511339	116511339	-0.474892	0.00299936	0.761905	CAPZA2	NM_006136	inside intron	8777
chr1	21664810	21664810	-0.474385	0.00301067	0.761905	ECE1	NM_001113348	inside intron	7223
chr12	70763703	70763703	-0.474375	0.00301471	0.761905	KCNMB4	NM_014505	inside intron	3642
chr15	91460071	91460071	0.474322	0.00301592	0.761905	MAN2A2	NM_006122	inside intron	12652
chr10	22972299	22972299	-0.474085	0.00302602	0.761905	PIP4K2A	NM_005028	inside intron	31203
chr14	102290370	102290370	-0.473832	0.00303692	0.761905	PPP2R5C	NM_178587	inside intron	14231
[truncated: 803 more rows]

## Sheet: MPPvsL-MPP
chr	start	end	diffMethyl	p.value	fwer	Gene	annotation	relation2gene	distance2gene
[truncated: 103 more rows]

[truncated: 5 more sheets: MPPvsCMP, L-MPPvsGMP, CMPvsGMP, CMPvsMEP, GMPvsMEP]
