# Supplementary material for: An LSC epigenetic signature is largely mutation independent and implicates the HOXA cluster in AML pathogenesis
Source: Nat Commun. 2015 Oct 7;6:8489. doi: 10.1038/ncomms9489 (PMC4633733; doi:10.1038/ncomms9489)
Supplement: Supplementary Data 2 — LSC epigenetic signature [file ncomms9489-s3.xlsx]

## Sheet: SI Data 2
Supplementary Data 2. LSC epigenetic signature
Columns are chromosome, start, end, diffMethyl(difference of methylation percentage for LSC-Blast),island(location relative to CpG island), diffexp( difference of expression log2 value for LSC-Blast), Gene, DMR_TSS_dist(distance of DMR to transcription start site of corresponding gene)
Previously reported genes in Eppert et al. and Gentles et al are colored in red.
chr	start	end	diffMethyl	island	diffexp	pval	Gene	DMR_TSS_dist
chr17	56356470	56356963	0.200454	Island	-2.77107	1.68e-07	MPO	1304
chr7	27209463	27209582	-0.19045	Island	2.26225	1.23e-06	HOXA9	-194
chr7	27205200	27205262	-0.205288	Island	1.75013	4.55e-07	HOXA9	-51
chr7	27203430	27203546	-0.200286	Island	1.75013	4.55e-07	HOXA9	1603
chr7	27206073	27206907	-0.162354	Island	1.75013	4.55e-07	HOXA9	-924
chr7	27204052	27204981	-0.150359	Island	1.75013	4.55e-07	HOXA9	168
chr7	30029717	30029808	-0.232918	Island	1.68297	3.21e-06	SCRN1	-402
chr1	208083913	208084071	-0.175662	Island	1.5819	2.53e-05	CD34	612
chr8	87526705	87527257	-0.17507	Island	1.49293	0.000155162	CPNE3	-8
chr7	27213984	27214383	-0.149812	Island	1.46027	4.68e-05	HOXA10	0
chr12	12502846	12502846	-0.262873	Island	1.30941	0.000128579	MANSC1	329
chr5	141488047	141488121	-0.196035	Island	1.16306	0.0327948	NDFIP1	314
chr10	124638756	124639630	-0.206995	Island	1.09899	0.00314955	FAM24B	0
chr5	74162602	74162809	-0.198911	Island	0.984735	2.61e-05	FAM169A	0
chr11	30605787	30606026	-0.194575	Island	0.976935	0.0143787	MPPED2	-226
chr5	40681444	40681444	-0.278087	Island	0.96801	0.000154634	PTGER4	-1406
chr7	27195918	27196286	-0.172243	Island	0.940816	4.99e-08	HOXA7	10
chr7	27198025	27198896	-0.165503	Island	0.940816	4.99e-08	HOXA7	-1729
chr16	122031	122031	-0.238501	Island	0.911545	1.41e-07	RHBDF1	562
chr4	75230391	75230615	-0.236192	Island	0.910732	0.0248501	EREG	244
chr12	39299364	39299726	-0.170516	Island	0.881993	8.93e-07	CPNE8	0
chr17	27045043	27045302	-0.210388	Island	0.870351	0.0230929	RAB34	-97
chr11	65325158	65325249	-0.218616	Island	0.852914	9.9e-05	LTBP3	139
chr17	27044169	27044685	-0.191399	Island	0.851674	0.0169339	RAB34	0
chr11	124747075	124747263	-0.25843	Island	0.825062	6.03e-08	ROBO3	-338
chr1	110254692	110255096	-0.204218	Island	0.820222	0.0858906	GSTM5	0
chr10	74034644	74034667	-0.241705	Island	0.765158	4e-05	DDIT4	-963
chr14	24640947	24641852	-0.346838	Island	0.704631	0.000307436	REC8	0
chr17	5000803	5001047	-0.180094	Island	0.63945	0.000350674	ZFP3	-1867
chr13	88326244	88326244	-0.254836	Island	0.622087	0.000538076	SLITRK5	-1375
chr7	27188020	27188465	-0.198479	Island	0.611496	3.31e-05	HOXA6	-652
chr1	46859671	46860511	-0.204829	Island	0.603323	0.000129197	FAAH	0
chr10	128593922	128594144	-0.211392	Island	0.532062	0.0245353	DOCK1	0
chr12	124247223	124247223	-0.29162	Island	0.531144	0.000105091	ATP6V0A2	-1636
chr22	38610376	38610795	-0.19724	Island	0.519141	0.0673805	MAFF	-516
chr12	104697193	104697631	-0.159774	Island	0.511531	0.0669762	EID3	893
chrX	92928508	92928610	-0.215886	Island	0.5099	0.0556799	NAP1L3	0
chr17	56357994	56358318	0.235604	Shore	-2.77107	1.68e-07	MPO	0
chr2	47597118	47597331	0.170825	Shore	-1.98984	2.72e-06	EPCAM	-652
chr12	112204756	112205368	-0.177218	Shore	1.79834	1.03e-07	ALDH2	-6
chr12	112203801	112204506	-0.167362	Shore	1.79834	1.03e-07	ALDH2	244
chr7	27205504	27205514	-0.189312	Shore	1.75013	4.55e-07	HOXA9	-355
chr3	15372726	15372965	-0.191871	Shore	1.69136	2.27e-08	SH3BP5	923
chr7	30028281	30028307	-0.439759	Shore	1.68297	3.21e-06	SCRN1	1008
chr7	30027454	30027454	-0.299228	Shore	1.68297	3.21e-06	SCRN1	1861
chr7	27184077	27184159	-0.156088	Shore	1.65262	9.62e-07	HOXA5	-794
chr22	38201496	38201848	-0.328478	Shore	1.54988	1.7e-06	H1F0	-242
chr8	30243930	30243930	-0.252406	Shore	1.36985	0.00328933	RBPMS	-1888
chr7	100465051	100465833	-0.204783	Shore	1.28138	1.85e-05	TRIP6	-78
chr7	27193351	27194013	-0.193087	Shore	1.19508	1.52e-10	HOXA7	219
chr7	25018503	25018595	-0.169709	Shore	0.966907	2.32e-05	OSBPL3	1066
chr7	27196759	27197239	-0.177215	Shore	0.940816	4.99e-08	HOXA7	-463
chr1	220922046	220922217	-0.186479	Shore	0.904301	0.00029599	MOSC2	-436
chr1	67772896	67773044	-0.17968	Shore	0.859824	0.000133489	IL12RB2	2
chr3	49170496	49170794	0.16177	Shore	-0.787863	0.00279264	LAMB2	0
chrY	21728575	21728575	0.235663	Shore	-0.772594	0.549196	CYorf15A	692
chr1	186650441	186650479	-0.254143	Shore	0.757277	0.0039614	PTGS2	-885
chr5	76249502	76250527	-0.216636	Shore	0.713935	0.0261616	CRHBP	-634
chr6	31549563	31550090	-0.208606	Shore	0.705813	0.023102	LTB	112
chr4	90757139	90757378	-0.206565	Shore	0.683468	0.000307084	SNCA	-293
chr9	5831674	5831999	-0.280572	Shore	0.672688	0.000614869	ERMP1	-697
chrX	110039536	110039604	-0.240785	Shore	0.667758	0.000760721	CHRDL1	-543
chr4	156681475	156681475	-0.306895	Shore	0.655209	0.000510465	GUCY1B3	-1234
chr1	60280088	60280106	-0.186569	Shore	0.648435	3.14e-05	HOOK1	488
chr18	47016218	47016218	-0.284177	Shore	0.616623	0.000684224	LOC729046 /// RPL17	-932
chr7	24614206	24614348	-0.286787	Shore	0.557276	0.0472075	MPP6	-1183
chr1	61549542	61549982	-0.239027	Shore	0.555129	2.38e-05	NFIA	-1563
chr12	93966060	93967711	-0.165376	Shore	0.523973	0.0366749	SOCS2	0
chr2	216877276	216877750	-0.197017	Shore	0.503722	0.180656	MREG	565
chr21	37442759	37442777	-0.191372	Shore	0.503048	0.000686691	CBR1	-423
chr3	136539328	136539328	-0.246575	Shore	0.501386	0.0505311	TMEM22	-1351
chr10	45474317	45474372	-0.1839	shelf	0.931044	0.000388705	C10orf10	-60
chr1	156211409	156211434	-0.185684	shelf	0.589711	0.000304202	BGLAP	570
chr11	59823993	59824116	0.161461	Open sea	-2.70691	6.32e-06	MS4A3	14
chr6	133035379	133035379	-0.242403	Open sea	1.84988	3.2e-06	VNN1	-191
chr6	31556255	31556255	-0.244243	Open sea	1.12497	5.17e-06	LST1	-1279
chr13	48987165	48987165	0.238629	Open sea	-1.00364	0.000164192	LPAR6	-562
chr14	106354912	106354912	-0.23448	Open sea	0.985697	1.97e-05	FAM30A	1067
chr1	26644515	26645313	-0.164618	Open sea	0.874441	0.0478037	CD52	-31
chr4	159442782	159442782	-0.447897	Open sea	0.781456	0.0114818	RXFP1	117
chr10	98031125	98031337	-0.15227	Open sea	0.696536	0.113137	BLNK	0
chr7	47611829	47611926	-0.220984	Open sea	0.61942	0.0153675	TNS3	-918
chrX	154563852	154563968	-0.175452	Open sea	0.518822	0.0626318	CLIC2	0
chr7	18535072	18535786	-0.206752	Open sea	0.507854	0.00170359	HDAC9	0
