# Supplementary material for: An LSC epigenetic signature is largely mutation independent and implicates the HOXA cluster in AML pathogenesis
Source: Nat Commun. 2015 Oct 7;6:8489. doi: 10.1038/ncomms9489 (PMC4633733; doi:10.1038/ncomms9489)
Supplement: Supplementary Data 3 — Ingenuity pathway analysis [file ncomms9489-s4.xlsx]

## Sheet: Sheet0
Supplementary Data 3. Ingenuity pathway analysis
Columns are ingenuity canonical pathways, -log(p-value) for enrichment of genes of LSC epigenetic signature for each pathway. Molecules represent genes in LSC epigenetic signature that account the pathway.
Ingenuity Canonical Pathways	-log(p-value)	Molecules
Fatty Acid α-oxidation	2.8E00	ALDH2,PTGS2
Melatonin Degradation III	1.81E00	MPO
Anandamide Degradation	1.81E00	FAAH
NRF2-mediated Oxidative Stress Response	1.73E00	GSTM5,MAFF,CBR1
VDR/RXR Activation	1.59E00	BGLAP,HOXA10
Eicosanoid Signaling	1.57E00	PTGS2,PTGER4
Phenylethylamine Degradation I	1.47E00	ALDH2
HGF Signaling	1.35E00	DOCK1,PTGS2
Prostanoid Biosynthesis	1.34E00	PTGS2
Parkinson's Signaling	1.31E00	SNCA
Corticotropin Releasing Hormone Signaling	1.25E00	PTGS2,GUCY1B3
Granzyme A Signaling	1.22E00	H1F0
Glutathione Redox Reactions I	1.12E00	CLIC2
Relaxin Signaling	1.12E00	RXFP1,GUCY1B3
Aryl Hydrocarbon Receptor Signaling	1.12E00	GSTM5,NFIA
Histamine Degradation	1.09E00	ALDH2
eNOS Signaling	1.08E00	LPAR6,GUCY1B3
Tryptophan Degradation X (Mammalian, via Tryptamine)	1.08E00	ALDH2
Oxidative Ethanol Degradation III	1.08E00	ALDH2
Putrescine Degradation III	1.06E00	ALDH2
Ethanol Degradation IV	1.06E00	ALDH2
Triacylglycerol Degradation	1.03E00	FAAH
Phenylalanine Degradation IV (Mammalian, via Side Chain)	1.02E00	ALDH2
Gap Junction Signaling	1.01E00	BGLAP,GUCY1B3
IL-9 Signaling	9.95E-01	SOCS2
MIF-mediated Glucocorticoid Regulation	9.83E-01	PTGS2
Role of JAK2 in Hormone-like Cytokine Signaling	9.83E-01	SOCS2
Dopamine Degradation	9.5E-01	ALDH2
Production of Nitric Oxide and Reactive Oxygen Species in Macrophages	9.39E-01	MPO,HOXA10
Inhibition of Angiogenesis by TSP1	9.39E-01	GUCY1B3
Glutathione-mediated Detoxification	9.39E-01	GSTM5
IL-8 Signaling	9.35E-01	MPO,PTGS2
Endothelin-1 Signaling	9.35E-01	PTGS2,GUCY1B3
Sertoli Cell-Sertoli Cell Junction Signaling	9.35E-01	MPP6,GUCY1B3
ILK Signaling	9.32E-01	DOCK1,PTGS2
Ethanol Degradation II	8.99E-01	ALDH2
MIF Regulation of Innate Immunity	8.9E-01	PTGS2
FcγRIIB Signaling in B Lymphocytes	8.81E-01	BLNK
Primary Immunodeficiency Signaling	8.23E-01	BLNK
Noradrenaline and Adrenaline Degradation	8.23E-01	ALDH2
Lymphotoxin β Receptor Signaling	7.93E-01	LTB
Role of IL-17A in Arthritis	7.93E-01	PTGS2
Nur77 Signaling in T Lymphocytes	7.79E-01	HDAC9
Huntington's Disease Signaling	7.74E-01	HDAC9,SNCA
Colorectal Cancer Metastasis Signaling	7.6E-01	PTGS2,PTGER4
Phototransduction Pathway	7.59E-01	GUCY1B3
Role of JAK1 and JAK3 in γc Cytokine Signaling	7.46E-01	BLNK
Phospholipase C Signaling	7.43E-01	BLNK,HDAC9
Cell Cycle: G1/S Checkpoint Regulation	7.4E-01	HDAC9
CD40 Signaling	7.34E-01	PTGS2
Antiproliferative Role of Somatostatin Receptor 2	7.22E-01	GUCY1B3
Macropinocytosis Signaling	7.16E-01	RAB34
Role of MAPK Signaling in the Pathogenesis of Influenza	7E-01	PTGS2
IL-17 Signaling	6.94E-01	PTGS2
T Helper Cell Differentiation	6.94E-01	IL12RB2
JAK/Stat Signaling	6.94E-01	SOCS2
Glucocorticoid Receptor Signaling	6.92E-01	BGLAP,PTGS2
Growth Hormone Signaling	6.89E-01	SOCS2
Small Cell Lung Cancer Signaling	6.84E-01	PTGS2
STAT3 Pathway	6.84E-01	SOCS2
TREM1 Signaling	6.73E-01	MPO
Prolactin Signaling	6.73E-01	SOCS2
Cyclins and Cell Cycle Regulation	6.63E-01	HDAC9
Serotonin Degradation	6.63E-01	ALDH2
Superpathway of Melatonin Degradation	6.58E-01	MPO
ErbB Signaling	6.26E-01	EREG
Altered T Cell and B Cell Signaling in Rheumatoid Arthritis	6.17E-01	LTB
Crosstalk between Dendritic Cells and Natural Killer Cells	6.09E-01	LTB
FAK Signaling	6.09E-01	DOCK1
Neuregulin Signaling	5.97E-01	EREG
Chronic Myeloid Leukemia Signaling	5.97E-01	HDAC9
PPAR Signaling	5.93E-01	PTGS2
p53 Signaling	5.77E-01	HDAC9
Fcγ Receptor-mediated Phagocytosis in Macrophages and Monocytes	5.73E-01	DOCK1
Telomerase Signaling	5.73E-01	HDAC9
IGF-1 Signaling	5.73E-01	SOCS2
Paxillin Signaling	5.62E-01	DOCK1
Cholecystokinin/Gastrin-mediated Signaling	5.48E-01	PTGS2
Pancreatic Adenocarcinoma Signaling	5.41E-01	PTGS2
Type I Diabetes Mellitus Signaling	5.31E-01	SOCS2
Nitric Oxide Signaling in the Cardiovascular System	5.28E-01	GUCY1B3
Gαs Signaling	5.25E-01	PTGER4
Hereditary Breast Cancer Signaling	5.12E-01	HDAC9
Gα12/13 Signaling	5.09E-01	LPAR6
14-3-3-mediated Signaling	5.06E-01	SNCA
RhoA Signaling	4.91E-01	LPAR6
LXR/RXR Activation	4.8E-01	PTGS2
PI3K/AKT Signaling	4.8E-01	PTGS2
Ovarian Cancer Signaling	4.67E-01	PTGS2
PI3K Signaling in B Lymphocytes	4.67E-01	BLNK
Sperm Motility	4.61E-01	GUCY1B3
Type II Diabetes Mellitus Signaling	4.54E-01	SOCS2
Protein Kinase A Signaling	4.53E-01	PTGS2,H1F0
IL-12 Signaling and Production in Macrophages	4.51E-01	IL12RB2
Cellular Effects of Sildenafil (Viagra)	4.44E-01	GUCY1B3
Synaptic Long Term Depression	4.23E-01	GUCY1B3
CXCR4 Signaling	4.03E-01	DOCK1
Axonal Guidance Signaling	3.99E-01	DOCK1,ROBO3
Acute Phase Response Signaling	3.81E-01	SOCS2
Dopamine-DARPP32 Feedback in cAMP Signaling	3.73E-01	GUCY1B3
Role of NFAT in Regulation of the Immune Response	3.7E-01	BLNK
Dendritic Cell Maturation	3.66E-01	LTB
B Cell Receptor Signaling	3.62E-01	BLNK
Role of NFAT in Cardiac Hypertrophy	3.54E-01	HDAC9
Calcium Signaling	3.54E-01	HDAC9
Mitochondrial Dysfunction	3.5E-01	SNCA
Agranulocyte Adhesion and Diapedesis	3.47E-01	CD34
ERK/MAPK Signaling	3.45E-01	DOCK1
mTOR Signaling	3.4E-01	DDIT4
Hepatic Fibrosis / Hepatic Stellate Cell Activation	3.29E-01	LTB
Integrin Signaling	3.27E-01	DOCK1
Actin Cytoskeleton Signaling	3E-01	DOCK1
cAMP-mediated signaling	2.97E-01	PTGER4
LPS/IL-1 Mediated Inhibition of RXR Function	2.96E-01	GSTM5
Role of Osteoblasts, Osteoclasts and Chondrocytes in Rheumatoid Arthritis	2.94E-01	BGLAP
G-Protein Coupled Receptor Signaling	2.48E-01	PTGER4
Xenobiotic Metabolism Signaling	2.38E-01	GSTM5
Role of Macrophages, Fibroblasts and Endothelial Cells in Rheumatoid Arthritis	2.1E-01	LTB
