# Supplementary material for: An LSC epigenetic signature is largely mutation independent and implicates the HOXA cluster in AML pathogenesis
Source: Nat Commun. 2015 Oct 7;6:8489. doi: 10.1038/ncomms9489 (PMC4633733; doi:10.1038/ncomms9489)
Supplement: Supplementary Data 4 — Ingenuity upstream regulator analysis [file ncomms9489-s5.xlsx]

## Sheet: Sheet0
Supplementary Data 4. Ingenuity upstream regulator analysis
Columns are upstream regulator, Molecule Type, Predicted Activation State, p-value of overlap and Target molecules in dataset.
Upstream Regulator	Molecule Type	Predicted Activation State	p-value of overlap	Target molecules in dataset
ASXL1	transcription regulator		8.18E-12	HOXA10,HOXA5,HOXA6,HOXA7,HOXA9
KAT6A	enzyme		4.16E-07	HOXA5,HOXA7,HOXA9
NPM1	transcription regulator		1.09E-06	HOXA10,HOXA5,HOXA7,HOXA9
phorbol myristate acetate	chemical drug		1.88E-06	BGLAP,CD52,CRHBP,DDIT4,FAAH,HOXA5,HOXA7,HOXA9,IL12RB2,LTB,MPO,PTGER4,PTGS2
KMT2A	transcription regulator		6.98E-06	HOXA10,HOXA5,HOXA7,HOXA9
raloxifene	chemical drug		8.44E-06	BGLAP,BLNK,DDIT4,LAMB2,MPPED2,PTGS2
nimesulide	chemical drug		1.38E-05	EREG,MPO,PTGS2
1-methyl-4-phenylpyridinium	chemical toxicant		1.66E-05	DDIT4,MPO,SNCA
mir-223	microRNA		2.19E-05	CD34,CRHBP,GSTM5,MREG,NFIA
EPZ004777	chemical reagent		2.31E-05	HOXA10,HOXA9
beta-estradiol	chemical - endogenous mammalian		2.73E-05	BGLAP,BLNK,DDIT4,FAAH,GUCY1B3,HOXA10,HOXA9,LAMB2,LTB,MPO,MPPED2,OSBPL3,PTGS2,RBPMS,SOCS2
diethylstilbestrol	chemical drug		2.93E-05	BGLAP,EREG,HOXA10,HOXA9,SOCS2,VNN1
EZH2	transcription regulator		3.78E-05	HOXA10,HOXA6,HOXA7,HOXA9,LTB,PTGS2
PHF1	transcription regulator		5.19E-05	HOXA10,HOXA6,HOXA9
RNF20	enzyme		7.67E-05	HOXA10,HOXA9
MEN1	transcription regulator		1.18E-04	BGLAP,HOXA7,HOXA9
paricalcitol	chemical drug		1.28E-04	BGLAP,PTGER4,PTGS2
bexarotene	chemical drug		1.53E-04	C10orf10,DDIT4,MAFF,PTGS2
PSIP1	other		1.60E-04	HOXA7,HOXA9
arsenite	chemical toxicant		2.08E-04	EREG,MAFF,MPO,PTGS2
HBP1	transcription regulator		2.14E-04	H1F0,PTGS2
LIF	cytokine		2.18E-04	BGLAP,CD34,EREG,PTGS2,SOCS2
IL12 (complex)	complex		2.39E-04	FAAH,IL12RB2,LTB,PTGS2,SOCS2
staurosporine	chemical - kinase inhibitor		2.58E-04	BGLAP,CPNE3,MPO,PTGS2
AHR	ligand-dependent nuclear receptor		2.64E-04	ALDH2,CBR1,GSTM5,HDAC9,LTBP3,PTGS2
trans-hydroxytamoxifen	chemical drug		3.27E-04	BLNK,DDIT4,LAMB2,MPPED2
meloxicam	chemical drug		3.42E-04	MPO,PTGS2
3-methylcholanthrene	chemical toxicant		3.52E-04	BGLAP,GSTM5,PTGS2
beta-naphthoflavone	chemical toxicant		3.73E-04	CBR1,GSTM5,SOCS2
tretinoin	chemical - endogenous mammalian	Activated	3.85E-04	BGLAP,CBR1,CD34,CD52,EPCAM,HOXA5,HOXA9,MPO,MPP6,MS4A3,PTGS2,REC8
miR-196a-5p (and other miRNAs w/seed AGGUAGU)	mature microRNA	Inhibited	3.89E-04	FAM169A,HDAC9,HOOK1,HOXA5,HOXA7,HOXA9
RNF2	transcription regulator		3.96E-04	HOXA5,HOXA7,REC8
rotenone	chemical toxicant		4.19E-04	MPO,PTGS2,SNCA
lipopolysaccharide	chemical drug		4.48E-04	ALDH2,EREG,FAAH,GUCY1B3,HDAC9,IL12RB2,LST1,MAFF,MPO,NDFIP1,PTGER4,PTGS2,SOCS2
5'-methylthioadenosine	chemical - endogenous mammalian		5.00E-04	GUCY1B3,PTGS2
PLA2G4A	enzyme		5.00E-04	GSTM5,PTGS2
miR-221-3p (and other miRNAs w/seed GCUACAU)	mature microRNA	Inhibited	5.37E-04	CLIC2,CPNE8,DDIT4,HOXA7,NDFIP1,OSBPL3,SLITRK5
RNA polymerase II	complex		5.75E-04	BGLAP,BLNK,HOXA7,HOXA9,PTGS2
mir-196	microRNA		5.89E-04	HOXA7,HOXA9
EREG	growth factor		5.89E-04	EREG,PTGS2
infliximab	biologic drug		6.08E-04	DDIT4,IL12RB2,PTGS2
E. coli B5 lipopolysaccharide	chemical - endogenous non-mammalian		6.79E-04	ALDH2,IL12RB2,MPO,PTGS2,SOCS2
NFATC2	transcription regulator		6.79E-04	IL12RB2,PTGS2,SH3BP5,SOCS2
RELB	transcription regulator		7.03E-04	LTB,MPO,PTGS2
doxycycline	chemical drug		7.37E-04	HOXA10,MPO,PTGS2
ESR1	ligand-dependent nuclear receptor		7.85E-04	DDIT4,EREG,GUCY1B3,LTB,PTGS2,SOCS2
BDKRB2	G-protein coupled receptor		7.91E-04	PTGS2,SNCA
dexmedetomidine	chemical drug		7.91E-04	DDIT4,PTGS2
CBFB	transcription regulator		1.00E-03	MPO,PTGER4,SOCS2
TNF	cytokine		1.02E-03	ALDH2,BGLAP,C10orf10,EREG,HDAC9,HOXA9,LTB,MAFF,MPO,PTGS2,RBPMS,SOCS2
miR-1243 (miRNAs w/seed ACUGGAU)	mature microRNA		1.13E-03	BLNK,NAP1L3,SNCA
CSF3	cytokine		1.14E-03	CD34,HOXA7,LTB,MPO
NPC2	other		1.15E-03	PTGER4,PTGS2
ceruletide	chemical drug		1.15E-03	MPO,PTGS2
forskolin	chemical toxicant		1.15E-03	BGLAP,CRHBP,DDIT4,EREG,GSTM5,HOXA5,PTGS2
dexamethasone	chemical drug		1.22E-03	BGLAP,C10orf10,CBR1,CRHBP,DDIT4,EREG,GSTM5,HOXA7,LAMB2,LTB,PTGS2,SOCS2
fumonisin B1	chemical toxicant		1.28E-03	LTB,PTGS2
genistein	chemical drug		1.30E-03	EREG,GUCY1B3,HOXA10,OSBPL3,PTGS2
EHF	transcription regulator		1.37E-03	BLNK,EREG,VNN1
HOXA9	transcription regulator		1.41E-03	CD34,CLIC2,HOXA9,NFIA
DOT1L	phosphatase		1.42E-03	HOXA10,HOXA9
CSF2	cytokine		1.46E-03	LTB,MPO,PTGER4,PTGS2,REC8,SOCS2
stearic acid	chemical - endogenous mammalian		1.56E-03	PTGS2,SNCA
Histone h3	group		1.62E-03	BGLAP,HOXA10,HOXA5,HOXA7,HOXA9
prostaglandin A1	chemical - endogenous non-mammalian		1.72E-03	LPAR6,PTGS2
BMP15	growth factor		1.72E-03	EREG,PTGS2
beta-glycerophosphoric acid	chemical - endogenous mammalian		1.72E-03	BGLAP,PTGS2
CFTR	ion channel		1.81E-03	BLNK,FAAH,PTGS2
SND1	enzyme		1.88E-03	EREG,PTGS2
wortmannin	chemical - kinase inhibitor		1.92E-03	BGLAP,PTGER4,PTGS2,SOCS2
COL18A1	other		2.00E-03	CD34,DDIT4,PTGS2
JAK	group		2.04E-03	PTGER4,SOCS2
TRIB3	kinase		2.04E-03	BGLAP,DDIT4
SP3	transcription regulator		2.15E-03	BGLAP,EREG,IL12RB2,PTGS2
IFNG	cytokine		2.20E-03	BLNK,C10orf10,FAAH,HDAC9,IL12RB2,LAMB2,LST1,LTB,PTGS2,SOCS2
CD28	transmembrane receptor		2.25E-03	GUCY1B3,IL12RB2,PTGER4,PTGS2,SOCS2
cigarette smoke	chemical toxicant		2.27E-03	GSTM5,MAFF,PTGS2,SOCS2
FOLR1	transporter		2.34E-03	EPCAM,LAMB2,MPP6
AREG	growth factor		2.40E-03	EREG,PTGS2
RUNX1	transcription regulator		2.48E-03	BGLAP,CD34,MPO
Sos	group		2.49E-03	DOCK1,HOOK1,LTBP3,PTGS2
FOS	transcription regulator		2.63E-03	BGLAP,DOCK1,EREG,HOOK1,LTBP3,PTGS2
dextran sulfate	chemical drug		2.76E-03	GSTM5,MPO,PTGS2,REC8
3-methyladenine	chemical toxicant		2.78E-03	PTGS2,SNCA
grape seed extract	chemical drug		2.78E-03	MPO,PTGS2
butylated hydroxyanisol	chemical toxicant		2.78E-03	CBR1,GSTM5
thromboxane A2	chemical - endogenous mammalian		2.80E-03	PTGS2
Gαq	group		2.80E-03	PTGS2
Jnkk	group		2.80E-03	PTGS2
olesoxime	chemical drug		2.80E-03	MPO
Pad2	other		2.80E-03	PTGS2
LPAR5	G-protein coupled receptor		2.80E-03	PTGS2
PAP1	other		2.80E-03	PTGS2
FLT4	transmembrane receptor		2.80E-03	BGLAP
Tpl2 kinase inhibitor	chemical - kinase inhibitor		2.80E-03	PTGS2
Mucin	group		2.80E-03	PTGS2
PF-4523655	biologic drug		2.80E-03	DDIT4
cucurbitacin E	chemical - endogenous non-mammalian		2.80E-03	PTGS2
dixanthogen	chemical toxicant		2.80E-03	GSTM5
EDN2	growth factor		2.80E-03	PTGS2
CLN3	other		2.80E-03	HOOK1
SIGLEC7	transmembrane receptor		2.80E-03	PTGS2
SIGLEC9	other		2.80E-03	PTGS2
WDR61	other		2.80E-03	HOXA9
ACSL4	enzyme		2.80E-03	PTGS2
TFF1	other		2.80E-03	PTGS2
TLE6	other		2.80E-03	BGLAP
Pla2g2a	other		2.80E-03	PTGS2
LY311727	chemical reagent		2.80E-03	PTGS2
BN 50730	chemical reagent		2.80E-03	PTGS2
1-(1-glycero)dodeca-1,3,5,7,9-pentaene	chemical toxicant		2.80E-03	PTGS2
CGP77675	chemical - kinase inhibitor		2.80E-03	PTGS2
Ro 31-7549	chemical - kinase inhibitor		2.80E-03	PTGS2
arachidic acid	chemical - endogenous non-mammalian		2.80E-03	SNCA
n-6 docosapentaenoic acid	chemical - other		2.80E-03	PTGS2
long-chain alcohol	chemical - endogenous non-mammalian		2.80E-03	PTGS2
IL10	cytokine		2.91E-03	C10orf10,FAAH,HDAC9,IL12RB2,PTGS2
HDAC4	transcription regulator		2.95E-03	CHRDL1,HDAC9,PTGS2
PRKG1	kinase		2.98E-03	GUCY1B3,MPO
COMMD3-BMI1	transcription regulator		2.98E-03	HOXA7,HOXA9
HOXA7	transcription regulator		2.98E-03	CD34,HOXA7
NR3C2	ligand-dependent nuclear receptor		3.03E-03	DDIT4,NFIA,PTGS2
TSC22D3	transcription regulator		3.19E-03	BGLAP,PTGS2
miR-3976 (miRNAs w/seed AUAGAGA)	mature microRNA		3.19E-03	CPNE3,HDAC9
miR-3186-5p (miRNAs w/seed AGGCGUC)	mature microRNA		3.19E-03	CLIC2,FAM169A
UPF2	other		3.19E-03	MPPED2,PTGS2
taurine	chemical - endogenous mammalian		3.19E-03	MPO,PTGS2
tetrachlorodibenzodioxin	chemical toxicant		3.21E-03	BLNK,CBR1,HDAC9,PTGS2,SOCS2
STAT6	transcription regulator		3.22E-03	ALDH2,LTB,PTGS2,SOCS2
IFNA2	cytokine		3.32E-03	IL12RB2,LPAR6,REC8,SOCS2
ERK	group		3.38E-03	BGLAP,EREG,MAFF,PTGS2
benzo(a)pyrene	chemical toxicant		3.38E-03	EREG,MAFF,MPO,PTGS2
Immunoglobulin	complex		3.49E-03	LST1,MAFF,MPO,PTGS2
Histone h4	group		3.65E-03	BGLAP,HOXA9,PTGS2
melatonin	chemical - endogenous mammalian		3.74E-03	BGLAP,MPO,PTGS2
FGF1	growth factor		3.93E-03	GSTM5,LTB,PTGS2
miR-139-5p (miRNAs w/seed CUACAGU)	mature microRNA	Inhibited	4.04E-03	DDIT4,HOXA9,NDFIP1,NFIA,SOCS2
PTGS1	enzyme		4.08E-03	PTGER4,PTGS2
HBEGF	growth factor		4.08E-03	EREG,PTGS2
diclofenac	chemical drug		4.08E-03	MPO,PTGS2
fulvestrant	chemical drug		4.14E-03	BGLAP,DDIT4,GUCY1B3,PTGS2
indomethacin	chemical drug		4.47E-03	CD34,MPO,PTGER4,PTGS2
Hsp27	group		4.57E-03	BGLAP,PTGS2
IFNE	cytokine		4.57E-03	PTGER4,PTGS2
TGFB1	growth factor		4.58E-03	ALDH2,BGLAP,CD34,DDIT4,EREG,LTBP3,MPP6,PTGER4,PTGS2,RBPMS,ROBO3
ATF4	transcription regulator		4.65E-03	BGLAP,DDIT4,PTGS2
NFE2L2	transcription regulator		4.82E-03	BGLAP,CBR1,GSTM5,MAFF,PTGS2
miR-1277-3p (and other miRNAs w/seed ACGUAGA)	mature microRNA		4.82E-03	CPNE3,NDFIP1
IKZF1	transcription regulator		4.87E-03	BLNK,DOCK1,SH3BP5
IKBKB	kinase		4.88E-03	EREG,LTB,PTGS2,SOCS2
ZBTB16	transcription regulator		5.08E-03	BGLAP,CD34
AGTR1	G-protein coupled receptor		5.08E-03	GSTM5,PTGS2
TXNIP	other		5.08E-03	DDIT4,PTGS2
H89	chemical - kinase inhibitor		5.10E-03	BGLAP,EREG,PTGS2
IL27	cytokine		5.21E-03	C10orf10,IL12RB2,PTGS2
miR-155-5p (miRNAs w/seed UAAUGCU)	mature microRNA		5.31E-03	HOOK1,LPAR6,NDFIP1,NFIA,RAB34,ZFP3
STK11	kinase		5.33E-03	EREG,LTB,PTGS2
Growth hormone	group		5.45E-03	BGLAP,GSTM5,SOCS2
arbutin	chemical drug		5.59E-03	PTGS2
1-alpha,24(R),25-trihydroxyvitamin D3	chemical - endogenous mammalian		5.59E-03	BGLAP
prostaglandin E3	chemical - endogenous mammalian		5.59E-03	PTGS2
24R,25-dihydroxyvitamin D3	chemical - endogenous mammalian		5.59E-03	BGLAP
des-Arg(10)-kallidin	chemical reagent		5.59E-03	PTGS2
sPla2	group		5.59E-03	PTGS2
cyanidin 3-O-glucoside	chemical - endogenous non-mammalian		5.59E-03	PTGS2
ASB2	transcription regulator		5.59E-03	HOXA9
VRK2	kinase		5.59E-03	PTGS2
NOX5	ion channel		5.59E-03	PTGS2
TMEM8B	other		5.59E-03	PTGS2
soy isoflavones	chemical drug		5.59E-03	PTGS2
3,4-dihydroxyphenylethanol	chemical drug		5.59E-03	PTGS2
PTPRG	phosphatase		5.59E-03	CD34
PLA2G2F	enzyme		5.59E-03	PTGS2
IDE	peptidase		5.59E-03	SNCA
OSTF1	transcription regulator		5.59E-03	BGLAP
ECSIT	transcription regulator		5.59E-03	PTGS2
CBR1	enzyme		5.59E-03	PTGS2
ARHGDIB	other		5.59E-03	PTGS2
SH3GLB2	other		5.59E-03	PTGS2
SC68376	chemical - kinase inhibitor		5.59E-03	PTGS2
pyridoxal	chemical - endogenous mammalian		5.59E-03	PTGS2
zileuton	chemical drug		5.59E-03	PTGS2
bifenthrin	chemical toxicant		5.59E-03	PTGS2
thiamin pyrophosphate	chemical - endogenous mammalian		5.59E-03	MPO
benzylamine	chemical - endogenous mammalian		5.59E-03	PTGS2
bumetanide	chemical drug		5.59E-03	PTGS2
incyclinide	chemical drug		5.59E-03	PTGS2
methylprednisolone acetate	chemical drug		5.59E-03	PTGS2
vanillic acid	chemical - endogenous mammalian		5.59E-03	PTGS2
indolo(3,2-b)carbazole	chemical reagent		5.59E-03	SOCS2
tetrahydropalmatine	chemical - endogenous non-mammalian		5.59E-03	PTGS2
epoxyeicosatrienoic acid	chemical - other		5.59E-03	PTGS2
poly(ADP-ribose)	chemical - endogenous mammalian		5.59E-03	PTGS2
laminaran	chemical drug		5.59E-03	PTGS2
lipooligosaccharide	chemical toxicant		5.59E-03	PTGS2
1beta,25-dihydroxyvitamin D3	chemical drug		5.59E-03	BGLAP
BAPTA-AM	chemical reagent		5.61E-03	PTGS2,SOCS2
ICAM1	transmembrane receptor		5.89E-03	IL12RB2,MPO
miR-3680-5p (miRNAs w/seed ACUCACU)	mature microRNA		5.89E-03	HOOK1,RBPMS
miR-4716-5p (miRNAs w/seed CCAUGUU)	mature microRNA		5.89E-03	NFIA,OSBPL3
nonylphenol	chemical toxicant		5.89E-03	EREG,PTGS2
IL18	cytokine		6.32E-03	IL12RB2,MPO,PTGS2
ARHGAP21	other		6.46E-03	PTGS2,SH3BP5
N-acetylsphingosine	chemical reagent		6.46E-03	GSTM5,PTGS2
AGT	growth factor		6.68E-03	EREG,GSTM5,HOXA9,PTGS2,SNCA
luteolin	chemical - endogenous non-mammalian		6.76E-03	MPO,PTGS2
WT1	transcription regulator		6.99E-03	EREG,SH3BP5,SLC35G2
PPRC1	transcription regulator		7.06E-03	DDIT4,PTGS2
APOA1	transporter		7.06E-03	MPO,PTGS2
VitaminD3-VDR-RXR	complex		7.37E-03	BGLAP,HOXA10
EGFR	kinase		7.49E-03	EREG,HOXA7,PTGER4,PTGS2
baicalin	chemical - endogenous non-mammalian		7.68E-03	BGLAP,CBR1
DUSP1	phosphatase		7.68E-03	IL12RB2,PTGS2
mifepristone	chemical drug		7.97E-03	DDIT4,EPCAM,HOXA10,PTGS2
EPO	cytokine		8.07E-03	CD52,MPO,PTGS2,SOCS2
prostaglandin E2	chemical - endogenous mammalian		8.27E-03	EREG,PTGER4,PTGS2,SOCS2
NOG	growth factor		8.33E-03	BGLAP,PTGS2
DKK1	growth factor		8.33E-03	BGLAP,EPCAM
sulprostone	chemical drug		8.37E-03	PTGS2
chloride	chemical - endogenous mammalian		8.37E-03	PTGS2
W146	chemical reagent		8.37E-03	PTGS2
imperatorin	chemical - endogenous non-mammalian		8.37E-03	PTGS2
Eif2	complex		8.37E-03	PTGS2
pycnogenols	chemical drug		8.37E-03	PTGS2
pinoresinol	chemical - endogenous non-mammalian		8.37E-03	PTGS2
HN	other		8.37E-03	SH3BP5
RGD1560225	other		8.37E-03	PTGS2
SPEN	transcription regulator		8.37E-03	BGLAP
CTSK	peptidase		8.37E-03	PTGS2
ERC1	other		8.37E-03	PTGS2
AA-861	chemical reagent		8.37E-03	PTGS2
amifostine	chemical drug		8.37E-03	PTGS2
trimetazidine	chemical drug		8.37E-03	MPO
tenidap	chemical drug		8.37E-03	PTGS2
acacetin	chemical - endogenous non-mammalian		8.37E-03	PTGS2
flavone	chemical - endogenous non-mammalian		8.37E-03	PTGS2
12-hydroxyeicosatetraenoic acid	chemical - endogenous mammalian		8.37E-03	PTGS2
epiallopregnanolone	chemical - endogenous mammalian		8.37E-03	PTGS2
IRF1	transcription regulator		8.61E-03	IL12RB2,LTB,PTGS2
ZBTB20	other		8.66E-03	GSTM5,SOCS2
miR-517a-3p (and other miRNAs w/seed UCGUGCA)	mature microRNA		8.66E-03	HOXA5,NFIA
miR-124-3p (and other miRNAs w/seed AAGGCAC)	mature microRNA	Inhibited	8.98E-03	ATP6V0A2,CPNE3,ERMP1,HOXA5,NAP1L3,NDFIP1,NFIA,OSBPL3,RAB34,RHBDF1,SLITRK5
Gm-csf	group		9.00E-03	PTGS2,SOCS2
PDGFB	growth factor		9.00E-03	BGLAP,PTGS2
FGF10	growth factor		9.00E-03	PTGS2,VNN1
glutathione	chemical - endogenous mammalian		9.00E-03	MPO,PTGS2
miR-1321 (and other miRNAs w/seed AGGGAGG)	mature microRNA		9.20E-03	CD34,CHRDL1,HOXA10,OSBPL3
bucladesine	chemical toxicant		9.30E-03	BGLAP,FAAH,PTGER4,PTGS2
carbonyl cyanide m-chlorophenyl hydrazone	chemical toxicant		9.34E-03	DDIT4,PTGS2
2-deoxyglucose	chemical drug		9.69E-03	DDIT4,PTGS2
SRF	transcription regulator		9.74E-03	GSTM5,MPPED2,MS4A3,PTGS2
zymosan	chemical - endogenous non-mammalian		1.00E-02	C10orf10,PTGS2
BNIP3L	other		1.04E-02	BLNK,LTB
hemin	chemical - endogenous mammalian		1.08E-02	GUCY1B3,PTGS2
miR-4793-5p (miRNAs w/seed CAUCCUG)	mature microRNA		1.11E-02	ALDH2,NDFIP1
HDAC3	transcription regulator		1.11E-02	CD34,PTGS2
Nfatc	group		1.11E-02	PTGS2
8-chloro-cAMP	chemical drug		1.11E-02	PTGS2
2-(3-hydroxypropoxy)calcitriol	chemical drug		1.11E-02	BGLAP
NF-kappaB decoy	biologic drug		1.11E-02	PTGS2
trans-cinnamaldehyde	chemical toxicant		1.11E-02	PTGS2
tylophorine	chemical drug		1.11E-02	PTGS2
nebivolol	chemical drug		1.11E-02	PTGS2
RSPO3	kinase		1.11E-02	PTGS2
LEO1	other		1.11E-02	HOXA9
SGPL1	enzyme		1.11E-02	PTGS2
ARID2	transcription regulator		1.11E-02	BGLAP
LIN9	other		1.11E-02	BGLAP
TMEM119	other		1.11E-02	BGLAP
betulin	chemical - endogenous non-mammalian		1.11E-02	PTGS2
PPP1R1B	phosphatase		1.11E-02	SNCA
ENPP1	enzyme		1.11E-02	BGLAP
MUC2	other		1.11E-02	PTGS2
HSD11B2	enzyme		1.11E-02	BGLAP
PHF19	other		1.11E-02	HOXA5
NUCB2	other		1.11E-02	PTGS2
TDO2	enzyme		1.11E-02	PTGS2
TIA1	other		1.11E-02	PTGS2
UBE2D1	enzyme		1.11E-02	PTGS2
AJUBA	transcription regulator		1.11E-02	DOCK1
SKLB023	chemical reagent		1.11E-02	PTGS2
farnesyl transferase	complex		1.11E-02	MPO
SULT1E1	enzyme		1.11E-02	PTGS2
ANXA6	ion channel		1.11E-02	BGLAP
HDAC8	transcription regulator		1.11E-02	HOXA5
furosemide	chemical drug		1.11E-02	PTGS2
1-butanol	chemical - endogenous non-mammalian		1.11E-02	PTGS2
lestaurtinib	chemical drug		1.11E-02	MPO
lansoprazole	chemical drug		1.11E-02	PTGS2
7,8-dihydro-7,8-dihydroxybenzo(a)pyrene 9,10-oxide	chemical toxicant		1.11E-02	PTGS2
ethyl linoleate	chemical - endogenous mammalian		1.11E-02	PTGS2
cadmium sulfate	chemical toxicant		1.11E-02	PTGS2
polyphosphate	chemical - endogenous mammalian		1.11E-02	BGLAP
vanadium pentoxide	chemical toxicant		1.11E-02	PTGS2
aclarubicin	chemical drug		1.11E-02	PTGS2
ecdysterone	chemical - endogenous non-mammalian		1.11E-02	BGLAP
FOXL2	transcription regulator		1.15E-02	MAFF,PTGS2
NFATC3	transcription regulator		1.15E-02	DDIT4,PTGS2
miR-3944-5p (miRNAs w/seed GUGCAGC)	mature microRNA		1.17E-02	CD34,NFIA,SH3BP5
miR-3974 (miRNAs w/seed AAGGUCA)	mature microRNA		1.19E-02	ERMP1,MS4A3
seocalcitol	chemical drug		1.19E-02	BGLAP,PTGS2
Salmonella enterica serotype abortus equi lipopolysaccharide	chemical toxicant		1.21E-02	EREG,MAFF,PTGS2
PPARD	ligand-dependent nuclear receptor		1.21E-02	ALDH2,PTGER4,PTGS2
8-bromo-cAMP	chemical reagent		1.23E-02	ALDH2,BGLAP,PTGS2
PTHLH	other		1.23E-02	BGLAP,PTGS2
PDGF BB	complex		1.24E-02	EREG,GUCY1B3,LAMB2,PTGS2
SP1	transcription regulator		1.25E-02	BGLAP,EREG,IL12RB2,LTB,PTGS2
INHBA	growth factor		1.27E-02	CPNE8,EREG,MPPED2
miR-3649 (miRNAs w/seed GGGACCU)	mature microRNA		1.29E-02	CPNE3,HOXA10,MAFF
bortezomib	chemical drug		1.29E-02	BGLAP,PTGS2,SNCA
MAPK1	kinase		1.31E-02	BGLAP,OSBPL3,PTGS2,SOCS2
IRF2	transcription regulator		1.31E-02	IL12RB2,PTGS2
miR-3115 (miRNAs w/seed UAUGGGU)	mature microRNA		1.31E-02	HDAC9,PTGER4
miR-3928-3p (miRNAs w/seed GAGGAAC)	mature microRNA		1.31E-02	GSTM5,OSBPL3
CD14	transmembrane receptor		1.31E-02	MPO,PTGS2
INSR	kinase		1.33E-02	ALDH2,CBR1,EREG,SOCS2
STAT5A	transcription regulator		1.35E-02	IL12RB2,LTB,SOCS2
15-deoxy-delta-12,14 -PGJ 2	chemical - endogenous non-mammalian		1.37E-02	BGLAP,MPO,PTGS2
MAP3K14	kinase		1.39E-02	LTB,PTGS2
ILX-23-7553	chemical drug		1.39E-02	BGLAP
pyrophosphate	chemical - endogenous mammalian		1.39E-02	BGLAP
nitrate	chemical - endogenous mammalian		1.39E-02	MPO
dibutyryl cGMP	chemical reagent		1.39E-02	PTGS2
dienogest	chemical drug		1.39E-02	PTGS2
Cpla2	group		1.39E-02	PTGS2
TET1	other		1.39E-02	HOXA9
elocalcitol	chemical drug		1.39E-02	BGLAP
GPR68	G-protein coupled receptor		1.39E-02	PTGS2
carvacrol	chemical - endogenous non-mammalian		1.39E-02	PTGS2
PARG	enzyme		1.39E-02	PTGS2
Atf	group		1.39E-02	PTGS2
PLCE1	enzyme		1.39E-02	PTGS2
CDH4	other		1.39E-02	PTGS2
PAPOLA	enzyme		1.39E-02	PTGS2
DSPP	other		1.39E-02	BGLAP
FIGF	growth factor		1.39E-02	BGLAP
PLAA	other		1.39E-02	PTGS2
2-cyclohexen-1-one	chemical - endogenous non-mammalian		1.39E-02	PTGS2
pyridoxal phosphate-6-azophenyl-2',4'-disulfonic acid	chemical reagent		1.39E-02	PTGS2
mevalonolactone	chemical reagent		1.39E-02	PTGS2
3-aminotriazole	chemical toxicant		1.39E-02	MPO
butylated hydroxytoluene	chemical toxicant		1.39E-02	PTGS2
NADPH	chemical - endogenous mammalian		1.39E-02	PTGS2
5-hydroxytryptophan	chemical - endogenous mammalian		1.39E-02	PTGS2
N-acetylglucosamine	chemical - endogenous mammalian		1.39E-02	PTGS2
ginsenoside Rg1	chemical - endogenous non-mammalian		1.39E-02	PTGS2
miR-144-3p (miRNAs w/seed ACAGUAU)	mature microRNA	Inhibited	1.40E-02	CLIC2,HOXA10,HOXA7,NDFIP1,NFIA,PTGS2,SOCS2
progesterone	chemical - endogenous mammalian		1.42E-02	FAAH,HOXA10,MPO,PTGER4,PTGS2
POR	enzyme		1.43E-02	EREG,GSTM5,VNN1
IL17A	cytokine		1.43E-02	EREG,MPO,PTGS2
miR-2355-3p (miRNAs w/seed UUGUCCU)	mature microRNA		1.43E-02	ATP6V0A2,ERMP1
TBP	transcription regulator		1.43E-02	HOXA9,PTGS2
ATP-gamma-S	chemical reagent		1.52E-02	EREG,PTGS2
RARB	ligand-dependent nuclear receptor		1.52E-02	HOXA5,PTGS2
CDX2	transcription regulator		1.52E-02	HOXA5,HOXA9
SPIB	transcription regulator		1.52E-02	BLNK,EPCAM
cobalt chloride	chemical reagent		1.52E-02	DDIT4,PTGS2
L-triiodothyronine	chemical - endogenous mammalian		1.52E-02	BGLAP,CBR1,PTGS2,RAB34
estradiol benzoate	chemical drug		1.56E-02	PTGER4,PTGS2
1-methyl-4-phenyl-1,2,3,6-tetrahydropyridine	chemical toxicant		1.56E-02	MPO,PTGS2
IL4	cytokine		1.58E-02	ALDH2,FAAH,IL12RB2,LTB,PTGS2,SOCS2
DOCK8	other		1.60E-02	PTGS2,SH3BP5
SPDEF	transcription regulator		1.60E-02	CD34,LAMB2
MAP2K3	kinase		1.60E-02	PTGS2,RAB34
miR-448-3p (and other miRNAs w/seed UGCAUAU)	mature microRNA	Inhibited	1.61E-02	DDIT4,MPPED2,NFIA,SLITRK5,SOCS2,ZFP3
miR-223-3p (miRNAs w/seed GUCAGUU)	mature microRNA		1.64E-02	DDIT4,NFIA,SLC35G2,SNCA
EDN1	cytokine		1.65E-02	EREG,PTGER4,PTGS2
miR-1839-5p (and other miRNAs w/seed AGGUAGA)	mature microRNA		1.65E-02	HDAC9,HOXA7
nitrite	chemical - endogenous mammalian		1.67E-02	MPO
teichoic acid	chemical - endogenous non-mammalian		1.67E-02	PTGS2
LRRC26	other		1.67E-02	LTB
CACNA1C	ion channel		1.67E-02	PTGS2
EN2	transcription regulator		1.67E-02	SNCA
PDGFD	growth factor		1.67E-02	PTGS2
PTGDR	G-protein coupled receptor		1.67E-02	PTGS2
SSPN	other		1.67E-02	PTGS2
DES	other		1.67E-02	HOXA10
OGN	growth factor		1.67E-02	BGLAP
TAB2	other		1.67E-02	PTGS2
PROK1	growth factor		1.67E-02	PTGS2
PIM3	kinase		1.67E-02	IL12RB2
WAC	other		1.67E-02	BGLAP
glaucocalyxin A	chemical - endogenous non-mammalian		1.67E-02	PTGS2
RNF17	other		1.67E-02	MPO
SNW1	transcription regulator		1.67E-02	BGLAP
XPA	other		1.67E-02	PTGS2
PITPNA	transporter		1.67E-02	PTGS2
Pde4d	enzyme		1.67E-02	PTGS2
ambroxol	chemical drug		1.67E-02	MPO
EGTA acetoxymethyl ester	chemical reagent		1.67E-02	PTGS2
olmesartan medoxomil	chemical drug		1.67E-02	PTGS2
GW 5074	chemical - kinase inhibitor		1.67E-02	PTGS2
4-nitroquinoline-1-oxide	chemical toxicant		1.67E-02	PTGS2
ferric nitrilotriacetate	chemical toxicant		1.67E-02	PTGS2
RWJ 67657	chemical - kinase inhibitor		1.67E-02	PTGS2
dibenzoylmethane	chemical toxicant		1.67E-02	PTGS2
ibandronic acid	chemical drug		1.67E-02	BGLAP
dieldrin	chemical toxicant		1.67E-02	SNCA
propyl gallate	chemical toxicant		1.67E-02	PTGS2
phosphatidic acid	chemical - endogenous mammalian		1.67E-02	PTGS2
phenylamil	chemical reagent		1.67E-02	BGLAP
canrenoate potassium	chemical drug		1.67E-02	PTGS2
miR-3615 (miRNAs w/seed CUCUCGG)	mature microRNA		1.69E-02	CD34,SLITRK5
SASH1	other		1.69E-02	PTGS2,SH3BP5
ERG	transcription regulator		1.69E-02	DOCK1,GUCY1B3,SNCA
SMAD4	transcription regulator		1.76E-02	BGLAP,EREG,PTGS2
isotretinoin	chemical drug		1.83E-02	HOXA5,PTGS2
SP600125	chemical - kinase inhibitor		1.86E-02	BGLAP,DDIT4,PTGS2
TRAF2	enzyme		1.88E-02	EPCAM,RHBDF1
MET	kinase		1.92E-02	PTGS2,SH3BP5
GW9662	chemical reagent		1.92E-02	MPO,PTGS2
ascorbic acid	chemical - endogenous mammalian		1.92E-02	BGLAP,PTGS2
16,16-dimethylprostaglandin E2	chemical - endogenous mammalian		1.94E-02	PTGER4
(6)-gingerol	chemical - endogenous non-mammalian		1.94E-02	PTGS2
Rhox4b (includes others)	transcription regulator		1.94E-02	CD34
Glucocorticoid-GCR	complex		1.94E-02	BGLAP
CTR9	other		1.94E-02	HOXA9
sphingomyelinase	group		1.94E-02	PTGS2
DVL1	other		1.94E-02	PTGS2
RAPGEF1	other		1.94E-02	PTGS2
ENO1	enzyme		1.94E-02	PTGS2
TPSD1	peptidase		1.94E-02	PTGS2
LPAR2	G-protein coupled receptor		1.94E-02	PTGS2
APOBEC1	enzyme		1.94E-02	PTGS2
SF3B2	other		1.94E-02	HOXA5
MLLT3	other		1.94E-02	HOXA9
IL18RAP	transmembrane receptor		1.94E-02	PTGS2
PLA2G2A	enzyme		1.94E-02	PTGS2
NEDD4	enzyme		1.94E-02	SNCA
4-coumaric acid	chemical - endogenous mammalian		1.94E-02	PTGS2
zimelidine	chemical drug		1.94E-02	C10orf10
eugenol	chemical - endogenous non-mammalian		1.94E-02	PTGS2
atropine	chemical drug		1.94E-02	PTGS2
S-allyl-L-cysteine	chemical - endogenous non-mammalian		1.94E-02	PTGS2
20alpha-hydroxycholesterol	chemical - endogenous mammalian		1.94E-02	BGLAP
IL13	cytokine		1.97E-02	CD52,PTGS2,SNCA,VNN1
TGFA	growth factor		1.97E-02	EREG,PTGS2
miR-3180-3p (and other miRNAs w/seed GGGGCGG)	mature microRNA		1.99E-02	DDIT4,NFIA,SLITRK5,ZFP3
GATA2	transcription regulator		2.02E-02	CD34,MPO
miR-3691-5p (miRNAs w/seed GUGGAUG)	mature microRNA		2.02E-02	CPNE8,CRHBP
FGFR1	kinase		2.02E-02	BGLAP,PTGS2
SNCA	other		2.02E-02	BGLAP,SNCA
imatinib	chemical drug		2.02E-02	BLNK,SOCS2
ESR2	ligand-dependent nuclear receptor		2.03E-02	EREG,PTGS2,SOCS2
CEBPB	transcription regulator		2.06E-02	BGLAP,BLNK,PTGER4,PTGS2
TRAF3	other		2.07E-02	EPCAM,RHBDF1
actinomycin D	chemical drug		2.08E-02	GSTM5,GUCY1B3,PTGS2
ciglitazone	chemical drug		2.12E-02	MPO,PTGS2
miR-4318 (miRNAs w/seed ACUGUGG)	mature microRNA		2.17E-02	EPCAM,MREG
6-hydroxydopamine	chemical toxicant		2.17E-02	DDIT4,SNCA
eicosapentenoic acid	chemical drug		2.17E-02	PTGS2,SNCA
2',3'-dialdehyde ATP	chemical reagent		2.22E-02	PTGS2
1L-6-hydroxymethyl-chiro-inositol 2-(R)-2-O-methyl-3-O-octadecylcarbonate	chemical - kinase inhibitor		2.22E-02	PTGS2
ganglioside GD1a	chemical - endogenous mammalian		2.22E-02	PTGS2
ganglioside GM1	chemical - endogenous mammalian		2.22E-02	PTGS2
desoxycorticosterone	chemical - endogenous mammalian		2.22E-02	PTGS2
SMTNL1	other		2.22E-02	PTGS2
atrazine	chemical toxicant		2.22E-02	PTGS2
voltage-gated calcium channel	complex		2.22E-02	CD34
Cyclin A	group		2.22E-02	CD34
BCG vaccine	biologic drug		2.22E-02	PTGS2
TCF/LEF	group		2.22E-02	PTGS2
RNF40	enzyme		2.22E-02	BGLAP
EN1	transcription regulator		2.22E-02	SNCA
TFRC	transporter		2.22E-02	SNCA
IL1R2	transmembrane receptor		2.22E-02	MPO
GRIP1	transcription regulator		2.22E-02	PTGS2
CBX8	other		2.22E-02	HOXA9
VEGFC	growth factor		2.22E-02	PTGS2
PIM2	kinase		2.22E-02	IL12RB2
DLX5	transcription regulator		2.22E-02	BGLAP
S1PR3	G-protein coupled receptor		2.22E-02	PTGS2
PLA2G5	enzyme		2.22E-02	PTGS2
WNT3	other		2.22E-02	PTGS2
naproxen	chemical drug		2.22E-02	PTGS2
allyl isothiocyanate	chemical toxicant		2.22E-02	PTGS2
NCX-4040	chemical drug		2.22E-02	PTGS2
capsazepine	chemical toxicant		2.22E-02	PTGS2
flufenamic acid	chemical drug		2.22E-02	PTGS2
lapatinib	chemical drug		2.22E-02	EREG
carnosol	chemical - endogenous non-mammalian		2.22E-02	PTGS2
glimepiride	chemical drug		2.22E-02	BGLAP
acetic acid	chemical - endogenous mammalian		2.22E-02	MPO
palmitoyl-Cys((RS)-2,3-di(palmitoyloxy)-propyl)-Ala-Gly-OH	chemical reagent		2.22E-02	PTGS2
rutin	chemical toxicant		2.22E-02	PTGS2
tosyllysine chloromethyl ketone	chemical - protease inhibitor		2.22E-02	PTGS2
mannan	chemical - endogenous non-mammalian		2.22E-02	PTGS2
22(S)-hydroxycholesterol	chemical - endogenous mammalian		2.22E-02	BGLAP
lead acetate	chemical toxicant		2.22E-02	GSTM5
MYB	transcription regulator		2.22E-02	CD34,PTGS2
TBK1	kinase		2.22E-02	PTGS2,SH3BP5
MKL2	transcription regulator		2.27E-02	GSTM5,MS4A3
miR-3622a-3p (and other miRNAs w/seed CACCUGA)	mature microRNA		2.27E-02	ATP6V0A2,FAM169A
allopurinol	chemical drug		2.32E-02	MPO,PTGS2
miR-4438 (miRNAs w/seed ACAGGCU)	mature microRNA		2.32E-02	HOXA5,SH3BP5
FBXO32	enzyme		2.32E-02	HOOK1,PTGS2
VEGFA	growth factor		2.33E-02	ALDH2,CD34,PTGS2
WNT3A	cytokine		2.33E-02	BGLAP,DDIT4,PTGS2
okadaic acid	chemical toxicant		2.37E-02	BGLAP,PTGS2
TFAP2A	transcription regulator		2.42E-02	EREG,PTGER4
Rxr	group		2.48E-02	BGLAP,PTGS2
NRAS	enzyme		2.48E-02	CD34,PTGS2
daidzein	chemical drug		2.48E-02	OSBPL3,PTGS2
TCF	group		2.48E-02	EPCAM,PTGS2
ganglioside	chemical - endogenous mammalian		2.49E-02	PTGS2
tannic acid	chemical toxicant		2.49E-02	PTGS2
ganglioside GT1	chemical - endogenous mammalian		2.49E-02	PTGS2
RUNX1T1	transcription regulator		2.49E-02	CD34
dovitinib	chemical drug		2.49E-02	LTB
FAT1	other		2.49E-02	PTGS2
NEK7	kinase		2.49E-02	PTGS2
SLC18A2	transporter		2.49E-02	SNCA
SOX8	transcription regulator		2.49E-02	VNN1
mir-194	microRNA		2.49E-02	SOCS2
CD209	other		2.49E-02	PTGS2
PRDX1	enzyme		2.49E-02	PTGS2
NEK6	kinase		2.49E-02	PTGS2
TAF6	transcription regulator		2.49E-02	HOXA9
BTC	growth factor		2.49E-02	PTGS2
HPSE	enzyme		2.49E-02	PTGS2
ammonium trichloro(dioxoethylene-O,O'-)tellurate	chemical drug		2.49E-02	MPO
bupivacaine	chemical drug		2.49E-02	MPO
domoic acid	chemical toxicant		2.49E-02	PTGS2
phenyl-N-tert-butylnitrone	chemical reagent		2.49E-02	PTGS2
racemic flurbiprofen	chemical drug		2.49E-02	PTGS2
ketorolac	chemical drug		2.49E-02	PTGS2
mesalamine	chemical drug		2.49E-02	PTGS2
rhodioloside	chemical - endogenous non-mammalian		2.49E-02	BGLAP
nickel chloride	chemical toxicant		2.49E-02	PTGS2
hexamethoxyflavone	chemical toxicant		2.49E-02	PTGS2
theophylline	chemical drug		2.49E-02	MPO
tyrphostin AG 127	chemical - kinase inhibitor		2.49E-02	PTGS2
tyrphostin AG 1024	chemical - kinase inhibitor		2.49E-02	PTGS2
saturated fatty acid	chemical - other		2.49E-02	PTGS2
arachidonyltrifluoromethane	chemical reagent		2.49E-02	PTGS2
L-N6-(1-iminoethyl)-lysine	chemical reagent		2.49E-02	PTGS2
miR-342-5p (and other miRNAs w/seed GGGGUGC)	mature microRNA		2.49E-02	CD34,LST1,NFIA,ZFP3
PPARG	ligand-dependent nuclear receptor		2.49E-02	BGLAP,MPO,PTGS2,VNN1
PARP1	enzyme		2.53E-02	PTGS2,SOCS2
fatty acid	chemical - endogenous mammalian		2.53E-02	PTGS2,VNN1
MYD88	other		2.58E-02	MAFF,PTGS2,SH3BP5
TAL1	transcription regulator		2.58E-02	DOCK1,MPO
phorbol esters	chemical - other		2.58E-02	HOXA5,PTGS2
camptothecin	chemical reagent		2.59E-02	LAMB2,LST1,MAFF,PTGER4,PTGS2
PPARA	ligand-dependent nuclear receptor		2.64E-02	ALDH2,PTGS2,SOCS2,VNN1
SAMSN1	other		2.69E-02	PTGS2,SH3BP5
aspirin	chemical drug		2.69E-02	MPO,PTGS2
EPHB1	kinase		2.76E-02	PTGS2
(+)-catechin	chemical - endogenous non-mammalian		2.76E-02	PTGS2
Pdgfr	group		2.76E-02	EREG
FFAR4	G-protein coupled receptor		2.76E-02	PTGS2
SGPP1	phosphatase		2.76E-02	PTGS2
NQO2	enzyme		2.76E-02	PTGS2
FOXN1	transcription regulator		2.76E-02	MREG
mir-130	microRNA		2.76E-02	HOXA5
NMNAT1	enzyme		2.76E-02	SOCS2
RYBP	transcription regulator		2.76E-02	HOXA7
PTAFR	G-protein coupled receptor		2.76E-02	PTGS2
VIM	other		2.76E-02	BGLAP
DEFB103A/DEFB103B	other		2.76E-02	PTGS2
TAS1R3	G-protein coupled receptor		2.76E-02	DDIT4
edaravone	chemical drug		2.76E-02	PTGS2
methylene blue	chemical drug		2.76E-02	MPO
clomipramine	chemical drug		2.76E-02	C10orf10
cinnamaldehyde	chemical toxicant		2.76E-02	PTGS2
rosmarinic acid	chemical - endogenous non-mammalian		2.76E-02	PTGS2
morin	chemical - endogenous non-mammalian		2.76E-02	PTGS2
midostaurin	chemical drug		2.76E-02	PTGS2
8-oxo-7-hydrodeoxyguanosine	chemical - endogenous mammalian		2.76E-02	PTGS2
allopregnanolone	chemical - endogenous mammalian		2.76E-02	PTGS2
formononetin	chemical - endogenous non-mammalian		2.76E-02	BGLAP
miR-502-5p (and other miRNAs w/seed UCCUUGC)	mature microRNA		2.80E-02	MARC2,MREG
salmonella minnesota R595 lipopolysaccharides	chemical - endogenous non-mammalian		2.86E-02	MAFF,PTGS2
bisindolylmaleimide I	chemical - kinase inhibitor		2.91E-02	BGLAP,PTGS2
tamoxifen	chemical drug		2.95E-02	C10orf10,MAFF,PTGS2
ERBB2	kinase		2.95E-02	CD34,EREG,LTBP3,PTGS2,RAB34
miR-224-5p (miRNAs w/seed AAGUCAC)	mature microRNA		2.96E-02	CPNE8,HOXA5,MAFF,NFIA
miR-128-3p (and other miRNAs w/seed CACAGUG)	mature microRNA		2.98E-02	HOXA10,HOXA5,HOXA9,LPAR6,MPPED2,NFIA,RAB34
TRIM24	transcription regulator		3.03E-02	BLNK,SOCS2
L-histidine	chemical - endogenous mammalian		3.04E-02	DDIT4
estriol	chemical - endogenous mammalian		3.04E-02	HOXA10
DNA-methyltransferase	group		3.04E-02	PTGS2
CARD9	other		3.04E-02	MPO
Agtr1b	G-protein coupled receptor		3.04E-02	PTGS2
SYK/ZAP	group		3.04E-02	PTGS2
PP2A	complex		3.04E-02	PTGS2
Rac	group		3.04E-02	PTGS2
trypsin	group		3.04E-02	PTGS2
Adaptor protein 1	complex		3.04E-02	PTGS2
T 0070907	chemical reagent		3.04E-02	PTGS2
Collagen Alpha1	group		3.04E-02	PTGS2
IL13RA2	transmembrane receptor		3.04E-02	VNN1
PLD1	enzyme		3.04E-02	PTGS2
MTA3	other		3.04E-02	BLNK
MAPK10	kinase		3.04E-02	PTGS2
ITGA3	other		3.04E-02	PTGS2
MZF1	transcription regulator		3.04E-02	CD34
HNRNPAB	enzyme		3.04E-02	PTGS2
sesamin	chemical - endogenous non-mammalian		3.04E-02	PTGS2
manumycin A	chemical reagent		3.04E-02	PTGS2
amiloride	chemical drug		3.04E-02	PTGS2
enterolactone	chemical - endogenous non-mammalian		3.04E-02	BGLAP
phospholipid	chemical - endogenous mammalian		3.04E-02	PTGS2
puerarin	chemical drug		3.04E-02	PTGS2
tyrphostin AG 1296	chemical - kinase inhibitor		3.04E-02	PTGS2
miR-200b-3p (and other miRNAs w/seed AAUACUG)	mature microRNA	Inhibited	3.05E-02	ATP6V0A2,CHRDL1,CRHBP,DDIT4,HOOK1,HOXA5,NFIA
fenofibrate	chemical drug		3.07E-02	HOXA7,MPO,PTGS2
Ca2+	chemical - endogenous mammalian		3.07E-02	BGLAP,FAAH,PTGS2
GNA15	enzyme		3.08E-02	GUCY1B3,LAMB2
GW501516	chemical drug		3.14E-02	PTGER4,VNN1
hyaluronic acid	chemical - endogenous mammalian		3.20E-02	MPO,PTGS2
CD3	complex		3.20E-02	GUCY1B3,IL12RB2,PTGER4,PTGS2,SOCS2
hydrogen peroxide	chemical - endogenous mammalian		3.22E-02	BGLAP,DDIT4,PTGER4,PTGS2
NFKBIA	transcription regulator		3.22E-02	EREG,GSTM5,HOXA10,PTGS2
MAPT	other		3.23E-02	ERMP1,GSTM5,SNCA
F2	peptidase		3.23E-02	EREG,HDAC9,PTGS2
cephaloridine	chemical drug		3.26E-02	DDIT4,GSTM5
bisphenol A	chemical - endogenous non-mammalian		3.26E-02	EREG,PTGS2
miR-3189-5p (miRNAs w/seed GCCCCAU)	mature microRNA		3.27E-02	FAM169A,MPPED2,SLITRK5
PD173074	chemical reagent		3.31E-02	LTB
NFkB (family)	group		3.31E-02	PTGS2
perhexiline	chemical drug		3.31E-02	C10orf10
chlorcyclizine	chemical drug		3.31E-02	C10orf10
HRH1	G-protein coupled receptor		3.31E-02	PTGS2
STAT1/3/5 dimer	complex		3.31E-02	SOCS2
harmine	chemical - endogenous non-mammalian		3.31E-02	PTGS2
astragalin	chemical - endogenous non-mammalian		3.31E-02	PTGS2
SLAMF1	transmembrane receptor		3.31E-02	IL12RB2
PLA2G10	enzyme		3.31E-02	PTGS2
MIR101	group		3.31E-02	PTGS2
mir-214	microRNA		3.31E-02	PTGS2
miR-643 (miRNAs w/seed CUUGUAU)	mature microRNA		3.31E-02	EREG
KLF10	transcription regulator		3.31E-02	BGLAP
TRPC1	ion channel		3.31E-02	SNCA
NPPC	other		3.31E-02	GUCY1B3
10-nitrooleate	chemical - endogenous mammalian		3.31E-02	PTGS2
GNA13	enzyme		3.31E-02	PTGS2
PDCD4	other		3.31E-02	PTGS2
RHOB	enzyme		3.31E-02	PTGS2
ebselen	chemical drug		3.31E-02	PTGS2
N-(3-oxododecanoyl)-homoserine lactone	chemical reagent		3.31E-02	PTGS2
dimethyl fumarate	chemical drug		3.31E-02	PTGS2
D-sphingosine	chemical - endogenous mammalian		3.31E-02	PTGS2
SKF-38393	chemical reagent		3.31E-02	BGLAP
N,N-dimethylsphingosine	chemical reagent		3.31E-02	PTGS2
buthionine sulfoximine	chemical drug		3.31E-02	PTGS2
progestin	chemical drug		3.31E-02	HOXA10
NR1I3	ligand-dependent nuclear receptor		3.32E-02	GSTM5,MAFF
KAT5	transcription regulator		3.32E-02	EREG,HOXA9
NR3C1	ligand-dependent nuclear receptor		3.38E-02	BGLAP,DDIT4,LTB,PTGS2,SNCA
INHA	growth factor		3.38E-02	EREG,PTGS2
cyclic AMP	chemical - endogenous mammalian		3.40E-02	BGLAP,EPCAM,PTGS2
miR-4687-3p (miRNAs w/seed GGCUGUU)	mature microRNA		3.44E-02	C10orf10,HDAC9
JAK2	kinase		3.44E-02	MPO,PTGS2
RB1	transcription regulator		3.50E-02	BGLAP,H1F0,ROBO3
miR-361-5p (miRNAs w/seed UAUCAGA)	mature microRNA		3.54E-02	ATP6V0A2,GUCY1B3,NFIA
MKL1	transcription regulator		3.56E-02	GSTM5,MS4A3
RARA	ligand-dependent nuclear receptor		3.56E-02	HOXA5,PTGS2
leukotriene C4	chemical - endogenous mammalian		3.58E-02	PTGS2
SIM2	transcription regulator		3.58E-02	ROBO3
TRPV1	ion channel		3.58E-02	PTGS2
LPAR1	G-protein coupled receptor		3.58E-02	PTGS2
CSF3R	transmembrane receptor		3.58E-02	MPO
CD46	other		3.58E-02	PTGER4
PTGFR	G-protein coupled receptor		3.58E-02	PTGS2
PTGER1	G-protein coupled receptor		3.58E-02	PTGS2
PLD2	enzyme		3.58E-02	PTGS2
SP7	transcription regulator		3.58E-02	BGLAP
FABP1	transporter		3.58E-02	FAAH
Go6983	chemical - kinase inhibitor		3.58E-02	PTGS2
1,2-dimethylhydrazine	chemical toxicant		3.58E-02	PTGS2
mevastatin	chemical drug		3.58E-02	PTGS2
SU5402	chemical - kinase inhibitor		3.58E-02	LTB
icatibant	biologic drug		3.58E-02	PTGS2
farnesyl pyrophosphate	chemical - endogenous mammalian		3.58E-02	PTGS2
gamma-linolenic acid	chemical - endogenous mammalian		3.58E-02	PTGS2
prostaglandin	chemical drug		3.58E-02	PTGS2
auranofin	chemical drug		3.58E-02	PTGS2
IL5	cytokine		3.68E-02	LTB,RBPMS,SOCS2
CCND1	transcription regulator		3.75E-02	CPNE3,EREG,MAFF
miR-381-3p (and other miRNAs w/seed AUACAAG)	mature microRNA	Inhibited	3.76E-02	ATP6V0A2,HOXA9,NDFIP1,NFIA,OSBPL3,SNCA
miR-3198 (and other miRNAs w/seed UGGAGUC)	mature microRNA		3.81E-02	IL12RB2,SCRN1
miR-4421 (and other miRNAs w/seed CCUGUCU)	mature microRNA		3.81E-02	H1F0,MANSC1
HDAC2	transcription regulator		3.81E-02	CD34,PTGS2
A23187	chemical reagent		3.81E-02	DDIT4,PTGS2
sulforafan	chemical drug		3.81E-02	GSTM5,PTGS2
prostaglandin A2	chemical - endogenous non-mammalian		3.85E-02	LPAR6
lonafarnib	chemical drug		3.85E-02	PTGS2
cyclooxygenase	group		3.85E-02	PTGS2
IKK (complex)	complex		3.85E-02	PTGS2
dihydroartemisinin	chemical drug		3.85E-02	PTGS2
KLF9	transcription regulator		3.85E-02	HOXA10
mir-135	microRNA		3.85E-02	HOXA10
PDGFRA	kinase		3.85E-02	BGLAP
PRDX2	enzyme		3.85E-02	PTGS2
BAG1	other		3.85E-02	PTGS2
salmeterol	chemical drug		3.85E-02	DDIT4
hydrogen sulfide	chemical - endogenous mammalian		3.85E-02	PTGS2
N1,N11-diethylnorspermine	chemical drug		3.85E-02	PTGS2
myricetin	chemical - endogenous non-mammalian		3.85E-02	PTGS2
neuroprotectin D1	chemical - endogenous mammalian		3.85E-02	PTGS2
gambogic acid	chemical - endogenous non-mammalian		3.85E-02	PTGS2
Cd2+	chemical toxicant		3.85E-02	PTGS2
manganese	chemical - endogenous mammalian		3.85E-02	PTGS2
paraquat	chemical toxicant		3.93E-02	PTGS2,SNCA
miR-26a-5p (and other miRNAs w/seed UCAAGUA)	mature microRNA	Inhibited	3.96E-02	ERMP1,HOOK1,HOXA5,HOXA9,MREG,PTGS2
corticosterone	chemical - endogenous mammalian		4.06E-02	DDIT4,PTGS2
IL21	cytokine		4.06E-02	IL12RB2,SOCS2
miR-3103-5p (and other miRNAs w/seed GAGGGAG)	mature microRNA		4.11E-02	ALDH2,CD34,CHRDL1
epoprostenol	chemical - endogenous mammalian		4.12E-02	PTGS2
cyclic GMP	chemical - endogenous mammalian		4.12E-02	IL12RB2
TMSB4	group		4.12E-02	BGLAP
1'-acetoxychavicol acetate	chemical reagent		4.12E-02	PTGS2
IGFBP7	transporter		4.12E-02	PTGS2
MAPK8IP1	other		4.12E-02	SNCA
PLCG2	enzyme		4.12E-02	PTGS2
CD83	transmembrane receptor		4.12E-02	PTGS2
S1PR2	G-protein coupled receptor		4.12E-02	PTGS2
SP2	transcription regulator		4.12E-02	BGLAP
RPS6KA5	kinase		4.12E-02	PTGS2
ITGAL	transmembrane receptor		4.12E-02	IL12RB2
RND3	enzyme		4.12E-02	PTGS2
CD47	transmembrane receptor		4.12E-02	IL12RB2
pyridoxine	chemical - endogenous mammalian		4.12E-02	PTGS2
rofecoxib	chemical drug		4.12E-02	PTGS2
caffeic acid	chemical - endogenous mammalian		4.12E-02	PTGS2
lauric acid	chemical - endogenous mammalian		4.12E-02	PTGS2
resveratrol	chemical drug		4.27E-02	BGLAP,MPO,PTGS2
miR-4300 (and other miRNAs w/seed GGGAGCU)	mature microRNA		4.30E-02	GSTM5,HOXA7,MPPED2
POU2F1	transcription regulator		4.32E-02	DDIT4,GSTM5
lovastatin	chemical drug		4.32E-02	MPP6,PTGS2
misoprostol	chemical drug		4.38E-02	PTGS2
RNASEL	enzyme		4.38E-02	PTGS2
SALL4	transcription regulator		4.38E-02	EPCAM
CGB (includes others)	other		4.38E-02	PTGS2
PRKCI	kinase		4.38E-02	PTGS2
HDC	enzyme		4.38E-02	PTGS2
SCGB1A1	cytokine		4.38E-02	PTGS2
superoxide	chemical - endogenous mammalian		4.38E-02	PTGS2
allyl sulfide	chemical drug		4.38E-02	GSTM5
D609	chemical reagent		4.38E-02	PTGS2
amlodipine	chemical drug		4.38E-02	PTGS2
piperine	chemical drug		4.38E-02	PTGS2
2-arachidonoylglycerol	chemical - endogenous mammalian		4.38E-02	PTGS2
leptomycin B	chemical drug		4.38E-02	PTGS2
acadesine	chemical drug		4.38E-02	PTGS2
Alpha catenin	group		4.39E-02	EREG,PTGS2
BMP7	growth factor		4.39E-02	BGLAP,CD34
miR-340-5p (miRNAs w/seed UAUAAAG)	mature microRNA	Inhibited	4.41E-02	CPNE8,GUCY1B3,H1F0,HOXA10,MAFF,MPPED2,NFIA,RBPMS
IL1RN	cytokine		4.52E-02	HDAC9,PTGS2
miR-324-5p (miRNAs w/seed GCAUCCC)	mature microRNA		4.58E-02	HOXA9,MPPED2,ZFP3
interferon beta-1a	biologic drug		4.59E-02	LTB,SNCA
5-azacytidine	chemical drug		4.59E-02	MAFF,PTGS2
miR-130a-3p (and other miRNAs w/seed AGUGCAA)	mature microRNA	Inhibited	4.62E-02	EREG,HOXA5,MPPED2,NAP1L3,NFIA,RAB34
leukotriene B4	chemical - endogenous mammalian		4.65E-02	MPO
calcipotriene	chemical drug		4.65E-02	BGLAP
Cyclin E	group		4.65E-02	CD34
NMDA Receptor	complex		4.65E-02	PTGS2
HCAR2	G-protein coupled receptor		4.65E-02	PTGS2
WWTR1	transcription regulator		4.65E-02	BGLAP
TEAD1	transcription regulator		4.65E-02	PTGS2
Endothelin	group		4.65E-02	PTGS2
fontolizumab	biologic drug		4.65E-02	IL12RB2
p85 (pik3r)	group		4.65E-02	PTGS2
CBX4	transcription regulator		4.65E-02	HOXA7
FKBP4	enzyme		4.65E-02	HOXA10
miR-4766-5p (and other miRNAs w/seed CUGAAAG)	mature microRNA		4.65E-02	ATP6V0A2
WNT7A	cytokine		4.65E-02	HOXA10
TACR1	G-protein coupled receptor		4.65E-02	PTGS2
S1PR1	G-protein coupled receptor		4.65E-02	PTGS2
PD 169316	chemical - kinase inhibitor		4.65E-02	PTGS2
ellagic acid	chemical - endogenous non-mammalian		4.65E-02	PTGS2
ethoxyquin	chemical toxicant		4.65E-02	GSTM5
NO 1886	chemical drug		4.65E-02	PTGS2
ethyl pyruvate	chemical drug		4.65E-02	PTGS2
dipyridamole	chemical drug		4.65E-02	PTGS2
isoliquiritigenin	chemical - endogenous non-mammalian		4.65E-02	PTGS2
magnolol	chemical - endogenous non-mammalian		4.65E-02	PTGS2
ammonium chloride	chemical drug		4.65E-02	SNCA
vanadate	chemical - other		4.65E-02	BGLAP
miR-335-5p (and other miRNAs w/seed CAAGAGC)	mature microRNA		4.65E-02	NDFIP1,OSBPL3,SCRN1
SMAD7	transcription regulator		4.73E-02	HDAC9,LTBP3
HGF	growth factor		4.75E-02	EPCAM,GUCY1B3,PTGS2,SOCS2
miR-133a-3p (and other miRNAs w/seed UUGGUCC)	mature microRNA	Inhibited	4.75E-02	CPNE3,HOXA9,NFIA,RAB34,SNCA
Pdgf Ab	complex		4.92E-02	EREG
3M-002	chemical reagent		4.92E-02	PTGS2
artesunic acid	chemical drug		4.92E-02	PTGS2
miR-4652-3p (miRNAs w/seed UUCUGUU)	mature microRNA		4.92E-02	CPNE8
HOXB9	transcription regulator		4.92E-02	EREG
CREB3L1	transcription regulator		4.92E-02	BGLAP
benzyl isothiocyanate	chemical - endogenous non-mammalian		4.92E-02	PTGS2
S-(2,3-bispalmitoyloxypropyl)-cysteine-GDPKHPKSF	chemical reagent		4.92E-02	PTGS2
IL2	cytokine		4.93E-02	IL12RB2,LTB,PTGS2,SOCS2
TLR4	transmembrane receptor		4.94E-02	EREG,PTGS2,SH3BP5
miR-7a-5p (and other miRNAs w/seed GGAAGAC)	mature microRNA		4.96E-02	DDIT4,NFIA,OSBPL3,SNCA
