# Supplementary material for: An LSC epigenetic signature is largely mutation independent and implicates the HOXA cluster in AML pathogenesis
Source: Nat Commun. 2015 Oct 7;6:8489. doi: 10.1038/ncomms9489 (PMC4633733; doi:10.1038/ncomms9489)
Supplement: Supplementary Data 5 — Association of LSC epigenetic signature with DMRs of genetic mutations [file ncomms9489-s6.xlsx]

## Sheet: sheet1
Supplementary Data 5. Association of LSC epigenetic signature with DMRs of genetic mutations
Columns are chromosome, start, end, diffMethyl(difference of methylation percentage for LSC-Blast), diffexp( difference of expression log2 value for LSC-Blast), Gene,DMR name, DNMT3A,IDH1,IDH2,TET2,NPM1,ASXL1(Genetic mutations tested here to look at overlap of LSC epigenetic signature and DMR for mutations), MutationIndependent(Signatures not associated with any of the mutations tested), Upstream…
"1" represent overlap and "0" represents no overlap between the corresponding LSC epigenetic signature and DMRs for DNMT3A, IDH1, IDH2, TET2, NPM1 and ASXL1
Primary epigenetic targets are noted as "1" under "MutationIndependent" and same for "UpstreamRegulator","EpigeneticEnzyme" and "CommonTarget"
chr	start	end	diffMethyl	diffexp	Gene	DMR name	DNMT3A	IDH1	IDH2	TET1	TET2	NPM1	ASXL1	MutationIndependent	UpstreamRegulator	EpigeneticEnzyme	CommonTarget	Mechanism
chr17	56356470	56356963	0.200454	-2.77107	MPO	MPO/DMR1	0	0	0	0	0	0	1	0	1	0	0	UpstremRegulator
chr7	27209463	27209582	-0.19045	2.26225	HOXA9	HOXA9/DMR1	0	0	0	0	0	0	0	1	0	0	0	PrimaryEpi
chr7	27205200	27205262	-0.205288	1.75013	HOXA9	HOXA9/DMR2	0	0	0	0	0	0	0	1	0	0	0	PrimaryEpi
chr7	27203430	27203546	-0.200286	1.75013	HOXA9	HOXA9/DMR3	0	0	0	0	0	1	0	0	1	0	0	UpstremRegulator
chr7	27206073	27206907	-0.162354	1.75013	HOXA9	HOXA9/DMR4	0	0	0	0	0	1	0	0	1	0	0	UpstremRegulator
chr7	27204052	27204981	-0.150359	1.75013	HOXA9	HOXA9/DMR5	0	0	0	0	0	0	0	1	0	0	0	PrimaryEpi
chr7	30029717	30029808	-0.232918	1.68297	SCRN1	SCRN1/DMR1	1	0	0	0	0	0	0	0	0	1	0	EpigeneticEnzyme
chr1	208083913	208084071	-0.175662	1.5819	CD34	CD34	0	0	0	0	0	0	1	0	1	0	0	UpstremRegulator
chr8	87526705	87527257	-0.17507	1.49293	CPNE3	CPNE3	0	0	0	0	0	0	0	1	0	0	0	PrimaryEpi
chr7	27213984	27214383	-0.149812	1.46027	HOXA10	HOXA10	0	0	0	0	0	1	0	0	1	0	0	UpstremRegulator
chr12	12502846	12502846	-0.262873	1.30941	MANSC1	MANSC1	0	0	0	0	0	0	0	1	0	0	0	PrimaryEpi
chr5	141488047	141488121	-0.196035	1.16306	NDFIP1	NDFIP1	0	0	0	0	0	0	0	1	0	0	0	PrimaryEpi
chr10	124638756	124639630	-0.206995	1.09899	FAM24B	FAM24B	0	0	0	1	0	0	0	0	0	1	0	EpigeneticEnzyme
chr5	74162602	74162809	-0.198911	0.984735	FAM169A	FAM169A	1	0	0	0	0	0	0	0	0	1	0	EpigeneticEnzyme
chr11	30605787	30606026	-0.194575	0.976935	MPPED2	MPPED2	1	0	0	0	0	0	0	0	0	1	0	EpigeneticEnzyme
chr5	40681444	40681444	-0.278087	0.96801	PTGER4	PTGER4	0	0	0	0	0	0	0	1	0	0	0	PrimaryEpi
chr7	27195918	27196286	-0.172243	0.940816	HOXA7	HOXA7/DMR1	0	0	0	0	0	0	0	1	0	0	0	PrimaryEpi
chr7	27198025	27198896	-0.165503	0.940816	HOXA7	HOXA7/DMR2	1	0	0	0	0	1	0	0	1	1	1	CommonTarget
chr16	122031	122031	-0.238501	0.911545	RHBDF1	RHBDF1	1	0	0	0	0	0	0	0	0	1	0	EpigeneticEnzyme
chr4	75230391	75230615	-0.236192	0.910732	EREG	EREG	0	0	0	0	0	0	0	1	0	0	0	PrimaryEpi
chr12	39299364	39299726	-0.170516	0.881993	CPNE8	CPNE8	0	0	0	0	0	1	0	0	1	0	0	UpstremRegulator
chr17	27045043	27045302	-0.210388	0.870351	RAB34	RAB34/DMR1	0	0	0	0	0	0	0	1	0	0	0	PrimaryEpi
chr11	65325158	65325249	-0.218616	0.852914	LTBP3	LTBP3	0	0	0	0	0	0	0	1	0	0	0	PrimaryEpi
chr17	27044169	27044685	-0.191399	0.851674	RAB34	RAB34/DMR2	0	0	0	0	0	0	0	1	0	0	0	PrimaryEpi
chr11	124747075	124747263	-0.25843	0.825062	ROBO3	ROBO3	0	0	0	0	0	0	1	0	1	0	0	UpstremRegulator
chr1	110254692	110255096	-0.204218	0.820222	GSTM5	GSTM5	0	0	0	0	0	0	1	0	1	0	0	UpstremRegulator
chr10	74034644	74034667	-0.241705	0.765158	DDIT4	DDIT4	0	0	0	0	0	0	1	0	1	0	0	UpstremRegulator
chr14	24640947	24641852	-0.346838	0.704631	REC8	REC8	1	0	0	0	1	0	1	0	1	1	1	CommonTarget
chr17	5000803	5001047	-0.180094	0.63945	ZFP3	ZFP3	0	0	0	0	0	0	0	1	0	0	0	PrimaryEpi
chr13	88326244	88326244	-0.254836	0.622087	SLITRK5	SLITRK5	0	0	0	0	0	0	0	1	0	0	0	PrimaryEpi
chr7	27188020	27188465	-0.198479	0.611496	HOXA6	HOXA6	1	0	0	0	0	1	0	0	1	1	1	CommonTarget
chr1	46859671	46860511	-0.204829	0.603323	FAAH	FAAH	0	0	0	0	0	0	1	0	1	0	0	UpstremRegulator
chr10	128593922	128594144	-0.211392	0.532062	DOCK1	DOCK1	0	1	0	0	1	1	0	0	1	1	1	CommonTarget
chr12	124247223	124247223	-0.29162	0.531144	ATP6V0A2	ATP6V0A2	1	0	0	0	0	0	0	0	0	1	0	EpigeneticEnzyme
chr22	38610376	38610795	-0.19724	0.519141	MAFF	MAFF	0	0	0	0	0	0	0	1	0	0	0	PrimaryEpi
chr12	104697193	104697631	-0.159774	0.511531	EID3	EID3	1	0	0	0	0	0	0	0	0	1	0	EpigeneticEnzyme
chrX	92928508	92928610	-0.215886	0.5099	NAP1L3	NAP1L3	0	0	0	0	0	0	0	1	0	0	0	PrimaryEpi
chr17	56357994	56358318	0.235604	-2.77107	MPO	MPO/DMR2	0	0	0	0	0	0	1	0	1	0	0	UpstremRegulator
chr2	47597118	47597331	0.170825	-1.98984	EPCAM	EPCAM	0	0	1	1	0	0	0	0	0	1	0	EpigeneticEnzyme
chr12	112204756	112205368	-0.177218	1.79834	ALDH2	ALDH2/DMR1	0	0	0	0	0	0	0	1	0	0	0	PrimaryEpi
chr12	112203801	112204506	-0.167362	1.79834	ALDH2	ALDH2/DMR2	0	0	0	0	0	0	0	1	0	0	0	PrimaryEpi
chr7	27205504	27205514	-0.189312	1.75013	HOXA9	HOXA9/DMR6	0	0	0	0	0	0	0	1	0	0	0	PrimaryEpi
chr3	15372726	15372965	-0.191871	1.69136	SH3BP5	SH3BP5	1	0	0	0	0	0	0	0	0	1	0	EpigeneticEnzyme
chr7	30028281	30028307	-0.439759	1.68297	SCRN1	SCRN1/DMR2	0	0	0	0	1	0	0	0	0	1	0	EpigeneticEnzyme
chr7	30027454	30027454	-0.299228	1.68297	SCRN1	SCRN1/DMR3	1	0	0	0	0	0	0	0	0	1	0	EpigeneticEnzyme
chr7	27184077	27184159	-0.156088	1.65262	HOXA5	HOXA5	0	0	0	0	0	1	0	0	1	0	0	UpstremRegulator
chr22	38201496	38201848	-0.328478	1.54988	H1F0	H1F0	0	0	0	0	0	0	1	0	1	0	0	UpstremRegulator
chr8	30243930	30243930	-0.252406	1.36985	RBPMS	RBPMS	0	0	0	0	0	0	0	1	0	0	0	PrimaryEpi
chr7	100465051	100465833	-0.204783	1.28138	TRIP6	TRIP6	0	0	0	0	0	0	0	1	0	0	0	PrimaryEpi
chr7	27193351	27194013	-0.193087	1.19508	HOXA7	HOXA7/DMR3	1	0	0	1	0	1	0	0	1	1	1	CommonTarget
chr7	25018503	25018595	-0.169709	0.966907	OSBPL3	OSBPL3	0	0	0	0	0	0	0	1	0	0	0	PrimaryEpi
chr7	27196759	27197239	-0.177215	0.940816	HOXA7	HOXA7/DMR4	0	0	0	0	0	1	0	0	1	0	0	UpstremRegulator
chr1	220922046	220922217	-0.186479	0.904301	MOSC2	MOSC2	0	0	0	0	0	0	0	1	0	0	0	PrimaryEpi
chr1	67772896	67773044	-0.17968	0.859824	IL12RB2	IL12RB2	0	0	0	0	0	0	0	1	0	0	0	PrimaryEpi
chr3	49170496	49170794	0.16177	-0.787863	LAMB2	LAMB2	0	1	0	0	0	0	0	0	0	1	0	EpigeneticEnzyme
chrY	21728575	21728575	0.235663	-0.772594	CYorf15A	CYorf15A	0	0	0	0	0	0	0	1	0	0	0	PrimaryEpi
chr1	186650441	186650479	-0.254143	0.757277	PTGS2	PTGS2	0	0	0	0	0	0	0	1	0	0	0	PrimaryEpi
chr5	76249502	76250527	-0.216636	0.713935	CRHBP	CRHBP	0	1	0	0	0	0	1	0	1	1	1	CommonTarget
chr6	31549563	31550090	-0.208606	0.705813	LTB	LTB	1	0	0	0	0	0	0	0	0	1	0	EpigeneticEnzyme
chr4	90757139	90757378	-0.206565	0.683468	SNCA	SNCA	0	0	0	0	0	0	0	1	0	0	0	PrimaryEpi
chr9	5831674	5831999	-0.280572	0.672688	ERMP1	ERMP1	1	0	0	0	0	0	0	0	0	1	0	EpigeneticEnzyme
chrX	110039536	110039604	-0.240785	0.667758	CHRDL1	CHRDL1	0	0	0	0	0	0	0	1	0	0	0	PrimaryEpi
chr4	156681475	156681475	-0.306895	0.655209	GUCY1B3	GUCY1B3	0	0	0	0	0	0	0	1	0	0	0	PrimaryEpi
chr1	60280088	60280106	-0.186569	0.648435	HOOK1	HOOK1	0	0	0	0	0	0	0	1	0	0	0	PrimaryEpi
chr18	47016218	47016218	-0.284177	0.616623	LOC729046 /// RPL17	RPL17	0	0	0	0	0	0	0	1	0	0	0	PrimaryEpi
chr7	24614206	24614348	-0.286787	0.557276	MPP6	MPP6	1	0	0	0	0	0	0	0	0	1	0	EpigeneticEnzyme
chr1	61549542	61549982	-0.239027	0.555129	NFIA	NFIA	0	0	0	0	0	0	0	1	0	0	0	PrimaryEpi
chr12	93966060	93967711	-0.165376	0.523973	SOCS2	SOCS2	0	0	0	0	0	0	1	0	1	0	0	UpstremRegulator
chr2	216877276	216877750	-0.197017	0.503722	MREG	MREG	0	0	0	0	0	0	0	1	0	0	0	PrimaryEpi
chr21	37442759	37442777	-0.191372	0.503048	CBR1	CBR1	0	0	0	0	0	0	0	1	0	0	0	PrimaryEpi
chr3	136539328	136539328	-0.246575	0.501386	TMEM22	TMEM22	0	0	0	0	0	0	0	1	0	0	0	PrimaryEpi
chr10	45474317	45474372	-0.1839	0.931044	C10orf10	C10orf10	0	0	0	0	0	0	0	1	0	0	0	PrimaryEpi
chr1	156211409	156211434	-0.185684	0.589711	BGLAP	BGLAP	0	0	0	0	0	0	0	1	0	0	0	PrimaryEpi
chr11	59823993	59824116	0.161461	-2.70691	MS4A3	MS4A3	0	1	1	1	0	0	1	0	1	1	1	CommonTarget
chr6	133035379	133035379	-0.242403	1.84988	VNN1	VNN1	1	0	0	0	0	1	0	0	1	1	1	CommonTarget
chr6	31556255	31556255	-0.244243	1.12497	LST1	LST1	1	0	0	0	0	1	0	0	1	1	1	CommonTarget
chr13	48987165	48987165	0.238629	-1.00364	LPAR6	LPAR6	0	0	0	0	0	0	0	1	0	0	0	PrimaryEpi
chr14	106354912	106354912	-0.23448	0.985697	FAM30A	FAM30A	0	0	0	0	0	0	1	0	1	0	0	UpstremRegulator
chr1	26644515	26645313	-0.164618	0.874441	CD52	CD52	1	0	0	0	0	0	0	0	0	1	0	EpigeneticEnzyme
chr4	159442782	159442782	-0.447897	0.781456	RXFP1	RXFP1	0	0	0	0	0	0	0	1	0	0	0	PrimaryEpi
chr10	98031125	98031337	-0.15227	0.696536	BLNK	BLNK	0	0	0	0	0	1	0	0	1	0	0	UpstremRegulator
chr7	47611829	47611926	-0.220984	0.61942	TNS3	TNS3	1	0	0	0	0	1	0	0	1	1	1	CommonTarget
chrX	154563852	154563968	-0.175452	0.518822	CLIC2	CLIC2	0	0	0	0	1	1	0	0	1	1	1	CommonTarget
chr7	18535072	18535786	-0.206752	0.507854	HDAC9	HDAC9	0	0	0	0	0	0	0	1	0	0	0	PrimaryEpi
							19	4	2	4	4	15	13	40	28	27	11
