# Supplementary material for: An LSC epigenetic signature is largely mutation independent and implicates the HOXA cluster in AML pathogenesis
Source: Nat Commun. 2015 Oct 7;6:8489. doi: 10.1038/ncomms9489 (PMC4633733; doi:10.1038/ncomms9489)
Supplement: Supplementary Data 6 — DMRs for normal hematopoiesis [file ncomms9489-s7.xlsx]

## Sheet: DMRs for normal hematopoiesis
Supplementary Data 6. DMRs for normal hematopoiesis
DMRs were selected by fwer cutoff of 0.1
Columns are chromosome , start, end, gene name.
chr	start	end	gene name
chr1	2164542	2164602	SKI
chr1	12538341	12538541	VPS13D
chr1	19652788	19652788	PQLC2
chr1	25598878	25599066	RHD
chr1	25747376	25747437	RHCE
chr1	39513326	39513326	NDUFS5
chr1	43290834	43291209	ERMAP
chr1	44114346	44114355	KDM4A
chr1	45103896	45103967	RNF220
chr1	51986130	51986254	EPS15
chr1	53103294	53103294	FAM159A
chr1	116193783	116193783	VANGL1
chr1	145828001	145828006	GPR89A
chr1	159866558	159866558	CCDC19
chr1	179016233	179016233	FAM20B
chr1	182760143	182761262	NPL
chr1	185253495	185253495	SWT1
chr1	199827580	199827580	NR5A2
chr1	226012913	226013010	EPHX1
chr1	226036279	226036279	TMEM63A
chr10	11631072	11631072	USP6NL
chr10	32621403	32621403	EPC1
chr10	70805603	70805603	KIAA1279
chr10	97036527	97036527	PDLIM1
chr10	100220809	100220809	HPSE2
chr10	135059097	135059289	MIR202
chr11	1297066	1297087	TOLLIP
chr11	1325718	1325852	TOLLIP
chr11	5276490	5276490	HBG2
chr11	8385712	8385767	STK33
chr11	12136405	12136405	MICAL2
chr11	33759043	33759043	CD59
chr11	47885166	47885166	NUP160
chr11	59823993	59824161	MS4A3
chr11	67251677	67251939	AIP
chr11	69061454	69061473	MYEOV
chr11	73681281	73681281	DNAJB13
chr11	108422791	108423124	EXPH5
chr11	117695591	117696015	FXYD2
chr12	1922058	1922067	CACNA2D4
chr12	14996508	14996587	ART4
chr12	25103173	25103643	BCAT1
chr12	32530696	32530696	BICD1
chr12	53602179	53602179	ITGB7
chr12	89938002	89938002	POC1B-GALNT4
chr12	96390059	96390143	HAL
chr12	114232702	114232905	RBM19
chr12	117480333	117480333	TESC
chr12	123632825	123633306	PITPNM2
chr13	41631052	41631052	WBP4
chr13	49147573	49147573	RCBTB2
chr13	113305704	113305901	C13orf35
chr13	114828264	114828455	RASA3
chr13	114918702	114918702	RASA3
chr14	21359295	21359943	RNASE3
chr14	81425912	81426015	TSHR
chr14	101513572	101514051	MIR539
chr14	103565867	103566172	EXOC3L4
chr14	104190678	104190829	ZFYVE21
chr14	104197160	104197160	ZFYVE21
chr14	104625249	104625669	KIF26A
chr15	60907749	60907749	RORA
chr15	65066231	65066710	RBPMS2
chr15	80938098	80938098	ARNT2
chr15	90643766	90643766	IDH2
chr15	90727560	90727570	SEMA4B
chr15	101720914	101720914	CHSY1
chr15	101777761	101777800	CHSY1
chr16	23880664	23880664	PRKCB
chr16	56892460	56892460	MIR138-2
chr16	67567158	67567158	FAM65A
chr16	85551478	85551748	KIAA0182
chr16	85622205	85622276	KIAA0182
chr16	85708039	85708039	KIAA0182
chr16	86011615	86012085	IRF8
chr16	88558065	88558237	ZFPM1
chr16	88563934	88564934	ZFPM1
chr17	998432	998504	ABR
chr17	5138259	5138696	LOC100130950
chr17	14222235	14222235	HS3ST3B1
chr17	26517057	26517057	NLK
chr17	38717206	38717275	CCR7
chr17	40489569	40489785	STAT3
chr17	45286354	45286609	MYL4
chr17	46648525	46648582	HOXB3
chr17	47372126	47372126	ZNF652
chr17	74844962	74845007	MGAT5B
chr17	76142333	76142461	C17orf99
chr17	76850256	76850277	TIMP2
chr17	79623603	79623661	PDE6G
chr17	80273242	80273322	CD7
chr17	80581701	80581925	WDR45L
chr18	55250568	55250568	FECH
chr18	60646614	60646671	PHLPP1
chr19	827715	827843	AZU1
chr19	2865997	2865997	ZNF556
chr19	12895288	12895529	JUNB
chr19	12997997	12998927	KLF1
chr19	15391832	15391946	BRD4
chr19	39048014	39048014	RYR1
chr19	47839132	47839187	GPR77
chr19	50848024	50848461	NR1H2
chr19	51858208	51858276	ETFB
chr19	52076691	52076691	ZNF175
chr19	55417390	55417647	NCR1
chr2	24233923	24234017	MFSD2B
chr2	37642493	37642493	QPCT
chr2	39355435	39355435	SOS1
chr2	55642894	55642894	CCDC88A
chr2	61407270	61407414	AHSA2
chr2	65593761	65594021	SPRED2
chr2	68348796	68348796	WDR92
chr2	74753691	74753759	AUP1
chr2	75089669	75089669	HK2
chr2	109789810	109789810	SH3RF3
chr2	113885116	113885277	IL1RN
chr2	128052778	128052889	ERCC3
chr2	144992352	144992352	GTDC1
chr2	149259371	149259371	MBD5
chr2	149639612	149639914	KIF5C
chr2	170779769	170779769	UBR3
chr2	172377981	172378036	CYBRD1
chr2	179149472	179149605	OSBPL6
chr2	220436894	220436948	INHA
chr2	239330171	239330202	ASB1
chr2	240225062	240225142	HDAC4
chr20	45319350	45319455	TP53RK
chr20	52199594	52199778	ZNF217
chr21	43823749	43824262	UBASH3A
chr21	45773189	45774294	TRPM2
chr22	24108000	24108140	CHCHD10
chr22	39106452	39106452	GTPBP1
chr3	3123308	3123308	IL5RA
chr3	12994821	12994919	IQSEC1
chr3	46394550	46395356	CCR2
chr3	49127364	49127364	QRICH1
chr3	58200471	58200569	DNASE1L3
chr3	71295684	71295684	FOXP1
chr3	127473936	127473936	MGLL
chr3	128998952	128998952	C3orf37
chr3	148581801	148581837	CPA3
chr3	156537970	156537970	LOC730091
chr3	176919597	176919597	TBL1XR1
chr3	184297380	184297522	EPHB3
chr3	193405999	193405999	OPA1
chr3	195603697	195603697	TNK2
chr3	196351986	196352142	LRRC33
chr4	1195845	1196179	SPON2
chr4	1294783	1295078	MAEA
chr4	2431872	2432313	LOC402160
chr4	3374767	3374909	RGS12
chr4	24590014	24590014	DHX15
chr4	38859706	38859770	TLR6
chr4	87938832	87938832	AFF1
chr4	144266241	144266241	GAB1
chr4	157897045	157897045	PDGFC
chr5	1089722	1089800	SLC12A7
chr5	1555791	1555887	SDHAP3
chr5	32297979	32297979	MTMR12
chr5	55148493	55148534	IL31RA
chr5	67586170	67586258	PIK3R1
chr5	125694354	125694418	GRAMD3
chr5	137224213	137224284	MYOT
chr5	143191565	143192067	HMHB1
chr5	153753045	153753045	GALNT10
chr5	169617918	169617918	C5orf58
chr5	177913434	177913485	COL23A1
chr6	6588693	6589075	LY86
chr6	16933816	16933816	FLJ23152
chr6	26030329	26030329	HIST1H3B
chr6	28885444	28885568	TRIM27
chr6	30956397	30956440	MUC21
chr6	31088343	31088434	PSORS1C1
chr6	31629088	31629199	GPANK1
chr6	31654389	31654533	ABHD16A
chr6	32099450	32099564	FKBPL
chr6	32121055	32121393	PPT2
chr6	32135715	32136052	EGFL8
chr6	32810742	32810833	PSMB8
chr6	32825040	32825897	PSMB9
chr6	32905085	32905320	HLA-DMB
chr6	41010111	41010316	UNC5CL
chr6	41254433	41254471	TREM1
chr6	109812795	109812795	AKD1
chr6	135517041	135517046	MYB
chr6	140168822	140168822	LOC100132735
chr6	142721804	142721804	GPR126
chr6	157876915	157877120	ZDHHC14
chr7	1545385	1545819	INTS1
chr7	2653651	2654120	IQCE
chr7	30108301	30108301	PLEKHA8
chr7	33765409	33765409	BBS9
chr7	65419185	65419288	VKORC1L1
chr7	73645723	73645783	RFC2
chr7	80267619	80267943	CD36
chr7	101361395	101361745	MYL10
chr7	138347826	138348384	SVOPL
chr7	138816336	138816336	TTC26
chr7	142659349	142659425	KEL
chr8	1708438	1708526	CLN8
chr8	1870722	1870798	ARHGEF10
chr8	12608579	12608579	LONRF1
chr8	13105155	13105155	DLC1
chr8	33421410	33421410	RNF122
chr8	41654331	41655078	ANK1
chr8	42125496	42125496	IKBKB
chr8	42623730	42623946	CHRNA6
chr8	68022262	68022262	CSPP1
chr8	99105576	99105576	C8orf47
chr8	128972450	128972829	PVT1
chr8	131368433	131368433	ASAP1
chr8	141312892	141312979	TRAPPC9
chr8	145643083	145643626	SLC39A4
chr9	132145105	132145105	C9orf106
chr9	136726359	136726575	VAV2
chr9	137277819	137277819	RXRA
